# Supplementary material for: c-Met specific CAR-T cells as a targeted therapy for non-small cell lung cancer cell A549
Source: Bioengineered. 2022 Apr 4;13(4):9232–48. doi: 10.1080/21655979.2022.2058149 (PMC9161852; doi:10.1080/21655979.2022.2058149)
Supplement: Supplemental Material [file KBIE_A_2058149_SM0390.zip]

Archive with 75 entries (74 files):
- supplementary/
- supplementary/Blank group kidned HE staining.jpg
- supplementary/Blank group live HE staining.jpg
- supplementary/Blank group lung HE staining.jpg
- supplementary/Blank group spleen HE staining.jpg
- supplementary/c Met CAR T group kidneyHE staining .jpg
- supplementary/c Met CAR T group live HE staining .jpg
- supplementary/c Met CAR T group lung HE staining .jpg
- supplementary/c Met CAR T group spleen HE staining.jpg
- supplementary/ethical approvement 1.jpg
- supplementary/Fig 5 Immunohistochemistry of clinical specimens of NSCLC and adjacent tissues.pdf
- supplementary/Fig.2 c-Met CAR-T 1.fcs
- supplementary/Fig.2 c-Met CAR-T 2.fcs
- supplementary/Fig.2 c-Met CAR-T 3.fcs
- supplementary/Fig.2 c-Met CAR-T and CD19 CAR-T  3.wsp
- supplementary/Fig.2 c-Met CAR-T and CD19 CAR-T 1.wsp
- supplementary/Fig.2 c-Met CAR-T and CD19 CAR-T 2.wsp
- supplementary/Fig.2 CD19 CAR-T 1.fcs
- supplementary/Fig.2 CD19 CAR-T 2.fcs
- supplementary/Fig.2 CD19 CAR-T 3.fcs
- supplementary/Fig.3 APC control(c-Met CAR-T,CD19 CAR-T).fcs
- supplementary/Fig.3 APC control(Untransduced T cells).fcs
- supplementary/Fig.3 Blank (Untansduced T cells).fcs
- supplementary/Fig.3 Blank(c-Met, CD19 CAR-T).fcs
- supplementary/Fig.3 c-Met CAR-T and CD19 CAR-T .wsp
- supplementary/Fig.3 c-Met CAR-T subtype  7d.fcs
- supplementary/Fig.3 c-Met CAR-T subtype 10d.fcs
- supplementary/Fig.3 c-Met CAR-T subtype 12d.fcs
- supplementary/Fig.3 CD19 CAR-T subtype  10d.fcs
- supplementary/Fig.3 CD19 CAR-T subtype 12d.fcs
- supplementary/Fig.3 CD19 CAR-T subtype 7d .fcs
- supplementary/Fig.3 FITC control(c-Met CAR-T,CD19 CAR-T).fcs
- supplementary/Fig.3 FITC single postive (Untransduced T cells).fcs
- supplementary/Fig.3 PC5.5 control(c-Met CAR-T,CD19 CAR-T)..fcs
- supplementary/Fig.3 PC5.5 single postive ( Untransduced T cells).fcs
- supplementary/Fig.3 PE control(c-Met CAR-T,CD19 CAR-T)..fcs
- supplementary/Fig.3 PE single postive ( Untransduced T cells).fcs
- supplementary/Fig.3 Untransduced T cells subtype .wsp
- supplementary/Fig.3 Untransduced T cells subtype 10d.fcs
- supplementary/Fig.3 Untransduced T cells subtype 12d.fcs
- supplementary/Fig.3 Untransduced T cells subtype 7d.fcs
- supplementary/Fig.4   A549 Test  (2).fcs
- supplementary/Fig.4  A2780 Test 1.fcs
- supplementary/Fig.4  A2780 Test 2.fcs
- supplementary/Fig.4  A549 Test  (1).fcs
- supplementary/Fig.4  A549 Test (3).fcs
- supplementary/Fig.4 A2780 Blank control 1.fcs
- supplementary/Fig.4 A2780 Blank control 2.fcs
- supplementary/Fig.4 A2780 Blank control 3.fcs
- supplementary/Fig.4 A2780 Test 3.fcs
- supplementary/Fig.4 A549 Blank control (1).fcs
- supplementary/Fig.4 A549 Blank control (2).fcs
- supplementary/Fig.4 A549 Blank control (3).fcs
- supplementary/Fig.4 c-Met experssion of A2780 1.wsp
- supplementary/Fig.4 c-Met experssion of A2780 2.wsp
- supplementary/Fig.4 c-Met experssion of A2780 3.wsp
- supplementary/Fig.4 c-Met experssion of A549  1.wsp
- supplementary/Fig.4 c-Met experssion of A549  3.wsp
- supplementary/Fig.4 c-Met experssion of A549 2.wsp
- supplementary/Fig9 Blank group c met Immunohistochemistry .jpg
- supplementary/Fig9 Blank group KI67 Immunohistochemistry .jpg
- supplementary/Fig9 c Met CAR T group c met Immunohistochemistry .jpg
- supplementary/Fig9 c Met CAR T group KI67 Immunohistochemistry .jpg
- supplementary/Fig9 Untransduced T cells group c met Immunohistochemistry .jpg
- supplementary/Fig9 Untransduced T cells group KI67 Immunohistochemistry .jpg
- supplementary/graphical abstract.tif
- supplementary/original images of western blot.jpg
- supplementary/renamed_170f4.fcs
- supplementary/renamed_57498.fcs
- supplementary/renamed_7d892.fcs
- supplementary/renamed_8ff05.fcs
- supplementary/Untranstduced T cells group kidney HE staining.jpg
- supplementary/Untranstduced T cells group live HE staining.jpg
- supplementary/Untranstduced T cells group lung HE staining.jpg
- supplementary/Untranstduced T cells group spleen HE staining.jpg
