# Supplementary material for: c-Met specific CAR-T cells as a targeted therapy for non-small cell lung cancer cell A549
Source: Bioengineered. 2022 Apr 4;13(4):9232–48. doi: 10.1080/21655979.2022.2058149 (PMC9161852; doi:10.1080/21655979.2022.2058149)
Supplement: Supplemental Material [file KBIE_A_2058149_SM0390.zip › supplementary/Fig.2 c-Met CAR-T and CD19 CAR-T 1.wsp]

<?xml version="1.0" encoding="UTF-8"?>
 <Workspace version="20.0"  modDate="Thu Mar 17 17:21:41 CST 2022"  clientTimestamp="1647508901239"  flowJoVersion="10.4"  drawRowBorders="1"  drawColumnBorders="1"  hideCompNodes="1"  curGroup="所有样品"  groupPaneHeight="80"  xmlns:xsi="http://www.w3.org/2001/XMLSchema-instance"  xmlns:gating="http://www.isac-net.org/std/Gating-ML/v2.0/gating"  xmlns:transforms="http://www.isac-net.org/std/Gating-ML/v2.0/transformations"  xmlns:data-type="http://www.isac-net.org/std/Gating-ML/v2.0/datatypes"  xsi:schemaLocation="http://www.isac-net.org/std/Gating-ML/v2.0/gating http://www.isac-net.org/std/Gating-ML/v2.0/gating/Gating-ML.v2.0.xsd http://www.isac-net.org/std/Gating-ML/v2.0/transformations http://www.isac-net.org/std/Gating-ML/v2.0/gating/Transformations.v2.0.xsd http://www.isac-net.org/std/Gating-ML/v2.0/datatypes http://www.isac-net.org/std/Gating-ML/v2.0/gating/DataTypes.v2.0.xsd "  nonAutoSaveFileName="file:/C:/Users/Lenovo/Desktop/流式数据/感染效率/c-Met%20CAR-T%20and%20CD19%20CAR-T%20positive%20rate%20test%201.wsp" >
   <WindowPosition x="20"  y="20"  width="600"  height="720"  displayed="1"  panelState="" />
   <TextTraits font="SansSerif"  size="11"  name=""  style="plain"  color="#000000"  background="#00ffffff"  just="left" />
   <Columns>
     <TColumn width="299" >
       <Property key="fj.appnode.prop.name" />
     </TColumn>
     <TColumn width="140" >
       <Property key="fj.appnode.prop.statistic" />
     </TColumn>
     <TColumn width="139" >
       <Property key="fj.appnode.prop.ncells" />
     </TColumn>
   </Columns>
   <Matrices/>
   <Cytometers>
     <Cytometer name="DIVA"  cyt="BD FACSVerse"  useFCS3="1"  extraNegs="0"  widthBasis="-100"  linMin="0"  logMin="3"  linMax="262144"  logMax="262144"  linearRescale="1"  logRescale="1"  linFromKW="1"  logFromKW="1"  useGain="0"  useTransform="1"  transformType="BIEX"  manufacturer=""  serialnumber=""  homepage="workspaces-and-samples/flowjo-and-your-cytometer/ws-cytometer-bd/"  icon="bd.PNG" >
       <LinParams>
         <Param>time</Param>
       </LinParams>
       <LogParams/>
       <FilterParams/>
       <TransformStore/>
     </Cytometer>
   </Cytometers>
   <Groups>
     <GroupNode name="所有样品"  annotation=""  owningGroup="所有样品"  expanded="1"  sortPriority="10"  count="-1" >
       <Graph smoothing="0"  backColor="#ffffff"  foreColor="#000000"  type="Pseudocolor"  fast="1" >
         <Axis dimension="x"  name=""  label=""  auto="auto" />
         <Axis dimension="y"  name=""  label=""  auto="auto" />
         <GraphSettings level="5%"  smoothingHighResolution="1"  contourHighResolution="1"  histogramSmoothingCount="0"  graphResolution="256"  showOutliers="0"  drawLargeDots="0"  dotsToDraw="8000"  tint="le.chartfill.tinted.40"  lineWeight="le.lineweight.normal"  lineStyle="le.linestyle.solid" />
         <GraphEnvironment showGrid="0"  showAxes="tnlTNL"  showGates="1"  showFreqOnPlots="1"  showGateNameOnPlots="1"  showMedians="0"  showUncomped="0"  addEventParam="0"  lastYAxisName="" >
           <TextTraits font="SansSerif"  size="11"  name="Labels"  style="plain"  color="#000000"  background="#00ffffff"  just="left" />
           <TextTraits font="SansSerif"  size="11"  name="LayoutGates"  style="plain"  color="#000000"  background="#00ffffff"  just="left" />
           <TextTraits font="SansSerif"  size="9"  name="Numbers"  style="plain"  color="#000000"  background="#00ffffff"  just="left" />
           <TextTraits font="SansSerif"  size="9"  name="Legend"  style="plain"  color="#000000"  background="#00ffffff"  just="left" />
         </GraphEnvironment>
       </Graph>
       <Group name="所有样品"  live="1"  role="ws.group.dlog.test"  key=""  synchronized="0"  foreground="#000000"  fontStyle="bold" >
         <Criteria/>
         <SampleRefs>
           <SampleRef sampleID="68" />
           <SampleRef sampleID="63" />
           <SampleRef sampleID="60" />
         </SampleRefs>
         <Keywords/>
       </Group>
     </GroupNode>
     <GroupNode name="Compensation"  annotation=""  owningGroup="Compensation"  expanded="1"  sortPriority="10"  count="-1" >
       <Graph smoothing="0"  backColor="#ffffff"  foreColor="#000000"  type="Pseudocolor"  fast="1" >
         <Axis dimension="x"  name=""  label=""  auto="auto" />
         <Axis dimension="y"  name=""  label=""  auto="auto" />
         <GraphSettings level="5%"  smoothingHighResolution="1"  contourHighResolution="1"  histogramSmoothingCount="0"  graphResolution="256"  showOutliers="0"  drawLargeDots="0"  dotsToDraw="8000"  tint="le.chartfill.tinted.40"  lineWeight="le.lineweight.normal"  lineStyle="le.linestyle.solid" />
         <GraphEnvironment showGrid="0"  showAxes="tnlTNL"  showGates="1"  showFreqOnPlots="1"  showGateNameOnPlots="1"  showMedians="0"  showUncomped="0"  addEventParam="0"  lastYAxisName="" >
           <TextTraits font="SansSerif"  size="11"  name="Labels"  style="plain"  color="#000000"  background="#00ffffff"  just="left" />
           <TextTraits font="SansSerif"  size="11"  name="LayoutGates"  style="plain"  color="#000000"  background="#00ffffff"  just="left" />
           <TextTraits font="SansSerif"  size="9"  name="Numbers"  style="plain"  color="#000000"  background="#00ffffff"  just="left" />
           <TextTraits font="SansSerif"  size="9"  name="Legend"  style="plain"  color="#000000"  background="#00ffffff"  just="left" />
         </GraphEnvironment>
       </Graph>
       <Group name="Compensation"  live="1"  role="ws.group.dlog.compensation"  key=""  synchronized="0"  foreground="#bc1900"  fontStyle="bold" >
         <Criteria>
           <Criterion connector="和"  keyword="$FIL"  function="包含"  value="unstained" />
           <Criterion connector="和"  keyword="$FIL"  function="包含"  value="comp" />
         </Criteria>
         <Keywords/>
       </Group>
     </GroupNode>
   </Groups>
   <SampleList>
     <Sample>
       <DataSet uri="file:/C:/Users/Lenovo/Desktop/流式数据/新建文件夹/流式数据/2021.6.17/T/2.fcs"  sampleID="68" />
       <Transformations>
         <transforms:linear transforms:minRange="0"  transforms:maxRange="262144"  gain="1" >
           <data-type:parameter data-type:name="FSC-A" />
         </transforms:linear>
         <transforms:linear transforms:minRange="0"  transforms:maxRange="262144"  gain="1" >
           <data-type:parameter data-type:name="SSC-A" />
         </transforms:linear>
         <transforms:log transforms:offset="3"  transforms:decades="4.9414186672" >
           <data-type:parameter data-type:name="FITC-A" />
         </transforms:log>
         <transforms:biex transforms:length="256"  transforms:maxRange="262144.0000291775"  transforms:neg="0"  transforms:width="-100"  transforms:pos="4.418539922" >
           <data-type:parameter data-type:name="PE-A" />
         </transforms:biex>
         <transforms:biex transforms:length="256"  transforms:maxRange="262144.0000291775"  transforms:neg="0"  transforms:width="-100"  transforms:pos="4.418539922" >
           <data-type:parameter data-type:name="PerCP-Cy5.5-A" />
         </transforms:biex>
         <transforms:biex transforms:length="256"  transforms:maxRange="262144.0000291775"  transforms:neg="0"  transforms:width="-100"  transforms:pos="4.418539922" >
           <data-type:parameter data-type:name="PE-Cy7-A" />
         </transforms:biex>
         <transforms:biex transforms:length="256"  transforms:maxRange="262144.0000291775"  transforms:neg="0"  transforms:width="-100"  transforms:pos="4.418539922" >
           <data-type:parameter data-type:name="APC-A" />
         </transforms:biex>
         <transforms:biex transforms:length="256"  transforms:maxRange="262144.0000291775"  transforms:neg="0"  transforms:width="-100"  transforms:pos="4.418539922" >
           <data-type:parameter data-type:name="APC-Cy7-A" />
         </transforms:biex>
         <transforms:biex transforms:length="256"  transforms:maxRange="262144.0000291775"  transforms:neg="0"  transforms:width="-100"  transforms:pos="4.418539922" >
           <data-type:parameter data-type:name="V450-A" />
         </transforms:biex>
         <transforms:biex transforms:length="256"  transforms:maxRange="262144.0000291775"  transforms:neg="0"  transforms:width="-100"  transforms:pos="4.418539922" >
           <data-type:parameter data-type:name="vioGreen-A" />
         </transforms:biex>
         <transforms:linear transforms:minRange="0"  transforms:maxRange="6"  gain="0.0029282577" >
           <data-type:parameter data-type:name="Time" />
         </transforms:linear>
       </Transformations>
       <Keywords>
         <Keyword name="QCMESSAGE1"  value="All Events gate does not contain requested 10,000 events [6_17_2021 11:01:34 AM]" />
         <Keyword name="EXPORT TIME"  value="17-Jun-2021-11:01:34" />
         <Keyword name="EXPORT USER NAME"  value="BDAdministrator" />
         <Keyword name="AUTOBS"  value="TRUE" />
         <Keyword name="$PROJ"  value="Experiment_004" />
         <Keyword name="TUBE NAME"  value="2" />
         <Keyword name="$CYTSN"  value="Z6511550340" />
         <Keyword name="CYTNUM"  value="Z6511550340" />
         <Keyword name="$CYT"  value="BD FACSVerse" />
         <Keyword name="CREATOR"  value="BD FACSuite v1.0.5" />
         <Keyword name="$FIL"  value="2.fcs" />
         <Keyword name="$SYS"  value="Microsoft Windows NT 6.1.7601 Service Pack 1" />
         <Keyword name="$ETIM"  value="10:57:50" />
         <Keyword name="$DATE"  value="17-Jun-2021" />
         <Keyword name="$BTIM"  value="10:57:44" />
         <Keyword name="PERFORMANCE QC WARNING MESSAGE1"  value="CS+T Bead Lot (Lot ID 81165) has expired" />
         <Keyword name="PERFORMANCE QC STATUS"  value="Pass" />
         <Keyword name="PERFORMANCE QC DATE"  value="12-Jun-2020-12:11:48" />
         <Keyword name="CHARACTERIZATION QC DATE"  value="18-Apr-2019-13:11:41" />
         <Keyword name="CST BEAD LOT REGULATORY STATUS"  value="RUO" />
         <Keyword name="CST BEAD LOT EXPIRATION DATE"  value="31-May-2020-00:00:00" />
         <Keyword name="CST BEAD LOT ID"  value="81165" />
         <Keyword name="CYTOMETER CONFIGURATION REGULATORY STATUS"  value="RUO" />
         <Keyword name="CYTOMETER CONFIGURATION DATE MODIFIED"  value="03-Dec-2020-15:13:12" />
         <Keyword name="CYTOMETER CONFIGURATION DATE CREATED"  value="25-Apr-2012-02:42:31" />
         <Keyword name="CYTOMETER CONFIGURATION NAME"  value="4-Blue 2-Red 2-Violet (RUO)" />
         <Keyword name="$EXP"  value="Admin User" />
         <Keyword name="OPERATOR EMAIL"  value="admin@bd.com" />
         <Keyword name="$INST"  value="None" />
         <Keyword name="$OP"  value="Admin User" />
         <Keyword name="GUID"  value="e0e6b7fd-99a0-4b69-b2fc-b3e41921522b" />
         <Keyword name="CHARSET"  value="Windows-1252" />
         <Keyword name="FSC ASF"  value="0.7783853" />
         <Keyword name="THRESHOLD"  value="FSC,10000" />
         <Keyword name="WINDOW EXTENSION"  value="3" />
         <Keyword name="LASER3ASF"  value="0.4703301" />
         <Keyword name="LASER3DELAY"  value="-38.69535" />
         <Keyword name="LASER3NAME"  value="Violet" />
         <Keyword name="LASER2ASF"  value="0.3952252" />
         <Keyword name="LASER2DELAY"  value="37.06691" />
         <Keyword name="LASER2NAME"  value="Red" />
         <Keyword name="LASER1ASF"  value="0.70457" />
         <Keyword name="LASER1DELAY"  value="0" />
         <Keyword name="LASER1NAME"  value="Blue" />
         <Keyword name="FLUIDICS MODE"  value="Normal" />
         <Keyword name="APPLY COMPENSATION"  value="TRUE" />
         <Keyword name="SPILL"  value="8,FITC-A,PE-A,PerCP-Cy5.5-A,PE-Cy7-A,APC-A,APC-Cy7-A,V450-A,vioGreen-A,1,0,0,0,0,0,0,0,0,1,0,0,0,0,0,0,0,0,1,0,0,0,0,0,0,0,0,1,0,0,0,0,0,0,0,0,1,0,0,0,0,0,0,0,0,1,0,0,0,0,0,0,0,0,1,0,0,0,0,0,0,0,0,1" />
         <Keyword name="P11DISPLAY"  value="LIN" />
         <Keyword name="P11MS"  value="0000000" />
         <Keyword name="$P11R"  value="262144" />
         <Keyword name="$P11N"  value="Time" />
         <Keyword name="$P11E"  value="0,0" />
         <Keyword name="$P11B"  value="32" />
         <Keyword name="P10DISPLAY"  value="LOG" />
         <Keyword name="P10MS"  value="0000000" />
         <Keyword name="$P10R"  value="262144" />
         <Keyword name="$P10S"  value="vioGreen-A" />
         <Keyword name="$P10V"  value="477" />
         <Keyword name="$P10N"  value="vioGreen-A" />
         <Keyword name="$P10E"  value="0,0" />
         <Keyword name="$P10B"  value="32" />
         <Keyword name="P9DISPLAY"  value="LOG" />
         <Keyword name="P9MS"  value="0000000" />
         <Keyword name="$P9R"  value="262144" />
         <Keyword name="$P9S"  value="V450-A" />
         <Keyword name="$P9V"  value="521" />
         <Keyword name="$P9N"  value="V450-A" />
         <Keyword name="$P9E"  value="0,0" />
         <Keyword name="$P9B"  value="32" />
         <Keyword name="P8DISPLAY"  value="LOG" />
         <Keyword name="P8MS"  value="0000000" />
         <Keyword name="$P8R"  value="262144" />
         <Keyword name="$P8S"  value="APC-Cy7-A" />
         <Keyword name="$P8V"  value="604" />
         <Keyword name="$P8N"  value="APC-Cy7-A" />
         <Keyword name="$P8E"  value="0,0" />
         <Keyword name="$P8B"  value="32" />
         <Keyword name="P7DISPLAY"  value="LOG" />
         <Keyword name="P7MS"  value="0000000" />
         <Keyword name="$P7R"  value="262144" />
         <Keyword name="$P7S"  value="APC-A" />
         <Keyword name="$P7V"  value="512" />
         <Keyword name="$P7N"  value="APC-A" />
         <Keyword name="$P7E"  value="0,0" />
         <Keyword name="$P7B"  value="32" />
         <Keyword name="P6DISPLAY"  value="LOG" />
         <Keyword name="P6MS"  value="0000000" />
         <Keyword name="$P6R"  value="262144" />
         <Keyword name="$P6S"  value="PE-Cy7-A" />
         <Keyword name="$P6V"  value="533" />
         <Keyword name="$P6N"  value="PE-Cy7-A" />
         <Keyword name="$P6E"  value="0,0" />
         <Keyword name="$P6B"  value="32" />
         <Keyword name="P5DISPLAY"  value="LOG" />
         <Keyword name="P5MS"  value="0000000" />
         <Keyword name="$P5R"  value="262144" />
         <Keyword name="$P5S"  value="PerCP-Cy5.5-A" />
         <Keyword name="$P5V"  value="523" />
         <Keyword name="$P5N"  value="PerCP-Cy5.5-A" />
         <Keyword name="$P5E"  value="0,0" />
         <Keyword name="$P5B"  value="32" />
         <Keyword name="P4DISPLAY"  value="LOG" />
         <Keyword name="P4MS"  value="0000000" />
         <Keyword name="$P4R"  value="262144" />
         <Keyword name="$P4S"  value="PE-A" />
         <Keyword name="$P4V"  value="384" />
         <Keyword name="$P4N"  value="PE-A" />
         <Keyword name="$P4E"  value="0,0" />
         <Keyword name="$P4B"  value="32" />
         <Keyword name="P3DISPLAY"  value="LOG" />
         <Keyword name="P3MS"  value="0000000" />
         <Keyword name="P3BS"  value="0000037" />
         <Keyword name="$P3R"  value="262144" />
         <Keyword name="$P3S"  value="FITC-A" />
         <Keyword name="$P3V"  value="290" />
         <Keyword name="$P3N"  value="FITC-A" />
         <Keyword name="$P3E"  value="0,0" />
         <Keyword name="$P3B"  value="32" />
         <Keyword name="P2DISPLAY"  value="LIN" />
         <Keyword name="P2MS"  value="0000000" />
         <Keyword name="$P2R"  value="262144" />
         <Keyword name="$P2V"  value="391" />
         <Keyword name="$P2N"  value="SSC-A" />
         <Keyword name="$P2E"  value="0,0" />
         <Keyword name="$P2B"  value="32" />
         <Keyword name="P1DISPLAY"  value="LIN" />
         <Keyword name="P1MS"  value="0000000" />
         <Keyword name="$P1R"  value="262144" />
         <Keyword name="$P1V"  value="194" />
         <Keyword name="$P1N"  value="FSC-A" />
         <Keyword name="$P1E"  value="0,0" />
         <Keyword name="$P1B"  value="32" />
         <Keyword name="$TIMESTEP"  value="0.001" />
         <Keyword name="$NEXTDATA"  value="0" />
         <Keyword name="$TOT"  value="10000" />
         <Keyword name="$PAR"  value="11" />
         <Keyword name="$DATATYPE"  value="F" />
         <Keyword name="$BYTEORD"  value="1,2,3,4" />
         <Keyword name="$MODE"  value="L" />
         <Keyword name="$ENDSTEXT"  value="0" />
         <Keyword name="$BEGINSTEXT"  value="0" />
         <Keyword name="$ENDANALYSIS"  value="0" />
         <Keyword name="$BEGINANALYSIS"  value="0" />
         <Keyword name="$ENDDATA"  value="442943      " />
         <Keyword name="$BEGINDATA"  value="2944        " />
         <Keyword name="FJ_FCS_VERSION"  value="3" />
         <Keyword name="$P1S"  value="" />
         <Keyword name="$P2S"  value="" />
         <Keyword name="$P11S"  value="" />
       </Keywords>
       <SampleNode name="2.fcs"  annotation=""  owningGroup=""  expanded="1"  sortPriority="10"  count="10000"  sampleID="68" >
         <Graph smoothing="0"  backColor="#ffffff"  foreColor="#000000"  type="Pseudocolor"  fast="1" >
           <Axis dimension="x"  name="FSC-A"  label=""  auto="auto" />
           <Axis dimension="y"  name="SSC-A"  label=""  auto="auto" />
           <GraphSettings level="5%"  smoothingHighResolution="1"  contourHighResolution="1"  histogramSmoothingCount="0"  graphResolution="256"  showOutliers="0"  drawLargeDots="0"  dotsToDraw="8000"  tint="le.chartfill.tinted.40"  lineWeight="le.lineweight.normal"  lineStyle="le.linestyle.solid" />
           <GraphEnvironment showGrid="0"  showAxes="tnlTNL"  showGates="1"  showFreqOnPlots="1"  showGateNameOnPlots="1"  showMedians="0"  showUncomped="0"  addEventParam="0"  lastYAxisName="" >
             <TextTraits font="SansSerif"  size="11"  name="Labels"  style="plain"  color="#000000"  background="#00ffffff"  just="left" />
             <TextTraits font="SansSerif"  size="11"  name="LayoutGates"  style="plain"  color="#000000"  background="#00ffffff"  just="left" />
             <TextTraits font="SansSerif"  size="9"  name="Numbers"  style="plain"  color="#000000"  background="#00ffffff"  just="left" />
             <TextTraits font="SansSerif"  size="9"  name="Legend"  style="plain"  color="#000000"  background="#00ffffff"  just="left" />
             <WindowPosition x="0"  y="0"  width="0"  height="0"  displayed="0"  panelState="" />
           </GraphEnvironment>
         </Graph>
         <Subpopulations>
           <Population name="CD19 CAR-T 2"  annotation=""  owningGroup=""  expanded="1"  sortPriority="10"  count="6797" >
             <Graph smoothing="1"  backColor="#ffffff"  foreColor="#000000"  heatMapStatParameter="FITC-A"  type="Histogram"  fast="1" >
               <Axis dimension="x"  name="FITC-A"  label=""  auto="auto" />
               <Axis dimension="y"  name=""  label=""  auto="auto" />
               <GraphSettings level="5%"  smoothingHighResolution="1"  contourHighResolution="1"  histogramSmoothingCount="0"  graphResolution="256"  showOutliers="0"  drawLargeDots="0"  dotsToDraw="8000"  tint="le.chartfill.tinted.40"  lineWeight="le.lineweight.normal"  lineStyle="le.linestyle.solid" />
               <GraphEnvironment showGrid="0"  showAxes="tnlTNL"  showGates="1"  showFreqOnPlots="1"  showGateNameOnPlots="1"  showMedians="0"  showUncomped="0"  addEventParam="0"  lastYAxisName="" >
                 <TextTraits font="SansSerif"  size="11"  name="Labels"  style="plain"  color="#000000"  background="#00ffffff"  just="left" />
                 <TextTraits font="SansSerif"  size="11"  name="LayoutGates"  style="plain"  color="#000000"  background="#00ffffff"  just="left" />
                 <TextTraits font="SansSerif"  size="9"  name="Numbers"  style="plain"  color="#000000"  background="#00ffffff"  just="left" />
                 <TextTraits font="SansSerif"  size="9"  name="Legend"  style="plain"  color="#000000"  background="#00ffffff"  just="left" />
                 <WindowPosition x="620"  y="20"  width="702"  height="870"  displayed="1"  panelState="---" />
               </GraphEnvironment>
             </Graph>
             <Gate gating:id="ID1287530183" >
               <gating:EllipsoidGate eventsInside="1"  annoOffsetX="0"  annoOffsetY="0"  tint="#000000"  isTinted="0"  lineWeight="Normal"  userDefined="1"  gating:distance="205.08068047903652" >
                 <gating:dimension>
                   <data-type:fcs-dimension data-type:name="FSC-A" />
                 </gating:dimension>
                 <gating:dimension>
                   <data-type:fcs-dimension data-type:name="SSC-A" />
                 </gating:dimension>
                 <gating:foci>
                   <gating:vertex>
                     <gating:coordinate data-type:value="65.7350497907" />
                     <gating:coordinate data-type:value="28.5100822321" />
                   </gating:vertex>
                   <gating:vertex>
                     <gating:coordinate data-type:value="223.2649502093" />
                     <gating:coordinate data-type:value="119.4899177679" />
                   </gating:vertex>
                 </gating:foci>
                 <gating:edge>
                   <gating:vertex>
                     <gating:coordinate data-type:value="238" />
                     <gating:coordinate data-type:value="128" />
                   </gating:vertex>
                   <gating:vertex>
                     <gating:coordinate data-type:value="51" />
                     <gating:coordinate data-type:value="20" />
                   </gating:vertex>
                   <gating:vertex>
                     <gating:coordinate data-type:value="168" />
                     <gating:coordinate data-type:value="21" />
                   </gating:vertex>
                   <gating:vertex>
                     <gating:coordinate data-type:value="120" />
                     <gating:coordinate data-type:value="127" />
                   </gating:vertex>
                 </gating:edge>
               </gating:EllipsoidGate>
             </Gate>
             <Subpopulations>
               <Population name="FITC-A+"  annotation=""  owningGroup=""  expanded="1"  sortPriority="10"  count="4090" >
                 <Graph smoothing="0"  backColor="#ffffff"  foreColor="#000000"  type="Histogram"  fast="1" >
                   <Axis dimension="x"  name="FITC-A"  label=""  auto="auto" />
                   <Axis dimension="y"  name="SSC-A"  label=""  auto="auto" />
                   <GraphSettings level="5%"  smoothingHighResolution="1"  contourHighResolution="1"  histogramSmoothingCount="0"  graphResolution="256"  showOutliers="0"  drawLargeDots="0"  dotsToDraw="8000"  tint="le.chartfill.tinted.40"  lineWeight="le.lineweight.normal"  lineStyle="le.linestyle.solid" />
                   <GraphEnvironment showGrid="0"  showAxes="tnlTNL"  showGates="1"  showFreqOnPlots="1"  showGateNameOnPlots="1"  showMedians="0"  showUncomped="0"  addEventParam="0"  lastYAxisName="" >
                     <TextTraits font="SansSerif"  size="11"  name="Labels"  style="plain"  color="#000000"  background="#00ffffff"  just="left" />
                     <TextTraits font="SansSerif"  size="11"  name="LayoutGates"  style="plain"  color="#000000"  background="#00ffffff"  just="left" />
                     <TextTraits font="SansSerif"  size="9"  name="Numbers"  style="plain"  color="#000000"  background="#00ffffff"  just="left" />
                     <TextTraits font="SansSerif"  size="9"  name="Legend"  style="plain"  color="#000000"  background="#00ffffff"  just="left" />
                     <WindowPosition x="0"  y="0"  width="0"  height="0"  displayed="0"  panelState="" />
                   </GraphEnvironment>
                 </Graph>
                 <Gate gating:id="ID1226552565"  gating:parent_id="ID1287530183" >
                   <gating:RectangleGate eventsInside="1"  annoOffsetX="0"  annoOffsetY="0"  tint="#000000"  isTinted="0"  lineWeight="Normal"  userDefined="1" >
                     <gating:dimension gating:min="118.34867920706834"  yRatio="0.9035087719298246" >
                       <data-type:fcs-dimension data-type:name="FITC-A" />
                     </gating:dimension>
                   </gating:RectangleGate>
                 </Gate>
               </Population>
               <Population name="FITC-A-"  annotation=""  owningGroup=""  expanded="1"  sortPriority="10"  count="2707" >
                 <Graph smoothing="0"  backColor="#ffffff"  foreColor="#000000"  type="Histogram"  fast="1" >
                   <Axis dimension="x"  name="FITC-A"  label=""  auto="auto" />
                   <Axis dimension="y"  name="SSC-A"  label=""  auto="auto" />
                   <GraphSettings level="5%"  smoothingHighResolution="1"  contourHighResolution="1"  histogramSmoothingCount="0"  graphResolution="256"  showOutliers="0"  drawLargeDots="0"  dotsToDraw="8000"  tint="le.chartfill.tinted.40"  lineWeight="le.lineweight.normal"  lineStyle="le.linestyle.solid" />
                   <GraphEnvironment showGrid="0"  showAxes="tnlTNL"  showGates="1"  showFreqOnPlots="1"  showGateNameOnPlots="1"  showMedians="0"  showUncomped="0"  addEventParam="0"  lastYAxisName="" >
                     <TextTraits font="SansSerif"  size="11"  name="Labels"  style="plain"  color="#000000"  background="#00ffffff"  just="left" />
                     <TextTraits font="SansSerif"  size="11"  name="LayoutGates"  style="plain"  color="#000000"  background="#00ffffff"  just="left" />
                     <TextTraits font="SansSerif"  size="9"  name="Numbers"  style="plain"  color="#000000"  background="#00ffffff"  just="left" />
                     <TextTraits font="SansSerif"  size="9"  name="Legend"  style="plain"  color="#000000"  background="#00ffffff"  just="left" />
                     <WindowPosition x="0"  y="0"  width="0"  height="0"  displayed="0"  panelState="" />
                   </GraphEnvironment>
                 </Graph>
                 <Gate gating:id="ID1161356520"  gating:parent_id="ID1287530183" >
                   <gating:RectangleGate eventsInside="1"  annoOffsetX="0"  annoOffsetY="0"  tint="#000000"  isTinted="0"  lineWeight="Normal"  userDefined="1" >
                     <gating:dimension gating:max="118.34867920706834"  yRatio="0.8543487182548473" >
                       <data-type:fcs-dimension data-type:name="FITC-A" />
                     </gating:dimension>
                   </gating:RectangleGate>
                 </Gate>
               </Population>
             </Subpopulations>
           </Population>
         </Subpopulations>
       </SampleNode>
     </Sample>
     <Sample>
       <DataSet uri="file:/C:/Users/Lenovo/Desktop/流式数据/新建文件夹/流式数据/2021.6.17/T/T-3.fcs"  sampleID="60" />
       <Transformations>
         <transforms:linear transforms:minRange="0"  transforms:maxRange="262144"  gain="1" >
           <data-type:parameter data-type:name="FSC-A" />
         </transforms:linear>
         <transforms:linear transforms:minRange="0"  transforms:maxRange="262144"  gain="1" >
           <data-type:parameter data-type:name="SSC-A" />
         </transforms:linear>
         <transforms:log transforms:offset="3"  transforms:decades="4.9414186672" >
           <data-type:parameter data-type:name="FITC-A" />
         </transforms:log>
         <transforms:biex transforms:length="256"  transforms:maxRange="262144.0000291775"  transforms:neg="0"  transforms:width="-100"  transforms:pos="4.418539922" >
           <data-type:parameter data-type:name="PE-A" />
         </transforms:biex>
         <transforms:biex transforms:length="256"  transforms:maxRange="262144.0000291775"  transforms:neg="0"  transforms:width="-100"  transforms:pos="4.418539922" >
           <data-type:parameter data-type:name="PerCP-Cy5.5-A" />
         </transforms:biex>
         <transforms:biex transforms:length="256"  transforms:maxRange="262144.0000291775"  transforms:neg="0"  transforms:width="-100"  transforms:pos="4.418539922" >
           <data-type:parameter data-type:name="PE-Cy7-A" />
         </transforms:biex>
         <transforms:biex transforms:length="256"  transforms:maxRange="262144.0000291775"  transforms:neg="0"  transforms:width="-100"  transforms:pos="4.418539922" >
           <data-type:parameter data-type:name="APC-A" />
         </transforms:biex>
         <transforms:biex transforms:length="256"  transforms:maxRange="262144.0000291775"  transforms:neg="0"  transforms:width="-100"  transforms:pos="4.418539922" >
           <data-type:parameter data-type:name="APC-Cy7-A" />
         </transforms:biex>
         <transforms:biex transforms:length="256"  transforms:maxRange="262144.0000291775"  transforms:neg="0"  transforms:width="-100"  transforms:pos="4.418539922" >
           <data-type:parameter data-type:name="V450-A" />
         </transforms:biex>
         <transforms:biex transforms:length="256"  transforms:maxRange="262144.0000291775"  transforms:neg="0"  transforms:width="-100"  transforms:pos="4.418539922" >
           <data-type:parameter data-type:name="vioGreen-A" />
         </transforms:biex>
         <transforms:linear transforms:minRange="0"  transforms:maxRange="6"  gain="0.0030105369" >
           <data-type:parameter data-type:name="Time" />
         </transforms:linear>
       </Transformations>
       <Keywords>
         <Keyword name="QCMESSAGE1"  value="All Events gate does not contain requested 10,000 events [6_17_2021 11:01:34 AM]" />
         <Keyword name="EXPORT TIME"  value="17-Jun-2021-11:01:34" />
         <Keyword name="EXPORT USER NAME"  value="BDAdministrator" />
         <Keyword name="AUTOBS"  value="TRUE" />
         <Keyword name="$PROJ"  value="Experiment_004" />
         <Keyword name="TUBE NAME"  value="T-3" />
         <Keyword name="$CYTSN"  value="Z6511550340" />
         <Keyword name="CYTNUM"  value="Z6511550340" />
         <Keyword name="$CYT"  value="BD FACSVerse" />
         <Keyword name="CREATOR"  value="BD FACSuite v1.0.5" />
         <Keyword name="$FIL"  value="T-3.fcs" />
         <Keyword name="$SYS"  value="Microsoft Windows NT 6.1.7601 Service Pack 1" />
         <Keyword name="$ETIM"  value="10:59:18" />
         <Keyword name="$DATE"  value="17-Jun-2021" />
         <Keyword name="$BTIM"  value="10:59:12" />
         <Keyword name="PERFORMANCE QC WARNING MESSAGE1"  value="CS+T Bead Lot (Lot ID 81165) has expired" />
         <Keyword name="PERFORMANCE QC STATUS"  value="Pass" />
         <Keyword name="PERFORMANCE QC DATE"  value="12-Jun-2020-12:11:48" />
         <Keyword name="CHARACTERIZATION QC DATE"  value="18-Apr-2019-13:11:41" />
         <Keyword name="CST BEAD LOT REGULATORY STATUS"  value="RUO" />
         <Keyword name="CST BEAD LOT EXPIRATION DATE"  value="31-May-2020-00:00:00" />
         <Keyword name="CST BEAD LOT ID"  value="81165" />
         <Keyword name="CYTOMETER CONFIGURATION REGULATORY STATUS"  value="RUO" />
         <Keyword name="CYTOMETER CONFIGURATION DATE MODIFIED"  value="03-Dec-2020-15:13:12" />
         <Keyword name="CYTOMETER CONFIGURATION DATE CREATED"  value="25-Apr-2012-02:42:31" />
         <Keyword name="CYTOMETER CONFIGURATION NAME"  value="4-Blue 2-Red 2-Violet (RUO)" />
         <Keyword name="$EXP"  value="Admin User" />
         <Keyword name="OPERATOR EMAIL"  value="admin@bd.com" />
         <Keyword name="$INST"  value="None" />
         <Keyword name="$OP"  value="Admin User" />
         <Keyword name="GUID"  value="81c94f0b-3dcf-4df4-82dd-cd2e37399004" />
         <Keyword name="CHARSET"  value="Windows-1252" />
         <Keyword name="FSC ASF"  value="0.7783853" />
         <Keyword name="THRESHOLD"  value="FSC,10000" />
         <Keyword name="WINDOW EXTENSION"  value="3" />
         <Keyword name="LASER3ASF"  value="0.4703301" />
         <Keyword name="LASER3DELAY"  value="-38.69535" />
         <Keyword name="LASER3NAME"  value="Violet" />
         <Keyword name="LASER2ASF"  value="0.3952252" />
         <Keyword name="LASER2DELAY"  value="37.06691" />
         <Keyword name="LASER2NAME"  value="Red" />
         <Keyword name="LASER1ASF"  value="0.70457" />
         <Keyword name="LASER1DELAY"  value="0" />
         <Keyword name="LASER1NAME"  value="Blue" />
         <Keyword name="FLUIDICS MODE"  value="Normal" />
         <Keyword name="APPLY COMPENSATION"  value="TRUE" />
         <Keyword name="SPILL"  value="8,FITC-A,PE-A,PerCP-Cy5.5-A,PE-Cy7-A,APC-A,APC-Cy7-A,V450-A,vioGreen-A,1,0,0,0,0,0,0,0,0,1,0,0,0,0,0,0,0,0,1,0,0,0,0,0,0,0,0,1,0,0,0,0,0,0,0,0,1,0,0,0,0,0,0,0,0,1,0,0,0,0,0,0,0,0,1,0,0,0,0,0,0,0,0,1" />
         <Keyword name="P11DISPLAY"  value="LIN" />
         <Keyword name="P11MS"  value="0000000" />
         <Keyword name="$P11R"  value="262144" />
         <Keyword name="$P11N"  value="Time" />
         <Keyword name="$P11E"  value="0,0" />
         <Keyword name="$P11B"  value="32" />
         <Keyword name="P10DISPLAY"  value="LOG" />
         <Keyword name="P10MS"  value="0000000" />
         <Keyword name="$P10R"  value="262144" />
         <Keyword name="$P10S"  value="vioGreen-A" />
         <Keyword name="$P10V"  value="477" />
         <Keyword name="$P10N"  value="vioGreen-A" />
         <Keyword name="$P10E"  value="0,0" />
         <Keyword name="$P10B"  value="32" />
         <Keyword name="P9DISPLAY"  value="LOG" />
         <Keyword name="P9MS"  value="0000000" />
         <Keyword name="$P9R"  value="262144" />
         <Keyword name="$P9S"  value="V450-A" />
         <Keyword name="$P9V"  value="521" />
         <Keyword name="$P9N"  value="V450-A" />
         <Keyword name="$P9E"  value="0,0" />
         <Keyword name="$P9B"  value="32" />
         <Keyword name="P8DISPLAY"  value="LOG" />
         <Keyword name="P8MS"  value="0000000" />
         <Keyword name="$P8R"  value="262144" />
         <Keyword name="$P8S"  value="APC-Cy7-A" />
         <Keyword name="$P8V"  value="604" />
         <Keyword name="$P8N"  value="APC-Cy7-A" />
         <Keyword name="$P8E"  value="0,0" />
         <Keyword name="$P8B"  value="32" />
         <Keyword name="P7DISPLAY"  value="LOG" />
         <Keyword name="P7MS"  value="0000000" />
         <Keyword name="$P7R"  value="262144" />
         <Keyword name="$P7S"  value="APC-A" />
         <Keyword name="$P7V"  value="512" />
         <Keyword name="$P7N"  value="APC-A" />
         <Keyword name="$P7E"  value="0,0" />
         <Keyword name="$P7B"  value="32" />
         <Keyword name="P6DISPLAY"  value="LOG" />
         <Keyword name="P6MS"  value="0000000" />
         <Keyword name="$P6R"  value="262144" />
         <Keyword name="$P6S"  value="PE-Cy7-A" />
         <Keyword name="$P6V"  value="533" />
         <Keyword name="$P6N"  value="PE-Cy7-A" />
         <Keyword name="$P6E"  value="0,0" />
         <Keyword name="$P6B"  value="32" />
         <Keyword name="P5DISPLAY"  value="LOG" />
         <Keyword name="P5MS"  value="0000000" />
         <Keyword name="$P5R"  value="262144" />
         <Keyword name="$P5S"  value="PerCP-Cy5.5-A" />
         <Keyword name="$P5V"  value="523" />
         <Keyword name="$P5N"  value="PerCP-Cy5.5-A" />
         <Keyword name="$P5E"  value="0,0" />
         <Keyword name="$P5B"  value="32" />
         <Keyword name="P4DISPLAY"  value="LOG" />
         <Keyword name="P4MS"  value="0000000" />
         <Keyword name="$P4R"  value="262144" />
         <Keyword name="$P4S"  value="PE-A" />
         <Keyword name="$P4V"  value="384" />
         <Keyword name="$P4N"  value="PE-A" />
         <Keyword name="$P4E"  value="0,0" />
         <Keyword name="$P4B"  value="32" />
         <Keyword name="P3DISPLAY"  value="LOG" />
         <Keyword name="P3MS"  value="0000000" />
         <Keyword name="P3BS"  value="0000044" />
         <Keyword name="$P3R"  value="262144" />
         <Keyword name="$P3S"  value="FITC-A" />
         <Keyword name="$P3V"  value="290" />
         <Keyword name="$P3N"  value="FITC-A" />
         <Keyword name="$P3E"  value="0,0" />
         <Keyword name="$P3B"  value="32" />
         <Keyword name="P2DISPLAY"  value="LIN" />
         <Keyword name="P2MS"  value="0000000" />
         <Keyword name="$P2R"  value="262144" />
         <Keyword name="$P2V"  value="391" />
         <Keyword name="$P2N"  value="SSC-A" />
         <Keyword name="$P2E"  value="0,0" />
         <Keyword name="$P2B"  value="32" />
         <Keyword name="P1DISPLAY"  value="LIN" />
         <Keyword name="P1MS"  value="0000000" />
         <Keyword name="$P1R"  value="262144" />
         <Keyword name="$P1V"  value="194" />
         <Keyword name="$P1N"  value="FSC-A" />
         <Keyword name="$P1E"  value="0,0" />
         <Keyword name="$P1B"  value="32" />
         <Keyword name="$TIMESTEP"  value="0.001" />
         <Keyword name="$NEXTDATA"  value="0" />
         <Keyword name="$TOT"  value="10000" />
         <Keyword name="$PAR"  value="11" />
         <Keyword name="$DATATYPE"  value="F" />
         <Keyword name="$BYTEORD"  value="1,2,3,4" />
         <Keyword name="$MODE"  value="L" />
         <Keyword name="$ENDSTEXT"  value="0" />
         <Keyword name="$BEGINSTEXT"  value="0" />
         <Keyword name="$ENDANALYSIS"  value="0" />
         <Keyword name="$BEGINANALYSIS"  value="0" />
         <Keyword name="$ENDDATA"  value="442947      " />
         <Keyword name="$BEGINDATA"  value="2948        " />
         <Keyword name="FJ_FCS_VERSION"  value="3" />
         <Keyword name="$P1S"  value="" />
         <Keyword name="$P2S"  value="" />
         <Keyword name="$P11S"  value="" />
       </Keywords>
       <SampleNode name="T-3.fcs"  annotation=""  owningGroup=""  expanded="1"  sortPriority="10"  count="10000"  sampleID="60" >
         <Graph smoothing="0"  backColor="#ffffff"  foreColor="#000000"  heatMapStatParameter="FITC-A"  type="Pseudocolor"  fast="1" >
           <Axis dimension="x"  name="FSC-A"  label=""  auto="auto" />
           <Axis dimension="y"  name="SSC-A"  label=""  auto="auto" />
           <GraphSettings level="5%"  smoothingHighResolution="1"  contourHighResolution="1"  histogramSmoothingCount="0"  graphResolution="256"  showOutliers="0"  drawLargeDots="0"  dotsToDraw="8000"  tint="le.chartfill.tinted.40"  lineWeight="le.lineweight.normal"  lineStyle="le.linestyle.solid" />
           <GraphEnvironment showGrid="0"  showAxes="tnlTNL"  showGates="1"  showFreqOnPlots="1"  showGateNameOnPlots="1"  showMedians="0"  showUncomped="0"  addEventParam="0"  lastYAxisName="" >
             <TextTraits font="SansSerif"  size="11"  name="Labels"  style="plain"  color="#000000"  background="#00ffffff"  just="left" />
             <TextTraits font="SansSerif"  size="11"  name="LayoutGates"  style="plain"  color="#000000"  background="#00ffffff"  just="left" />
             <TextTraits font="SansSerif"  size="9"  name="Numbers"  style="plain"  color="#000000"  background="#00ffffff"  just="left" />
             <TextTraits font="SansSerif"  size="9"  name="Legend"  style="plain"  color="#000000"  background="#00ffffff"  just="left" />
             <WindowPosition x="620"  y="20"  width="390"  height="622"  displayed="1"  panelState="---" />
           </GraphEnvironment>
         </Graph>
         <Subpopulations>
           <Population name="T cell 2"  annotation=""  owningGroup=""  expanded="1"  sortPriority="10"  count="6721" >
             <Graph smoothing="1"  backColor="#ffffff"  foreColor="#000000"  heatMapStatParameter="FITC-A"  type="Histogram"  fast="1" >
               <Axis dimension="x"  name="FITC-A"  label=""  auto="auto" />
               <Axis dimension="y"  name=""  label=""  auto="auto" />
               <GraphSettings level="5%"  smoothingHighResolution="1"  contourHighResolution="1"  histogramSmoothingCount="0"  graphResolution="256"  showOutliers="0"  drawLargeDots="0"  dotsToDraw="8000"  tint="le.chartfill.tinted.40"  lineWeight="le.lineweight.normal"  lineStyle="le.linestyle.solid" />
               <GraphEnvironment showGrid="0"  showAxes="tnlTNL"  showGates="1"  showFreqOnPlots="1"  showGateNameOnPlots="1"  showMedians="0"  showUncomped="0"  addEventParam="0"  lastYAxisName="" >
                 <TextTraits font="SansSerif"  size="11"  name="Labels"  style="plain"  color="#000000"  background="#00ffffff"  just="left" />
                 <TextTraits font="SansSerif"  size="11"  name="LayoutGates"  style="plain"  color="#000000"  background="#00ffffff"  just="left" />
                 <TextTraits font="SansSerif"  size="9"  name="Numbers"  style="plain"  color="#000000"  background="#00ffffff"  just="left" />
                 <TextTraits font="SansSerif"  size="9"  name="Legend"  style="plain"  color="#000000"  background="#00ffffff"  just="left" />
                 <WindowPosition x="620"  y="20"  width="702"  height="870"  displayed="1"  panelState="---" />
               </GraphEnvironment>
             </Graph>
             <Gate gating:id="ID1310611451" >
               <gating:EllipsoidGate eventsInside="1"  annoOffsetX="0"  annoOffsetY="0"  tint="#000000"  isTinted="0"  lineWeight="Normal"  userDefined="1"  gating:distance="205.08068047903652" >
                 <gating:dimension>
                   <data-type:fcs-dimension data-type:name="FSC-A" />
                 </gating:dimension>
                 <gating:dimension>
                   <data-type:fcs-dimension data-type:name="SSC-A" />
                 </gating:dimension>
                 <gating:foci>
                   <gating:vertex>
                     <gating:coordinate data-type:value="65.7350497907" />
                     <gating:coordinate data-type:value="28.5100822321" />
                   </gating:vertex>
                   <gating:vertex>
                     <gating:coordinate data-type:value="223.2649502093" />
                     <gating:coordinate data-type:value="119.4899177679" />
                   </gating:vertex>
                 </gating:foci>
                 <gating:edge>
                   <gating:vertex>
                     <gating:coordinate data-type:value="238" />
                     <gating:coordinate data-type:value="128" />
                   </gating:vertex>
                   <gating:vertex>
                     <gating:coordinate data-type:value="51" />
                     <gating:coordinate data-type:value="20" />
                   </gating:vertex>
                   <gating:vertex>
                     <gating:coordinate data-type:value="168" />
                     <gating:coordinate data-type:value="21" />
                   </gating:vertex>
                   <gating:vertex>
                     <gating:coordinate data-type:value="120" />
                     <gating:coordinate data-type:value="127" />
                   </gating:vertex>
                 </gating:edge>
               </gating:EllipsoidGate>
             </Gate>
             <Subpopulations>
               <Population name="FITC-A+"  annotation=""  owningGroup=""  expanded="1"  sortPriority="10"  count="6" >
                 <Graph smoothing="0"  backColor="#ffffff"  foreColor="#000000"  type="Histogram"  fast="1" >
                   <Axis dimension="x"  name="FITC-A"  label=""  auto="auto" />
                   <Axis dimension="y"  name="SSC-A"  label=""  auto="auto" />
                   <GraphSettings level="5%"  smoothingHighResolution="1"  contourHighResolution="1"  histogramSmoothingCount="0"  graphResolution="256"  showOutliers="0"  drawLargeDots="0"  dotsToDraw="8000"  tint="le.chartfill.tinted.40"  lineWeight="le.lineweight.normal"  lineStyle="le.linestyle.solid" />
                   <GraphEnvironment showGrid="0"  showAxes="tnlTNL"  showGates="1"  showFreqOnPlots="1"  showGateNameOnPlots="1"  showMedians="0"  showUncomped="0"  addEventParam="0"  lastYAxisName="" >
                     <TextTraits font="SansSerif"  size="11"  name="Labels"  style="plain"  color="#000000"  background="#00ffffff"  just="left" />
                     <TextTraits font="SansSerif"  size="11"  name="LayoutGates"  style="plain"  color="#000000"  background="#00ffffff"  just="left" />
                     <TextTraits font="SansSerif"  size="9"  name="Numbers"  style="plain"  color="#000000"  background="#00ffffff"  just="left" />
                     <TextTraits font="SansSerif"  size="9"  name="Legend"  style="plain"  color="#000000"  background="#00ffffff"  just="left" />
                     <WindowPosition x="0"  y="0"  width="0"  height="0"  displayed="0"  panelState="" />
                   </GraphEnvironment>
                 </Graph>
                 <Gate gating:id="ID1940642017"  gating:parent_id="ID1310611451" >
                   <gating:RectangleGate eventsInside="1"  annoOffsetX="0"  annoOffsetY="0"  tint="#000000"  isTinted="0"  lineWeight="Normal"  userDefined="1" >
                     <gating:dimension gating:min="118.34867920706834"  yRatio="0.9035087719298246" >
                       <data-type:fcs-dimension data-type:name="FITC-A" />
                     </gating:dimension>
                   </gating:RectangleGate>
                 </Gate>
               </Population>
               <Population name="FITC-A-"  annotation=""  owningGroup=""  expanded="1"  sortPriority="10"  count="6715" >
                 <Graph smoothing="0"  backColor="#ffffff"  foreColor="#000000"  type="Histogram"  fast="1" >
                   <Axis dimension="x"  name="FITC-A"  label=""  auto="auto" />
                   <Axis dimension="y"  name="SSC-A"  label=""  auto="auto" />
                   <GraphSettings level="5%"  smoothingHighResolution="1"  contourHighResolution="1"  histogramSmoothingCount="0"  graphResolution="256"  showOutliers="0"  drawLargeDots="0"  dotsToDraw="8000"  tint="le.chartfill.tinted.40"  lineWeight="le.lineweight.normal"  lineStyle="le.linestyle.solid" />
                   <GraphEnvironment showGrid="0"  showAxes="tnlTNL"  showGates="1"  showFreqOnPlots="1"  showGateNameOnPlots="1"  showMedians="0"  showUncomped="0"  addEventParam="0"  lastYAxisName="" >
                     <TextTraits font="SansSerif"  size="11"  name="Labels"  style="plain"  color="#000000"  background="#00ffffff"  just="left" />
                     <TextTraits font="SansSerif"  size="11"  name="LayoutGates"  style="plain"  color="#000000"  background="#00ffffff"  just="left" />
                     <TextTraits font="SansSerif"  size="9"  name="Numbers"  style="plain"  color="#000000"  background="#00ffffff"  just="left" />
                     <TextTraits font="SansSerif"  size="9"  name="Legend"  style="plain"  color="#000000"  background="#00ffffff"  just="left" />
                     <WindowPosition x="0"  y="0"  width="0"  height="0"  displayed="0"  panelState="" />
                   </GraphEnvironment>
                 </Graph>
                 <Gate gating:id="ID1736664701"  gating:parent_id="ID1310611451" >
                   <gating:RectangleGate eventsInside="1"  annoOffsetX="0"  annoOffsetY="0"  tint="#000000"  isTinted="0"  lineWeight="Normal"  userDefined="1" >
                     <gating:dimension gating:max="118.34867920706834"  yRatio="0.8543487182548473" >
                       <data-type:fcs-dimension data-type:name="FITC-A" />
                     </gating:dimension>
                   </gating:RectangleGate>
                 </Gate>
               </Population>
             </Subpopulations>
           </Population>
         </Subpopulations>
       </SampleNode>
     </Sample>
     <Sample>
       <DataSet uri="file:/C:/Users/Lenovo/Desktop/流式数据/新建文件夹/流式数据/2021.6.17/T/7.fcs"  sampleID="63" />
       <Transformations>
         <transforms:linear transforms:minRange="0"  transforms:maxRange="262144"  gain="1" >
           <data-type:parameter data-type:name="FSC-A" />
         </transforms:linear>
         <transforms:linear transforms:minRange="0"  transforms:maxRange="262144"  gain="1" >
           <data-type:parameter data-type:name="SSC-A" />
         </transforms:linear>
         <transforms:log transforms:offset="3"  transforms:decades="4.9414186672" >
           <data-type:parameter data-type:name="FITC-A" />
         </transforms:log>
         <transforms:biex transforms:length="256"  transforms:maxRange="262144.0000291775"  transforms:neg="0"  transforms:width="-100"  transforms:pos="4.418539922" >
           <data-type:parameter data-type:name="PE-A" />
         </transforms:biex>
         <transforms:biex transforms:length="256"  transforms:maxRange="262144.0000291775"  transforms:neg="0"  transforms:width="-100"  transforms:pos="4.418539922" >
           <data-type:parameter data-type:name="PerCP-Cy5.5-A" />
         </transforms:biex>
         <transforms:biex transforms:length="256"  transforms:maxRange="262144.0000291775"  transforms:neg="0"  transforms:width="-100"  transforms:pos="4.418539922" >
           <data-type:parameter data-type:name="PE-Cy7-A" />
         </transforms:biex>
         <transforms:biex transforms:length="256"  transforms:maxRange="262144.0000291775"  transforms:neg="0"  transforms:width="-100"  transforms:pos="4.418539922" >
           <data-type:parameter data-type:name="APC-A" />
         </transforms:biex>
         <transforms:biex transforms:length="256"  transforms:maxRange="262144.0000291775"  transforms:neg="0"  transforms:width="-100"  transforms:pos="4.418539922" >
           <data-type:parameter data-type:name="APC-Cy7-A" />
         </transforms:biex>
         <transforms:biex transforms:length="256"  transforms:maxRange="262144.0000291775"  transforms:neg="0"  transforms:width="-100"  transforms:pos="4.418539922" >
           <data-type:parameter data-type:name="V450-A" />
         </transforms:biex>
         <transforms:biex transforms:length="256"  transforms:maxRange="262144.0000291775"  transforms:neg="0"  transforms:width="-100"  transforms:pos="4.418539922" >
           <data-type:parameter data-type:name="vioGreen-A" />
         </transforms:biex>
         <transforms:linear transforms:minRange="0.0086334484"  transforms:maxRange="25"  gain="0.0012333498" >
           <data-type:parameter data-type:name="Time" />
         </transforms:linear>
       </Transformations>
       <Keywords>
         <Keyword name="QCMESSAGE1"  value="All Events gate does not contain requested 10,000 events [6_17_2021 11:01:34 AM]" />
         <Keyword name="EXPORT TIME"  value="17-Jun-2021-11:01:34" />
         <Keyword name="EXPORT USER NAME"  value="BDAdministrator" />
         <Keyword name="AUTOBS"  value="TRUE" />
         <Keyword name="$PROJ"  value="Experiment_004" />
         <Keyword name="TUBE NAME"  value="7" />
         <Keyword name="$CYTSN"  value="Z6511550340" />
         <Keyword name="CYTNUM"  value="Z6511550340" />
         <Keyword name="$CYT"  value="BD FACSVerse" />
         <Keyword name="CREATOR"  value="BD FACSuite v1.0.5" />
         <Keyword name="$FIL"  value="7.fcs" />
         <Keyword name="$SYS"  value="Microsoft Windows NT 6.1.7601 Service Pack 1" />
         <Keyword name="$ETIM"  value="10:53:58" />
         <Keyword name="$DATE"  value="17-Jun-2021" />
         <Keyword name="$BTIM"  value="10:53:33" />
         <Keyword name="PERFORMANCE QC WARNING MESSAGE1"  value="CS+T Bead Lot (Lot ID 81165) has expired" />
         <Keyword name="PERFORMANCE QC STATUS"  value="Pass" />
         <Keyword name="PERFORMANCE QC DATE"  value="12-Jun-2020-12:11:48" />
         <Keyword name="CHARACTERIZATION QC DATE"  value="18-Apr-2019-13:11:41" />
         <Keyword name="CST BEAD LOT REGULATORY STATUS"  value="RUO" />
         <Keyword name="CST BEAD LOT EXPIRATION DATE"  value="31-May-2020-00:00:00" />
         <Keyword name="CST BEAD LOT ID"  value="81165" />
         <Keyword name="CYTOMETER CONFIGURATION REGULATORY STATUS"  value="RUO" />
         <Keyword name="CYTOMETER CONFIGURATION DATE MODIFIED"  value="03-Dec-2020-15:13:12" />
         <Keyword name="CYTOMETER CONFIGURATION DATE CREATED"  value="25-Apr-2012-02:42:31" />
         <Keyword name="CYTOMETER CONFIGURATION NAME"  value="4-Blue 2-Red 2-Violet (RUO)" />
         <Keyword name="$EXP"  value="Admin User" />
         <Keyword name="OPERATOR EMAIL"  value="admin@bd.com" />
         <Keyword name="$INST"  value="None" />
         <Keyword name="$OP"  value="Admin User" />
         <Keyword name="GUID"  value="feac677d-c5f6-4e8a-82d9-f0b6fb674545" />
         <Keyword name="CHARSET"  value="Windows-1252" />
         <Keyword name="FSC ASF"  value="0.7783853" />
         <Keyword name="THRESHOLD"  value="FSC,10000" />
         <Keyword name="WINDOW EXTENSION"  value="3" />
         <Keyword name="LASER3ASF"  value="0.4703301" />
         <Keyword name="LASER3DELAY"  value="-38.69535" />
         <Keyword name="LASER3NAME"  value="Violet" />
         <Keyword name="LASER2ASF"  value="0.3952252" />
         <Keyword name="LASER2DELAY"  value="37.06691" />
         <Keyword name="LASER2NAME"  value="Red" />
         <Keyword name="LASER1ASF"  value="0.70457" />
         <Keyword name="LASER1DELAY"  value="0" />
         <Keyword name="LASER1NAME"  value="Blue" />
         <Keyword name="FLUIDICS MODE"  value="Normal" />
         <Keyword name="APPLY COMPENSATION"  value="TRUE" />
         <Keyword name="SPILL"  value="8,FITC-A,PE-A,PerCP-Cy5.5-A,PE-Cy7-A,APC-A,APC-Cy7-A,V450-A,vioGreen-A,1,0,0,0,0,0,0,0,0,1,0,0,0,0,0,0,0,0,1,0,0,0,0,0,0,0,0,1,0,0,0,0,0,0,0,0,1,0,0,0,0,0,0,0,0,1,0,0,0,0,0,0,0,0,1,0,0,0,0,0,0,0,0,1" />
         <Keyword name="P11DISPLAY"  value="LIN" />
         <Keyword name="P11MS"  value="0000000" />
         <Keyword name="$P11R"  value="262144" />
         <Keyword name="$P11N"  value="Time" />
         <Keyword name="$P11E"  value="0,0" />
         <Keyword name="$P11B"  value="32" />
         <Keyword name="P10DISPLAY"  value="LOG" />
         <Keyword name="P10MS"  value="0000000" />
         <Keyword name="$P10R"  value="262144" />
         <Keyword name="$P10S"  value="vioGreen-A" />
         <Keyword name="$P10V"  value="477" />
         <Keyword name="$P10N"  value="vioGreen-A" />
         <Keyword name="$P10E"  value="0,0" />
         <Keyword name="$P10B"  value="32" />
         <Keyword name="P9DISPLAY"  value="LOG" />
         <Keyword name="P9MS"  value="0000000" />
         <Keyword name="$P9R"  value="262144" />
         <Keyword name="$P9S"  value="V450-A" />
         <Keyword name="$P9V"  value="521" />
         <Keyword name="$P9N"  value="V450-A" />
         <Keyword name="$P9E"  value="0,0" />
         <Keyword name="$P9B"  value="32" />
         <Keyword name="P8DISPLAY"  value="LOG" />
         <Keyword name="P8MS"  value="0000000" />
         <Keyword name="$P8R"  value="262144" />
         <Keyword name="$P8S"  value="APC-Cy7-A" />
         <Keyword name="$P8V"  value="604" />
         <Keyword name="$P8N"  value="APC-Cy7-A" />
         <Keyword name="$P8E"  value="0,0" />
         <Keyword name="$P8B"  value="32" />
         <Keyword name="P7DISPLAY"  value="LOG" />
         <Keyword name="P7MS"  value="0000000" />
         <Keyword name="$P7R"  value="262144" />
         <Keyword name="$P7S"  value="APC-A" />
         <Keyword name="$P7V"  value="512" />
         <Keyword name="$P7N"  value="APC-A" />
         <Keyword name="$P7E"  value="0,0" />
         <Keyword name="$P7B"  value="32" />
         <Keyword name="P6DISPLAY"  value="LOG" />
         <Keyword name="P6MS"  value="0000000" />
         <Keyword name="$P6R"  value="262144" />
         <Keyword name="$P6S"  value="PE-Cy7-A" />
         <Keyword name="$P6V"  value="533" />
         <Keyword name="$P6N"  value="PE-Cy7-A" />
         <Keyword name="$P6E"  value="0,0" />
         <Keyword name="$P6B"  value="32" />
         <Keyword name="P5DISPLAY"  value="LOG" />
         <Keyword name="P5MS"  value="0000000" />
         <Keyword name="$P5R"  value="262144" />
         <Keyword name="$P5S"  value="PerCP-Cy5.5-A" />
         <Keyword name="$P5V"  value="523" />
         <Keyword name="$P5N"  value="PerCP-Cy5.5-A" />
         <Keyword name="$P5E"  value="0,0" />
         <Keyword name="$P5B"  value="32" />
         <Keyword name="P4DISPLAY"  value="LOG" />
         <Keyword name="P4MS"  value="0000000" />
         <Keyword name="$P4R"  value="262144" />
         <Keyword name="$P4S"  value="PE-A" />
         <Keyword name="$P4V"  value="384" />
         <Keyword name="$P4N"  value="PE-A" />
         <Keyword name="$P4E"  value="0,0" />
         <Keyword name="$P4B"  value="32" />
         <Keyword name="P3DISPLAY"  value="LOG" />
         <Keyword name="P3MS"  value="0000000" />
         <Keyword name="P3BS"  value="0000032" />
         <Keyword name="$P3R"  value="262144" />
         <Keyword name="$P3S"  value="FITC-A" />
         <Keyword name="$P3V"  value="290" />
         <Keyword name="$P3N"  value="FITC-A" />
         <Keyword name="$P3E"  value="0,0" />
         <Keyword name="$P3B"  value="32" />
         <Keyword name="P2DISPLAY"  value="LIN" />
         <Keyword name="P2MS"  value="0000000" />
         <Keyword name="$P2R"  value="262144" />
         <Keyword name="$P2V"  value="391" />
         <Keyword name="$P2N"  value="SSC-A" />
         <Keyword name="$P2E"  value="0,0" />
         <Keyword name="$P2B"  value="32" />
         <Keyword name="P1DISPLAY"  value="LIN" />
         <Keyword name="P1MS"  value="0000000" />
         <Keyword name="$P1R"  value="262144" />
         <Keyword name="$P1V"  value="194" />
         <Keyword name="$P1N"  value="FSC-A" />
         <Keyword name="$P1E"  value="0,0" />
         <Keyword name="$P1B"  value="32" />
         <Keyword name="$TIMESTEP"  value="0.001" />
         <Keyword name="$NEXTDATA"  value="0" />
         <Keyword name="$TOT"  value="10000" />
         <Keyword name="$PAR"  value="11" />
         <Keyword name="$DATATYPE"  value="F" />
         <Keyword name="$BYTEORD"  value="1,2,3,4" />
         <Keyword name="$MODE"  value="L" />
         <Keyword name="$ENDSTEXT"  value="0" />
         <Keyword name="$BEGINSTEXT"  value="0" />
         <Keyword name="$ENDANALYSIS"  value="0" />
         <Keyword name="$BEGINANALYSIS"  value="0" />
         <Keyword name="$ENDDATA"  value="442943      " />
         <Keyword name="$BEGINDATA"  value="2944        " />
         <Keyword name="FJ_FCS_VERSION"  value="3" />
         <Keyword name="$P1S"  value="" />
         <Keyword name="$P2S"  value="" />
         <Keyword name="$P11S"  value="" />
       </Keywords>
       <SampleNode name="7.fcs"  annotation=""  owningGroup=""  expanded="1"  sortPriority="10"  count="10000"  sampleID="63" >
         <Graph smoothing="0"  backColor="#ffffff"  foreColor="#000000"  type="Pseudocolor"  fast="1" >
           <Axis dimension="x"  name="FSC-A"  label=""  auto="auto" />
           <Axis dimension="y"  name="SSC-A"  label=""  auto="auto" />
           <GraphSettings level="5%"  smoothingHighResolution="1"  contourHighResolution="1"  histogramSmoothingCount="0"  graphResolution="256"  showOutliers="0"  drawLargeDots="0"  dotsToDraw="8000"  tint="le.chartfill.tinted.40"  lineWeight="le.lineweight.normal"  lineStyle="le.linestyle.solid" />
           <GraphEnvironment showGrid="0"  showAxes="tnlTNL"  showGates="1"  showFreqOnPlots="1"  showGateNameOnPlots="1"  showMedians="0"  showUncomped="0"  addEventParam="0"  lastYAxisName="" >
             <TextTraits font="SansSerif"  size="11"  name="Labels"  style="plain"  color="#000000"  background="#00ffffff"  just="left" />
             <TextTraits font="SansSerif"  size="11"  name="LayoutGates"  style="plain"  color="#000000"  background="#00ffffff"  just="left" />
             <TextTraits font="SansSerif"  size="9"  name="Numbers"  style="plain"  color="#000000"  background="#00ffffff"  just="left" />
             <TextTraits font="SansSerif"  size="9"  name="Legend"  style="plain"  color="#000000"  background="#00ffffff"  just="left" />
             <WindowPosition x="0"  y="0"  width="0"  height="0"  displayed="0"  panelState="" />
           </GraphEnvironment>
         </Graph>
         <Subpopulations>
           <Population name="c-Met CAR-T 2 "  annotation=""  owningGroup=""  expanded="1"  sortPriority="10"  count="6560" >
             <Graph smoothing="1"  backColor="#ffffff"  foreColor="#000000"  heatMapStatParameter="FITC-A"  type="Histogram"  fast="1" >
               <Axis dimension="x"  name="FITC-A"  label=""  auto="auto" />
               <Axis dimension="y"  name=""  label=""  auto="auto" />
               <GraphSettings level="5%"  smoothingHighResolution="1"  contourHighResolution="1"  histogramSmoothingCount="0"  graphResolution="256"  showOutliers="0"  drawLargeDots="0"  dotsToDraw="8000"  tint="le.chartfill.tinted.40"  lineWeight="le.lineweight.normal"  lineStyle="le.linestyle.solid" />
               <GraphEnvironment showGrid="0"  showAxes="tnlTNL"  showGates="1"  showFreqOnPlots="1"  showGateNameOnPlots="1"  showMedians="0"  showUncomped="0"  addEventParam="0"  lastYAxisName="" >
                 <TextTraits font="SansSerif"  size="11"  name="Labels"  style="plain"  color="#000000"  background="#00ffffff"  just="left" />
                 <TextTraits font="SansSerif"  size="11"  name="LayoutGates"  style="plain"  color="#000000"  background="#00ffffff"  just="left" />
                 <TextTraits font="SansSerif"  size="9"  name="Numbers"  style="plain"  color="#000000"  background="#00ffffff"  just="left" />
                 <TextTraits font="SansSerif"  size="9"  name="Legend"  style="plain"  color="#000000"  background="#00ffffff"  just="left" />
                 <WindowPosition x="620"  y="20"  width="702"  height="870"  displayed="1"  panelState="---" />
               </GraphEnvironment>
             </Graph>
             <Gate gating:id="ID1704907201" >
               <gating:EllipsoidGate eventsInside="1"  annoOffsetX="0"  annoOffsetY="0"  tint="#000000"  isTinted="0"  lineWeight="Normal"  userDefined="1"  gating:distance="205.08068047903652" >
                 <gating:dimension>
                   <data-type:fcs-dimension data-type:name="FSC-A" />
                 </gating:dimension>
                 <gating:dimension>
                   <data-type:fcs-dimension data-type:name="SSC-A" />
                 </gating:dimension>
                 <gating:foci>
                   <gating:vertex>
                     <gating:coordinate data-type:value="65.7350497907" />
                     <gating:coordinate data-type:value="28.5100822321" />
                   </gating:vertex>
                   <gating:vertex>
                     <gating:coordinate data-type:value="223.2649502093" />
                     <gating:coordinate data-type:value="119.4899177679" />
                   </gating:vertex>
                 </gating:foci>
                 <gating:edge>
                   <gating:vertex>
                     <gating:coordinate data-type:value="238" />
                     <gating:coordinate data-type:value="128" />
                   </gating:vertex>
                   <gating:vertex>
                     <gating:coordinate data-type:value="51" />
                     <gating:coordinate data-type:value="20" />
                   </gating:vertex>
                   <gating:vertex>
                     <gating:coordinate data-type:value="168" />
                     <gating:coordinate data-type:value="21" />
                   </gating:vertex>
                   <gating:vertex>
                     <gating:coordinate data-type:value="120" />
                     <gating:coordinate data-type:value="127" />
                   </gating:vertex>
                 </gating:edge>
               </gating:EllipsoidGate>
             </Gate>
             <Subpopulations>
               <Population name="FITC-A+"  annotation=""  owningGroup=""  expanded="1"  sortPriority="10"  count="2719" >
                 <Graph smoothing="0"  backColor="#ffffff"  foreColor="#000000"  type="Histogram"  fast="1" >
                   <Axis dimension="x"  name="FITC-A"  label=""  auto="auto" />
                   <Axis dimension="y"  name="SSC-A"  label=""  auto="auto" />
                   <GraphSettings level="5%"  smoothingHighResolution="1"  contourHighResolution="1"  histogramSmoothingCount="0"  graphResolution="256"  showOutliers="0"  drawLargeDots="0"  dotsToDraw="8000"  tint="le.chartfill.tinted.40"  lineWeight="le.lineweight.normal"  lineStyle="le.linestyle.solid" />
                   <GraphEnvironment showGrid="0"  showAxes="tnlTNL"  showGates="1"  showFreqOnPlots="1"  showGateNameOnPlots="1"  showMedians="0"  showUncomped="0"  addEventParam="0"  lastYAxisName="" >
                     <TextTraits font="SansSerif"  size="11"  name="Labels"  style="plain"  color="#000000"  background="#00ffffff"  just="left" />
                     <TextTraits font="SansSerif"  size="11"  name="LayoutGates"  style="plain"  color="#000000"  background="#00ffffff"  just="left" />
                     <TextTraits font="SansSerif"  size="9"  name="Numbers"  style="plain"  color="#000000"  background="#00ffffff"  just="left" />
                     <TextTraits font="SansSerif"  size="9"  name="Legend"  style="plain"  color="#000000"  background="#00ffffff"  just="left" />
                     <WindowPosition x="0"  y="0"  width="0"  height="0"  displayed="0"  panelState="" />
                   </GraphEnvironment>
                 </Graph>
                 <Gate gating:id="ID1493431046"  gating:parent_id="ID1704907201" >
                   <gating:RectangleGate eventsInside="1"  annoOffsetX="0"  annoOffsetY="0"  tint="#000000"  isTinted="0"  lineWeight="Normal"  userDefined="1" >
                     <gating:dimension gating:min="142.6652171035982"  yRatio="0.7872807017543859" >
                       <data-type:fcs-dimension data-type:name="FITC-A" />
                     </gating:dimension>
                   </gating:RectangleGate>
                 </Gate>
               </Population>
               <Population name="FITC-A-"  annotation=""  owningGroup=""  expanded="1"  sortPriority="10"  count="3841" >
                 <Graph smoothing="0"  backColor="#ffffff"  foreColor="#000000"  type="Histogram"  fast="1" >
                   <Axis dimension="x"  name="FITC-A"  label=""  auto="auto" />
                   <Axis dimension="y"  name="SSC-A"  label=""  auto="auto" />
                   <GraphSettings level="5%"  smoothingHighResolution="1"  contourHighResolution="1"  histogramSmoothingCount="0"  graphResolution="256"  showOutliers="0"  drawLargeDots="0"  dotsToDraw="8000"  tint="le.chartfill.tinted.40"  lineWeight="le.lineweight.normal"  lineStyle="le.linestyle.solid" />
                   <GraphEnvironment showGrid="0"  showAxes="tnlTNL"  showGates="1"  showFreqOnPlots="1"  showGateNameOnPlots="1"  showMedians="0"  showUncomped="0"  addEventParam="0"  lastYAxisName="" >
                     <TextTraits font="SansSerif"  size="11"  name="Labels"  style="plain"  color="#000000"  background="#00ffffff"  just="left" />
                     <TextTraits font="SansSerif"  size="11"  name="LayoutGates"  style="plain"  color="#000000"  background="#00ffffff"  just="left" />
                     <TextTraits font="SansSerif"  size="9"  name="Numbers"  style="plain"  color="#000000"  background="#00ffffff"  just="left" />
                     <TextTraits font="SansSerif"  size="9"  name="Legend"  style="plain"  color="#000000"  background="#00ffffff"  just="left" />
                     <WindowPosition x="0"  y="0"  width="0"  height="0"  displayed="0"  panelState="" />
                   </GraphEnvironment>
                 </Graph>
                 <Gate gating:id="ID1958888471"  gating:parent_id="ID1704907201" >
                   <gating:RectangleGate eventsInside="1"  annoOffsetX="0"  annoOffsetY="0"  tint="#000000"  isTinted="0"  lineWeight="Normal"  userDefined="1" >
                     <gating:dimension gating:max="142.6652171035982"  yRatio="0.7380405473138629" >
                       <data-type:fcs-dimension data-type:name="FITC-A" />
                     </gating:dimension>
                   </gating:RectangleGate>
                 </Gate>
               </Population>
             </Subpopulations>
           </Population>
         </Subpopulations>
       </SampleNode>
     </Sample>
   </SampleList>
   <TableEditor title="表FlowJo: c-Met CAR-T and CD19 CAR-T positive rate test 1.wsp"  current="表" >
     <Table name="表"  outputFile="file:/C:/Users/Lenovo/Documents/表"  color="#00ffffff"  isBatch="0"  quickclose="0"  destination="toDisplay"  outputFormat="fj.document.type.table" >
       <PrintLayout flipPattern0="0"  rows="1"  columns="1"  padding="36"  header=""  footer=""  headerActive="0"  footerActive="0"  scalingMode="fj.print.scale.none"  scaling="1"  orientation="1"  width="595.2744"  height="841.8888"  imageableX="72"  imageableY="72"  imageableWidth="451.2744"  imageableHeight="697.8888" />
       <PageSection sectionName="header" >&lt;table width=&quot;100%&quot;&gt;&lt;tr&gt;&lt;td align=&quot;left&quot; valign=&quot;top&quot;&gt;&amp;NBSP&amp;NBSP&amp;NBSP&amp;NBSP&lt;IMG SRC=&quot;file:/D:/Program%20Files/FlowJo%20V10/images/fj_icon.png&quot;&gt;&lt;/IMG&gt;&lt;br/&gt;FlowJo, LLC&lt;/td&gt;&lt;td align=&quot;right&quot; valign=&quot;top&quot;&gt;Page &lt;PageNumber/&gt;&lt;/td&gt;&lt;/tr&gt;&lt;/table&gt;</PageSection>
       <PageSection sectionName="footer" >&lt;table width=&quot;100%&quot;&gt;&lt;tr&gt;&lt;td align=&quot;left&quot;  valign=&quot;bottom&quot;&gt;&lt;LongDate/&gt;&lt;/td&gt;&lt;td align=&quot;right&quot; valign=&quot;bottom&quot;&gt;&lt;Version/&gt;&lt;/td&gt;&lt;/tr&gt;&lt;/table&gt;</PageSection>
       <Iteration iterationType="SAMPLE"  iterationValue="68"  iterationKeyword=""  discriminator=""  panelSize="1"  groupName="workspaceSelection" />
     </Table>
   </TableEditor>
   <LayoutEditor title="FlowJo 布局: c-Met CAR-T and CD19 CAR-T positive rate test 1.wsp"  current="布局"  showGrid="0"  showPageBreaks="0"  showGuides="0"  showDebugOutput="0" >
     <Layout name="布局"  outputFile="file:/C:/Users/Lenovo/Documents/布局"  color="#00ffffff"  isBatch="0"  showGrid="0"  showRulers="1"  showDebugOutput="0"  showGuides="0"  showPageBreaks="1"  scale="1" >
       <PrintLayout flipPattern0="0"  rows="1"  columns="1"  padding="36"  header=""  footer=""  headerActive="0"  footerActive="0"  scalingMode="fj.print.scale.none"  scaling="1"  orientation="1"  width="595.2744"  height="841.8888"  imageableX="72"  imageableY="72"  imageableWidth="451.2744"  imageableHeight="697.8888" />
       <PageSection sectionName="header" >&lt;table width=&quot;100%&quot;&gt;&lt;tr&gt;&lt;td align=&quot;left&quot; valign=&quot;top&quot;&gt;&amp;NBSP&amp;NBSP&amp;NBSP&amp;NBSP&lt;IMG SRC=&quot;file:/D:/Program%20Files/FlowJo%20V10/images/fj_icon.png&quot;&gt;&lt;/IMG&gt;&lt;br/&gt;FlowJo, LLC&lt;/td&gt;&lt;td align=&quot;right&quot; valign=&quot;top&quot;&gt;Page &lt;PageNumber/&gt;&lt;/td&gt;&lt;/tr&gt;&lt;/table&gt;</PageSection>
       <PageSection sectionName="footer" >&lt;table width=&quot;100%&quot;&gt;&lt;tr&gt;&lt;td align=&quot;left&quot;  valign=&quot;bottom&quot;&gt;&lt;LongDate/&gt;&lt;/td&gt;&lt;td align=&quot;right&quot; valign=&quot;bottom&quot;&gt;&lt;Version/&gt;&lt;/td&gt;&lt;/tr&gt;&lt;/table&gt;</PageSection>
       <Iteration iterationType="OFF"  iterationValue="68"  iterationKeyword=""  discriminator=""  panelSize="1"  groupName="workspaceSelection" />
       <BatchSettings useCurrentGroup="1"  length="3"  name=""  order="ACROSS"  direction="COLUMNS"  append="0"  destination="toLayout"  separatePages="0"  launchApp="1"  header="0"  footer="0"  commandLineBatch="0" />
       <FigList/>
     </Layout>
     <WindowPosition x="0"  y="0"  width="900"  height="600" />
   </LayoutEditor>
   <Scripts>
     <Script lang="text/javascript"  name="New Script    " />
   </Scripts>
   <Experiment>
     <PlateModel name="盘子"  color="#00ffffff"  rows="8"  columns="12"  plateID="00000"  expID="000-00000"  format="Plate"  showNEntries="1"  peHeatmap="1"  peShowEnums="1"  peThickBorders="1" >
       <PrintLayout flipPattern0="0"  rows="1"  columns="1"  padding="36"  header=""  footer=""  headerActive="0"  footerActive="0"  scalingMode="fj.print.scale.none"  scaling="1"  orientation="1"  width="595.2744"  height="841.8888"  imageableX="72"  imageableY="72"  imageableWidth="451.2744"  imageableHeight="697.8888" />
     </PlateModel>
     <PlateEditorState>
       <KeywordList>
         <Keyword attribute="Treatment &quot;Drug A&quot;"  value="10ug/L" />
         <Keyword attribute="Time point"  value="24hr" />
         <Keyword attribute="Assay"  value="GFP Reporter" />
       </KeywordList>
       <StagingArea>
         <StagingWell/>
         <StagingWell/>
         <StagingWell/>
         <StagingWell/>
       </StagingArea>
     </PlateEditorState>
   </Experiment>
   <Exports/>
   <SOPS/>
   <experiment/>
 </Workspace>
