# Supplementary material for: c-Met specific CAR-T cells as a targeted therapy for non-small cell lung cancer cell A549
Source: Bioengineered. 2022 Apr 4;13(4):9232–48. doi: 10.1080/21655979.2022.2058149 (PMC9161852; doi:10.1080/21655979.2022.2058149)
Supplement: Supplemental Material [file KBIE_A_2058149_SM0390.zip › supplementary/Fig.3 c-Met CAR-T and CD19 CAR-T .wsp]

<?xml version="1.0" encoding="UTF-8"?>
 <Workspace version="20.0"  modDate="Thu Mar 17 19:29:54 CST 2022"  clientTimestamp="1647516594918"  flowJoVersion="10.4"  drawRowBorders="1"  drawColumnBorders="1"  hideCompNodes="1"  curGroup="所有样品"  groupPaneHeight="80"  xmlns:xsi="http://www.w3.org/2001/XMLSchema-instance"  xmlns:gating="http://www.isac-net.org/std/Gating-ML/v2.0/gating"  xmlns:transforms="http://www.isac-net.org/std/Gating-ML/v2.0/transformations"  xmlns:data-type="http://www.isac-net.org/std/Gating-ML/v2.0/datatypes"  xsi:schemaLocation="http://www.isac-net.org/std/Gating-ML/v2.0/gating http://www.isac-net.org/std/Gating-ML/v2.0/gating/Gating-ML.v2.0.xsd http://www.isac-net.org/std/Gating-ML/v2.0/transformations http://www.isac-net.org/std/Gating-ML/v2.0/gating/Transformations.v2.0.xsd http://www.isac-net.org/std/Gating-ML/v2.0/datatypes http://www.isac-net.org/std/Gating-ML/v2.0/gating/DataTypes.v2.0.xsd "  nonAutoSaveFileName="file:/C:/Users/Lenovo/Desktop/流式数据/c-MET%20T%20亚型.wsp" >
   <WindowPosition x="20"  y="20"  width="600"  height="720"  displayed="1"  panelState="" />
   <TextTraits font="SansSerif"  size="11"  name=""  style="plain"  color="#000000"  background="#00ffffff"  just="left" />
   <Columns>
     <TColumn width="292" >
       <Property key="fj.appnode.prop.name" />
     </TColumn>
     <TColumn width="133" >
       <Property key="fj.appnode.prop.statistic" />
     </TColumn>
     <TColumn width="132" >
       <Property key="fj.appnode.prop.ncells" />
     </TColumn>
   </Columns>
   <Matrices>
     <transforms:spilloverMatrix prefix="Comp-"  name="采集定义"  editable="0"  color="#c0c0c0"  version="FlowJo-10.4"  status="FINALIZED"  transforms:id="8b4faf48-fd8c-4685-8d49-7ca221078301"  suffix="" >
       <data-type:parameters>
         <data-type:parameter data-type:name="FITC-A" />
         <data-type:parameter data-type:name="PE-A" />
         <data-type:parameter data-type:name="PerCP-Cy5.5-A" />
         <data-type:parameter data-type:name="PE-Cy7-A" />
         <data-type:parameter data-type:name="APC-A" />
         <data-type:parameter data-type:name="APC-Cy7-A" />
         <data-type:parameter data-type:name="V450-A" />
         <data-type:parameter data-type:name="vioGreen-A" />
       </data-type:parameters>
       <transforms:spillover data-type:parameter="FITC-A" >
         <transforms:coefficient data-type:parameter="FITC-A"  transforms:value="1" />
         <transforms:coefficient data-type:parameter="PE-A"  transforms:value="0.4751000106" />
         <transforms:coefficient data-type:parameter="PerCP-Cy5.5-A"  transforms:value="0.0280000009" />
         <transforms:coefficient data-type:parameter="PE-Cy7-A"  transforms:value="0" />
         <transforms:coefficient data-type:parameter="APC-A"  transforms:value="0" />
         <transforms:coefficient data-type:parameter="APC-Cy7-A"  transforms:value="0" />
         <transforms:coefficient data-type:parameter="V450-A"  transforms:value="0" />
         <transforms:coefficient data-type:parameter="vioGreen-A"  transforms:value="0" />
       </transforms:spillover>
       <transforms:spillover data-type:parameter="PE-A" >
         <transforms:coefficient data-type:parameter="FITC-A"  transforms:value="0.0024999999" />
         <transforms:coefficient data-type:parameter="PE-A"  transforms:value="1" />
         <transforms:coefficient data-type:parameter="PerCP-Cy5.5-A"  transforms:value="0.1307999939" />
         <transforms:coefficient data-type:parameter="PE-Cy7-A"  transforms:value="0" />
         <transforms:coefficient data-type:parameter="APC-A"  transforms:value="0" />
         <transforms:coefficient data-type:parameter="APC-Cy7-A"  transforms:value="0" />
         <transforms:coefficient data-type:parameter="V450-A"  transforms:value="0" />
         <transforms:coefficient data-type:parameter="vioGreen-A"  transforms:value="0" />
       </transforms:spillover>
       <transforms:spillover data-type:parameter="PerCP-Cy5.5-A" >
         <transforms:coefficient data-type:parameter="FITC-A"  transforms:value="0" />
         <transforms:coefficient data-type:parameter="PE-A"  transforms:value="0" />
         <transforms:coefficient data-type:parameter="PerCP-Cy5.5-A"  transforms:value="1" />
         <transforms:coefficient data-type:parameter="PE-Cy7-A"  transforms:value="0" />
         <transforms:coefficient data-type:parameter="APC-A"  transforms:value="0.0102000004" />
         <transforms:coefficient data-type:parameter="APC-Cy7-A"  transforms:value="0" />
         <transforms:coefficient data-type:parameter="V450-A"  transforms:value="0" />
         <transforms:coefficient data-type:parameter="vioGreen-A"  transforms:value="0" />
       </transforms:spillover>
       <transforms:spillover data-type:parameter="PE-Cy7-A" >
         <transforms:coefficient data-type:parameter="FITC-A"  transforms:value="0" />
         <transforms:coefficient data-type:parameter="PE-A"  transforms:value="0" />
         <transforms:coefficient data-type:parameter="PerCP-Cy5.5-A"  transforms:value="0" />
         <transforms:coefficient data-type:parameter="PE-Cy7-A"  transforms:value="1" />
         <transforms:coefficient data-type:parameter="APC-A"  transforms:value="0" />
         <transforms:coefficient data-type:parameter="APC-Cy7-A"  transforms:value="0" />
         <transforms:coefficient data-type:parameter="V450-A"  transforms:value="0" />
         <transforms:coefficient data-type:parameter="vioGreen-A"  transforms:value="0" />
       </transforms:spillover>
       <transforms:spillover data-type:parameter="APC-A" >
         <transforms:coefficient data-type:parameter="FITC-A"  transforms:value="0" />
         <transforms:coefficient data-type:parameter="PE-A"  transforms:value="0" />
         <transforms:coefficient data-type:parameter="PerCP-Cy5.5-A"  transforms:value="0.0108000003" />
         <transforms:coefficient data-type:parameter="PE-Cy7-A"  transforms:value="0" />
         <transforms:coefficient data-type:parameter="APC-A"  transforms:value="1" />
         <transforms:coefficient data-type:parameter="APC-Cy7-A"  transforms:value="0" />
         <transforms:coefficient data-type:parameter="V450-A"  transforms:value="0" />
         <transforms:coefficient data-type:parameter="vioGreen-A"  transforms:value="0" />
       </transforms:spillover>
       <transforms:spillover data-type:parameter="APC-Cy7-A" >
         <transforms:coefficient data-type:parameter="FITC-A"  transforms:value="0" />
         <transforms:coefficient data-type:parameter="PE-A"  transforms:value="0" />
         <transforms:coefficient data-type:parameter="PerCP-Cy5.5-A"  transforms:value="0" />
         <transforms:coefficient data-type:parameter="PE-Cy7-A"  transforms:value="0" />
         <transforms:coefficient data-type:parameter="APC-A"  transforms:value="0" />
         <transforms:coefficient data-type:parameter="APC-Cy7-A"  transforms:value="1" />
         <transforms:coefficient data-type:parameter="V450-A"  transforms:value="0" />
         <transforms:coefficient data-type:parameter="vioGreen-A"  transforms:value="0" />
       </transforms:spillover>
       <transforms:spillover data-type:parameter="V450-A" >
         <transforms:coefficient data-type:parameter="FITC-A"  transforms:value="0" />
         <transforms:coefficient data-type:parameter="PE-A"  transforms:value="0" />
         <transforms:coefficient data-type:parameter="PerCP-Cy5.5-A"  transforms:value="0" />
         <transforms:coefficient data-type:parameter="PE-Cy7-A"  transforms:value="0" />
         <transforms:coefficient data-type:parameter="APC-A"  transforms:value="0" />
         <transforms:coefficient data-type:parameter="APC-Cy7-A"  transforms:value="0" />
         <transforms:coefficient data-type:parameter="V450-A"  transforms:value="1" />
         <transforms:coefficient data-type:parameter="vioGreen-A"  transforms:value="0" />
       </transforms:spillover>
       <transforms:spillover data-type:parameter="vioGreen-A" >
         <transforms:coefficient data-type:parameter="FITC-A"  transforms:value="0" />
         <transforms:coefficient data-type:parameter="PE-A"  transforms:value="0" />
         <transforms:coefficient data-type:parameter="PerCP-Cy5.5-A"  transforms:value="0" />
         <transforms:coefficient data-type:parameter="PE-Cy7-A"  transforms:value="0" />
         <transforms:coefficient data-type:parameter="APC-A"  transforms:value="0" />
         <transforms:coefficient data-type:parameter="APC-Cy7-A"  transforms:value="0" />
         <transforms:coefficient data-type:parameter="V450-A"  transforms:value="0" />
         <transforms:coefficient data-type:parameter="vioGreen-A"  transforms:value="1" />
       </transforms:spillover>
     </transforms:spilloverMatrix>
     <transforms:spilloverMatrix prefix="Comp-"  name="采集定义"  editable="0"  color="#c0c0c0"  version="FlowJo-10.4"  status="FINALIZED"  transforms:id="60691111-2bac-4b47-842e-df31a8bee942"  suffix="" >
       <data-type:parameters>
         <data-type:parameter data-type:name="FITC-A" />
         <data-type:parameter data-type:name="PE-A" />
         <data-type:parameter data-type:name="PerCP-Cy5.5-A" />
         <data-type:parameter data-type:name="PE-Cy7-A" />
         <data-type:parameter data-type:name="APC-A" />
         <data-type:parameter data-type:name="APC-Cy7-A" />
         <data-type:parameter data-type:name="V450-A" />
         <data-type:parameter data-type:name="vioGreen-A" />
       </data-type:parameters>
       <transforms:spillover data-type:parameter="FITC-A" >
         <transforms:coefficient data-type:parameter="FITC-A"  transforms:value="1" />
         <transforms:coefficient data-type:parameter="PE-A"  transforms:value="0.4751000106" />
         <transforms:coefficient data-type:parameter="PerCP-Cy5.5-A"  transforms:value="0.0280000009" />
         <transforms:coefficient data-type:parameter="PE-Cy7-A"  transforms:value="0" />
         <transforms:coefficient data-type:parameter="APC-A"  transforms:value="0" />
         <transforms:coefficient data-type:parameter="APC-Cy7-A"  transforms:value="0" />
         <transforms:coefficient data-type:parameter="V450-A"  transforms:value="0" />
         <transforms:coefficient data-type:parameter="vioGreen-A"  transforms:value="0" />
       </transforms:spillover>
       <transforms:spillover data-type:parameter="PE-A" >
         <transforms:coefficient data-type:parameter="FITC-A"  transforms:value="0" />
         <transforms:coefficient data-type:parameter="PE-A"  transforms:value="1" />
         <transforms:coefficient data-type:parameter="PerCP-Cy5.5-A"  transforms:value="0" />
         <transforms:coefficient data-type:parameter="PE-Cy7-A"  transforms:value="0" />
         <transforms:coefficient data-type:parameter="APC-A"  transforms:value="0" />
         <transforms:coefficient data-type:parameter="APC-Cy7-A"  transforms:value="0" />
         <transforms:coefficient data-type:parameter="V450-A"  transforms:value="0" />
         <transforms:coefficient data-type:parameter="vioGreen-A"  transforms:value="0" />
       </transforms:spillover>
       <transforms:spillover data-type:parameter="PerCP-Cy5.5-A" >
         <transforms:coefficient data-type:parameter="FITC-A"  transforms:value="0" />
         <transforms:coefficient data-type:parameter="PE-A"  transforms:value="0" />
         <transforms:coefficient data-type:parameter="PerCP-Cy5.5-A"  transforms:value="1" />
         <transforms:coefficient data-type:parameter="PE-Cy7-A"  transforms:value="0" />
         <transforms:coefficient data-type:parameter="APC-A"  transforms:value="0" />
         <transforms:coefficient data-type:parameter="APC-Cy7-A"  transforms:value="0" />
         <transforms:coefficient data-type:parameter="V450-A"  transforms:value="0" />
         <transforms:coefficient data-type:parameter="vioGreen-A"  transforms:value="0" />
       </transforms:spillover>
       <transforms:spillover data-type:parameter="PE-Cy7-A" >
         <transforms:coefficient data-type:parameter="FITC-A"  transforms:value="0" />
         <transforms:coefficient data-type:parameter="PE-A"  transforms:value="0" />
         <transforms:coefficient data-type:parameter="PerCP-Cy5.5-A"  transforms:value="0" />
         <transforms:coefficient data-type:parameter="PE-Cy7-A"  transforms:value="1" />
         <transforms:coefficient data-type:parameter="APC-A"  transforms:value="0" />
         <transforms:coefficient data-type:parameter="APC-Cy7-A"  transforms:value="0" />
         <transforms:coefficient data-type:parameter="V450-A"  transforms:value="0" />
         <transforms:coefficient data-type:parameter="vioGreen-A"  transforms:value="0" />
       </transforms:spillover>
       <transforms:spillover data-type:parameter="APC-A" >
         <transforms:coefficient data-type:parameter="FITC-A"  transforms:value="0" />
         <transforms:coefficient data-type:parameter="PE-A"  transforms:value="0" />
         <transforms:coefficient data-type:parameter="PerCP-Cy5.5-A"  transforms:value="0" />
         <transforms:coefficient data-type:parameter="PE-Cy7-A"  transforms:value="0" />
         <transforms:coefficient data-type:parameter="APC-A"  transforms:value="1" />
         <transforms:coefficient data-type:parameter="APC-Cy7-A"  transforms:value="0" />
         <transforms:coefficient data-type:parameter="V450-A"  transforms:value="0" />
         <transforms:coefficient data-type:parameter="vioGreen-A"  transforms:value="0" />
       </transforms:spillover>
       <transforms:spillover data-type:parameter="APC-Cy7-A" >
         <transforms:coefficient data-type:parameter="FITC-A"  transforms:value="0" />
         <transforms:coefficient data-type:parameter="PE-A"  transforms:value="0" />
         <transforms:coefficient data-type:parameter="PerCP-Cy5.5-A"  transforms:value="0" />
         <transforms:coefficient data-type:parameter="PE-Cy7-A"  transforms:value="0" />
         <transforms:coefficient data-type:parameter="APC-A"  transforms:value="0" />
         <transforms:coefficient data-type:parameter="APC-Cy7-A"  transforms:value="1" />
         <transforms:coefficient data-type:parameter="V450-A"  transforms:value="0" />
         <transforms:coefficient data-type:parameter="vioGreen-A"  transforms:value="0" />
       </transforms:spillover>
       <transforms:spillover data-type:parameter="V450-A" >
         <transforms:coefficient data-type:parameter="FITC-A"  transforms:value="0" />
         <transforms:coefficient data-type:parameter="PE-A"  transforms:value="0" />
         <transforms:coefficient data-type:parameter="PerCP-Cy5.5-A"  transforms:value="0" />
         <transforms:coefficient data-type:parameter="PE-Cy7-A"  transforms:value="0" />
         <transforms:coefficient data-type:parameter="APC-A"  transforms:value="0" />
         <transforms:coefficient data-type:parameter="APC-Cy7-A"  transforms:value="0" />
         <transforms:coefficient data-type:parameter="V450-A"  transforms:value="1" />
         <transforms:coefficient data-type:parameter="vioGreen-A"  transforms:value="0" />
       </transforms:spillover>
       <transforms:spillover data-type:parameter="vioGreen-A" >
         <transforms:coefficient data-type:parameter="FITC-A"  transforms:value="0" />
         <transforms:coefficient data-type:parameter="PE-A"  transforms:value="0" />
         <transforms:coefficient data-type:parameter="PerCP-Cy5.5-A"  transforms:value="0" />
         <transforms:coefficient data-type:parameter="PE-Cy7-A"  transforms:value="0" />
         <transforms:coefficient data-type:parameter="APC-A"  transforms:value="0" />
         <transforms:coefficient data-type:parameter="APC-Cy7-A"  transforms:value="0" />
         <transforms:coefficient data-type:parameter="V450-A"  transforms:value="0" />
         <transforms:coefficient data-type:parameter="vioGreen-A"  transforms:value="1" />
       </transforms:spillover>
     </transforms:spilloverMatrix>
     <transforms:spilloverMatrix prefix="Comp-"  name="采集定义"  editable="0"  color="#c0c0c0"  version="FlowJo-10.4"  status="FINALIZED"  transforms:id="1cb232d5-ca56-4b71-aefc-fd34b74b3292"  suffix="" >
       <data-type:parameters>
         <data-type:parameter data-type:name="FITC-A" />
         <data-type:parameter data-type:name="PE-A" />
         <data-type:parameter data-type:name="PerCP-Cy5.5-A" />
         <data-type:parameter data-type:name="PE-Cy7-A" />
         <data-type:parameter data-type:name="APC-A" />
         <data-type:parameter data-type:name="APC-Cy7-A" />
         <data-type:parameter data-type:name="V450-A" />
         <data-type:parameter data-type:name="vioGreen-A" />
       </data-type:parameters>
       <transforms:spillover data-type:parameter="FITC-A" >
         <transforms:coefficient data-type:parameter="FITC-A"  transforms:value="1" />
         <transforms:coefficient data-type:parameter="PE-A"  transforms:value="0.4751000106" />
         <transforms:coefficient data-type:parameter="PerCP-Cy5.5-A"  transforms:value="0.0280000009" />
         <transforms:coefficient data-type:parameter="PE-Cy7-A"  transforms:value="0" />
         <transforms:coefficient data-type:parameter="APC-A"  transforms:value="0" />
         <transforms:coefficient data-type:parameter="APC-Cy7-A"  transforms:value="0" />
         <transforms:coefficient data-type:parameter="V450-A"  transforms:value="0" />
         <transforms:coefficient data-type:parameter="vioGreen-A"  transforms:value="0" />
       </transforms:spillover>
       <transforms:spillover data-type:parameter="PE-A" >
         <transforms:coefficient data-type:parameter="FITC-A"  transforms:value="0.0024999999" />
         <transforms:coefficient data-type:parameter="PE-A"  transforms:value="1" />
         <transforms:coefficient data-type:parameter="PerCP-Cy5.5-A"  transforms:value="0.1307999939" />
         <transforms:coefficient data-type:parameter="PE-Cy7-A"  transforms:value="0" />
         <transforms:coefficient data-type:parameter="APC-A"  transforms:value="0" />
         <transforms:coefficient data-type:parameter="APC-Cy7-A"  transforms:value="0" />
         <transforms:coefficient data-type:parameter="V450-A"  transforms:value="0" />
         <transforms:coefficient data-type:parameter="vioGreen-A"  transforms:value="0" />
       </transforms:spillover>
       <transforms:spillover data-type:parameter="PerCP-Cy5.5-A" >
         <transforms:coefficient data-type:parameter="FITC-A"  transforms:value="0" />
         <transforms:coefficient data-type:parameter="PE-A"  transforms:value="0" />
         <transforms:coefficient data-type:parameter="PerCP-Cy5.5-A"  transforms:value="1" />
         <transforms:coefficient data-type:parameter="PE-Cy7-A"  transforms:value="0" />
         <transforms:coefficient data-type:parameter="APC-A"  transforms:value="0.0102000004" />
         <transforms:coefficient data-type:parameter="APC-Cy7-A"  transforms:value="0" />
         <transforms:coefficient data-type:parameter="V450-A"  transforms:value="0" />
         <transforms:coefficient data-type:parameter="vioGreen-A"  transforms:value="0" />
       </transforms:spillover>
       <transforms:spillover data-type:parameter="PE-Cy7-A" >
         <transforms:coefficient data-type:parameter="FITC-A"  transforms:value="0" />
         <transforms:coefficient data-type:parameter="PE-A"  transforms:value="0" />
         <transforms:coefficient data-type:parameter="PerCP-Cy5.5-A"  transforms:value="0" />
         <transforms:coefficient data-type:parameter="PE-Cy7-A"  transforms:value="1" />
         <transforms:coefficient data-type:parameter="APC-A"  transforms:value="0" />
         <transforms:coefficient data-type:parameter="APC-Cy7-A"  transforms:value="0" />
         <transforms:coefficient data-type:parameter="V450-A"  transforms:value="0" />
         <transforms:coefficient data-type:parameter="vioGreen-A"  transforms:value="0" />
       </transforms:spillover>
       <transforms:spillover data-type:parameter="APC-A" >
         <transforms:coefficient data-type:parameter="FITC-A"  transforms:value="0" />
         <transforms:coefficient data-type:parameter="PE-A"  transforms:value="0" />
         <transforms:coefficient data-type:parameter="PerCP-Cy5.5-A"  transforms:value="0" />
         <transforms:coefficient data-type:parameter="PE-Cy7-A"  transforms:value="0" />
         <transforms:coefficient data-type:parameter="APC-A"  transforms:value="1" />
         <transforms:coefficient data-type:parameter="APC-Cy7-A"  transforms:value="0" />
         <transforms:coefficient data-type:parameter="V450-A"  transforms:value="0" />
         <transforms:coefficient data-type:parameter="vioGreen-A"  transforms:value="0" />
       </transforms:spillover>
       <transforms:spillover data-type:parameter="APC-Cy7-A" >
         <transforms:coefficient data-type:parameter="FITC-A"  transforms:value="0" />
         <transforms:coefficient data-type:parameter="PE-A"  transforms:value="0" />
         <transforms:coefficient data-type:parameter="PerCP-Cy5.5-A"  transforms:value="0" />
         <transforms:coefficient data-type:parameter="PE-Cy7-A"  transforms:value="0" />
         <transforms:coefficient data-type:parameter="APC-A"  transforms:value="0" />
         <transforms:coefficient data-type:parameter="APC-Cy7-A"  transforms:value="1" />
         <transforms:coefficient data-type:parameter="V450-A"  transforms:value="0" />
         <transforms:coefficient data-type:parameter="vioGreen-A"  transforms:value="0" />
       </transforms:spillover>
       <transforms:spillover data-type:parameter="V450-A" >
         <transforms:coefficient data-type:parameter="FITC-A"  transforms:value="0" />
         <transforms:coefficient data-type:parameter="PE-A"  transforms:value="0" />
         <transforms:coefficient data-type:parameter="PerCP-Cy5.5-A"  transforms:value="0" />
         <transforms:coefficient data-type:parameter="PE-Cy7-A"  transforms:value="0" />
         <transforms:coefficient data-type:parameter="APC-A"  transforms:value="0" />
         <transforms:coefficient data-type:parameter="APC-Cy7-A"  transforms:value="0" />
         <transforms:coefficient data-type:parameter="V450-A"  transforms:value="1" />
         <transforms:coefficient data-type:parameter="vioGreen-A"  transforms:value="0" />
       </transforms:spillover>
       <transforms:spillover data-type:parameter="vioGreen-A" >
         <transforms:coefficient data-type:parameter="FITC-A"  transforms:value="0" />
         <transforms:coefficient data-type:parameter="PE-A"  transforms:value="0" />
         <transforms:coefficient data-type:parameter="PerCP-Cy5.5-A"  transforms:value="0" />
         <transforms:coefficient data-type:parameter="PE-Cy7-A"  transforms:value="0" />
         <transforms:coefficient data-type:parameter="APC-A"  transforms:value="0" />
         <transforms:coefficient data-type:parameter="APC-Cy7-A"  transforms:value="0" />
         <transforms:coefficient data-type:parameter="V450-A"  transforms:value="0" />
         <transforms:coefficient data-type:parameter="vioGreen-A"  transforms:value="1" />
       </transforms:spillover>
     </transforms:spilloverMatrix>
   </Matrices>
   <Cytometers>
     <Cytometer name="DIVA"  cyt="BD FACSVerse"  useFCS3="1"  extraNegs="0"  widthBasis="-100"  linMin="0"  logMin="3"  linMax="262144"  logMax="262144"  linearRescale="1"  logRescale="1"  linFromKW="1"  logFromKW="1"  useGain="0"  useTransform="1"  transformType="BIEX"  manufacturer=""  serialnumber=""  homepage="workspaces-and-samples/flowjo-and-your-cytometer/ws-cytometer-bd/"  icon="bd.PNG" >
       <LinParams>
         <Param>time</Param>
       </LinParams>
       <LogParams/>
       <FilterParams/>
       <TransformStore>
         <MatrixID matrixId="60691111-2bac-4b47-842e-df31a8bee942" >
           <Transforms>
             <transforms:biex transforms:length="256"  transforms:maxRange="262144.0000291775"  transforms:neg="0"  transforms:width="-100"  transforms:pos="4.418539922" >
               <data-type:parameter data-type:name="APC-A" />
             </transforms:biex>
             <transforms:biex transforms:length="256"  transforms:maxRange="262144.0000291775"  transforms:neg="0"  transforms:width="-100"  transforms:pos="4.418539922" >
               <data-type:parameter data-type:name="PE-Cy7-A" />
             </transforms:biex>
             <transforms:biex transforms:length="256"  transforms:maxRange="262144.0000291775"  transforms:neg="0"  transforms:width="-100"  transforms:pos="4.418539922" >
               <data-type:parameter data-type:name="vioGreen-A" />
             </transforms:biex>
             <transforms:biex transforms:length="256"  transforms:maxRange="262144.0000291775"  transforms:neg="0"  transforms:width="-100"  transforms:pos="4.418539922" >
               <data-type:parameter data-type:name="FITC-A" />
             </transforms:biex>
             <transforms:biex transforms:length="256"  transforms:maxRange="262144.0000291775"  transforms:neg="0"  transforms:width="-100"  transforms:pos="4.418539922" >
               <data-type:parameter data-type:name="PerCP-Cy5.5-A" />
             </transforms:biex>
             <transforms:biex transforms:length="256"  transforms:maxRange="262144.0000291775"  transforms:neg="0"  transforms:width="-100"  transforms:pos="4.418539922" >
               <data-type:parameter data-type:name="V450-A" />
             </transforms:biex>
             <transforms:linear transforms:minRange="0"  transforms:maxRange="262144"  gain="1" >
               <data-type:parameter data-type:name="FSC-A" />
             </transforms:linear>
             <transforms:log transforms:offset="3"  transforms:decades="4.9414186673" >
               <data-type:parameter data-type:name="PE-A" />
             </transforms:log>
             <transforms:biex transforms:length="256"  transforms:maxRange="262144.0000291775"  transforms:neg="0"  transforms:width="-100"  transforms:pos="4.418539922" >
               <data-type:parameter data-type:name="APC-Cy7-A" />
             </transforms:biex>
             <transforms:linear transforms:minRange="0"  transforms:maxRange="262144"  gain="1" >
               <data-type:parameter data-type:name="SSC-A" />
             </transforms:linear>
           </Transforms>
         </MatrixID>
         <MatrixID matrixId="1cb232d5-ca56-4b71-aefc-fd34b74b3292" >
           <Transforms>
             <transforms:biex transforms:length="256"  transforms:maxRange="262144.0000291775"  transforms:neg="0"  transforms:width="-100"  transforms:pos="4.418539922" >
               <data-type:parameter data-type:name="APC-A" />
             </transforms:biex>
             <transforms:biex transforms:length="256"  transforms:maxRange="262144.0000291775"  transforms:neg="0"  transforms:width="-100"  transforms:pos="4.418539922" >
               <data-type:parameter data-type:name="PE-Cy7-A" />
             </transforms:biex>
             <transforms:biex transforms:length="256"  transforms:maxRange="262144.0000291775"  transforms:neg="0"  transforms:width="-100"  transforms:pos="4.418539922" >
               <data-type:parameter data-type:name="vioGreen-A" />
             </transforms:biex>
             <transforms:biex transforms:length="256"  transforms:maxRange="262144.0000291775"  transforms:neg="0"  transforms:width="-100"  transforms:pos="4.418539922" >
               <data-type:parameter data-type:name="FITC-A" />
             </transforms:biex>
             <transforms:log transforms:offset="3"  transforms:decades="4.9414186673" >
               <data-type:parameter data-type:name="PerCP-Cy5.5-A" />
             </transforms:log>
             <transforms:biex transforms:length="256"  transforms:maxRange="262144.0000291775"  transforms:neg="0"  transforms:width="-100"  transforms:pos="4.418539922" >
               <data-type:parameter data-type:name="V450-A" />
             </transforms:biex>
             <transforms:log transforms:offset="3"  transforms:decades="4.9414186672" >
               <data-type:parameter data-type:name="FSC-A" />
             </transforms:log>
             <transforms:biex transforms:length="256"  transforms:maxRange="262144.0000291775"  transforms:neg="0"  transforms:width="-100"  transforms:pos="4.418539922" >
               <data-type:parameter data-type:name="PE-A" />
             </transforms:biex>
             <transforms:biex transforms:length="256"  transforms:maxRange="262144.0000291775"  transforms:neg="0"  transforms:width="-100"  transforms:pos="4.418539922" >
               <data-type:parameter data-type:name="APC-Cy7-A" />
             </transforms:biex>
             <transforms:linear transforms:minRange="0"  transforms:maxRange="262144"  gain="1" >
               <data-type:parameter data-type:name="SSC-A" />
             </transforms:linear>
           </Transforms>
         </MatrixID>
         <MatrixID matrixId="8b4faf48-fd8c-4685-8d49-7ca221078301" >
           <Transforms>
             <transforms:log transforms:offset="3"  transforms:decades="4.9414186672" >
               <data-type:parameter data-type:name="APC-A" />
             </transforms:log>
             <transforms:biex transforms:length="256"  transforms:maxRange="262144.0000291775"  transforms:neg="0"  transforms:width="-100"  transforms:pos="4.418539922" >
               <data-type:parameter data-type:name="PE-Cy7-A" />
             </transforms:biex>
             <transforms:biex transforms:length="256"  transforms:maxRange="262144.0000291775"  transforms:neg="0"  transforms:width="-100"  transforms:pos="4.418539922" >
               <data-type:parameter data-type:name="vioGreen-A" />
             </transforms:biex>
             <transforms:log transforms:offset="3"  transforms:decades="4.9414186672" >
               <data-type:parameter data-type:name="FITC-A" />
             </transforms:log>
             <transforms:log transforms:offset="3"  transforms:decades="4.9414186672" >
               <data-type:parameter data-type:name="PerCP-Cy5.5-A" />
             </transforms:log>
             <transforms:biex transforms:length="256"  transforms:maxRange="262144.0000291775"  transforms:neg="0"  transforms:width="-100"  transforms:pos="4.418539922" >
               <data-type:parameter data-type:name="V450-A" />
             </transforms:biex>
             <transforms:log transforms:offset="2621.44"  transforms:decades="2.5" >
               <data-type:parameter data-type:name="FSC-A" />
             </transforms:log>
             <transforms:log transforms:offset="3"  transforms:decades="4.9414186672" >
               <data-type:parameter data-type:name="PE-A" />
             </transforms:log>
             <transforms:biex transforms:length="256"  transforms:maxRange="262144.0000291775"  transforms:neg="0"  transforms:width="-100"  transforms:pos="4.418539922" >
               <data-type:parameter data-type:name="APC-Cy7-A" />
             </transforms:biex>
             <transforms:log transforms:offset="3000"  transforms:decades="2.4414186672" >
               <data-type:parameter data-type:name="SSC-A" />
             </transforms:log>
           </Transforms>
         </MatrixID>
       </TransformStore>
     </Cytometer>
   </Cytometers>
   <Groups>
     <GroupNode name="所有样品"  annotation=""  owningGroup="所有样品"  expanded="1"  sortPriority="10"  count="-1" >
       <Graph smoothing="0"  backColor="#ffffff"  foreColor="#000000"  type="Pseudocolor"  fast="1" >
         <Axis dimension="x"  name=""  label=""  auto="auto" />
         <Axis dimension="y"  name=""  label=""  auto="auto" />
         <GraphSettings level="5%"  smoothingHighResolution="1"  contourHighResolution="1"  histogramSmoothingCount="0"  graphResolution="256"  showOutliers="0"  drawLargeDots="0"  dotsToDraw="8000"  tint="le.chartfill.tinted.40"  lineWeight="le.lineweight.normal"  lineStyle="le.linestyle.solid" />
         <GraphEnvironment showGrid="0"  showAxes="tnlTNL"  showGates="1"  showFreqOnPlots="1"  showGateNameOnPlots="1"  showMedians="0"  showUncomped="0"  addEventParam="0"  lastYAxisName="" >
           <TextTraits font="SansSerif"  size="11"  name="Labels"  style="plain"  color="#000000"  background="#00ffffff"  just="left" />
           <TextTraits font="SansSerif"  size="11"  name="LayoutGates"  style="plain"  color="#000000"  background="#00ffffff"  just="left" />
           <TextTraits font="SansSerif"  size="9"  name="Numbers"  style="plain"  color="#000000"  background="#00ffffff"  just="left" />
           <TextTraits font="SansSerif"  size="9"  name="Legend"  style="plain"  color="#000000"  background="#00ffffff"  just="left" />
         </GraphEnvironment>
       </Graph>
       <Group name="所有样品"  live="1"  role="ws.group.dlog.test"  key=""  synchronized="0"  foreground="#000000"  fontStyle="bold" >
         <Criteria/>
         <SampleRefs>
           <SampleRef sampleID="12" />
           <SampleRef sampleID="13" />
           <SampleRef sampleID="11" />
           <SampleRef sampleID="7" />
           <SampleRef sampleID="8" />
           <SampleRef sampleID="9" />
           <SampleRef sampleID="4" />
           <SampleRef sampleID="5" />
           <SampleRef sampleID="6" />
           <SampleRef sampleID="10" />
         </SampleRefs>
         <Keywords/>
       </Group>
     </GroupNode>
     <GroupNode name="Compensation"  annotation=""  owningGroup="Compensation"  expanded="1"  sortPriority="10"  count="-1" >
       <Graph smoothing="0"  backColor="#ffffff"  foreColor="#000000"  type="Pseudocolor"  fast="1" >
         <Axis dimension="x"  name=""  label=""  auto="auto" />
         <Axis dimension="y"  name=""  label=""  auto="auto" />
         <GraphSettings level="5%"  smoothingHighResolution="1"  contourHighResolution="1"  histogramSmoothingCount="0"  graphResolution="256"  showOutliers="0"  drawLargeDots="0"  dotsToDraw="8000"  tint="le.chartfill.tinted.40"  lineWeight="le.lineweight.normal"  lineStyle="le.linestyle.solid" />
         <GraphEnvironment showGrid="0"  showAxes="tnlTNL"  showGates="1"  showFreqOnPlots="1"  showGateNameOnPlots="1"  showMedians="0"  showUncomped="0"  addEventParam="0"  lastYAxisName="" >
           <TextTraits font="SansSerif"  size="11"  name="Labels"  style="plain"  color="#000000"  background="#00ffffff"  just="left" />
           <TextTraits font="SansSerif"  size="11"  name="LayoutGates"  style="plain"  color="#000000"  background="#00ffffff"  just="left" />
           <TextTraits font="SansSerif"  size="9"  name="Numbers"  style="plain"  color="#000000"  background="#00ffffff"  just="left" />
           <TextTraits font="SansSerif"  size="9"  name="Legend"  style="plain"  color="#000000"  background="#00ffffff"  just="left" />
         </GraphEnvironment>
       </Graph>
       <Group name="Compensation"  live="1"  role="ws.group.dlog.compensation"  key=""  synchronized="0"  foreground="#bc1900"  fontStyle="bold" >
         <Criteria>
           <Criterion connector="和"  keyword="$FIL"  function="包含"  value="unstained" />
           <Criterion connector="和"  keyword="$FIL"  function="包含"  value="comp" />
         </Criteria>
         <Keywords/>
       </Group>
     </GroupNode>
   </Groups>
   <SampleList>
     <Sample>
       <DataSet uri="file:/C:/Users/Lenovo/Desktop/投稿/论文/TY/Fig.3%20FITC%20single%20postive%20control%20of%20c-Met%20CAR-T%20and%20CD19%20CAR-T.fcs"  sampleID="11" />
       <transforms:spilloverMatrix prefix="Comp-"  name="采集定义"  editable="0"  color="#c0c0c0"  version="FlowJo-10.4"  status="FINALIZED"  transforms:id="60691111-2bac-4b47-842e-df31a8bee942"  suffix="" >
         <data-type:parameters>
           <data-type:parameter data-type:name="FITC-A" />
           <data-type:parameter data-type:name="PE-A" />
           <data-type:parameter data-type:name="PerCP-Cy5.5-A" />
           <data-type:parameter data-type:name="PE-Cy7-A" />
           <data-type:parameter data-type:name="APC-A" />
           <data-type:parameter data-type:name="APC-Cy7-A" />
           <data-type:parameter data-type:name="V450-A" />
           <data-type:parameter data-type:name="vioGreen-A" />
         </data-type:parameters>
         <transforms:spillover data-type:parameter="FITC-A" >
           <transforms:coefficient data-type:parameter="FITC-A"  transforms:value="1" />
           <transforms:coefficient data-type:parameter="PE-A"  transforms:value="0.4751000106" />
           <transforms:coefficient data-type:parameter="PerCP-Cy5.5-A"  transforms:value="0.0280000009" />
           <transforms:coefficient data-type:parameter="PE-Cy7-A"  transforms:value="0" />
           <transforms:coefficient data-type:parameter="APC-A"  transforms:value="0" />
           <transforms:coefficient data-type:parameter="APC-Cy7-A"  transforms:value="0" />
           <transforms:coefficient data-type:parameter="V450-A"  transforms:value="0" />
           <transforms:coefficient data-type:parameter="vioGreen-A"  transforms:value="0" />
         </transforms:spillover>
         <transforms:spillover data-type:parameter="PE-A" >
           <transforms:coefficient data-type:parameter="FITC-A"  transforms:value="0" />
           <transforms:coefficient data-type:parameter="PE-A"  transforms:value="1" />
           <transforms:coefficient data-type:parameter="PerCP-Cy5.5-A"  transforms:value="0" />
           <transforms:coefficient data-type:parameter="PE-Cy7-A"  transforms:value="0" />
           <transforms:coefficient data-type:parameter="APC-A"  transforms:value="0" />
           <transforms:coefficient data-type:parameter="APC-Cy7-A"  transforms:value="0" />
           <transforms:coefficient data-type:parameter="V450-A"  transforms:value="0" />
           <transforms:coefficient data-type:parameter="vioGreen-A"  transforms:value="0" />
         </transforms:spillover>
         <transforms:spillover data-type:parameter="PerCP-Cy5.5-A" >
           <transforms:coefficient data-type:parameter="FITC-A"  transforms:value="0" />
           <transforms:coefficient data-type:parameter="PE-A"  transforms:value="0" />
           <transforms:coefficient data-type:parameter="PerCP-Cy5.5-A"  transforms:value="1" />
           <transforms:coefficient data-type:parameter="PE-Cy7-A"  transforms:value="0" />
           <transforms:coefficient data-type:parameter="APC-A"  transforms:value="0" />
           <transforms:coefficient data-type:parameter="APC-Cy7-A"  transforms:value="0" />
           <transforms:coefficient data-type:parameter="V450-A"  transforms:value="0" />
           <transforms:coefficient data-type:parameter="vioGreen-A"  transforms:value="0" />
         </transforms:spillover>
         <transforms:spillover data-type:parameter="PE-Cy7-A" >
           <transforms:coefficient data-type:parameter="FITC-A"  transforms:value="0" />
           <transforms:coefficient data-type:parameter="PE-A"  transforms:value="0" />
           <transforms:coefficient data-type:parameter="PerCP-Cy5.5-A"  transforms:value="0" />
           <transforms:coefficient data-type:parameter="PE-Cy7-A"  transforms:value="1" />
           <transforms:coefficient data-type:parameter="APC-A"  transforms:value="0" />
           <transforms:coefficient data-type:parameter="APC-Cy7-A"  transforms:value="0" />
           <transforms:coefficient data-type:parameter="V450-A"  transforms:value="0" />
           <transforms:coefficient data-type:parameter="vioGreen-A"  transforms:value="0" />
         </transforms:spillover>
         <transforms:spillover data-type:parameter="APC-A" >
           <transforms:coefficient data-type:parameter="FITC-A"  transforms:value="0" />
           <transforms:coefficient data-type:parameter="PE-A"  transforms:value="0" />
           <transforms:coefficient data-type:parameter="PerCP-Cy5.5-A"  transforms:value="0" />
           <transforms:coefficient data-type:parameter="PE-Cy7-A"  transforms:value="0" />
           <transforms:coefficient data-type:parameter="APC-A"  transforms:value="1" />
           <transforms:coefficient data-type:parameter="APC-Cy7-A"  transforms:value="0" />
           <transforms:coefficient data-type:parameter="V450-A"  transforms:value="0" />
           <transforms:coefficient data-type:parameter="vioGreen-A"  transforms:value="0" />
         </transforms:spillover>
         <transforms:spillover data-type:parameter="APC-Cy7-A" >
           <transforms:coefficient data-type:parameter="FITC-A"  transforms:value="0" />
           <transforms:coefficient data-type:parameter="PE-A"  transforms:value="0" />
           <transforms:coefficient data-type:parameter="PerCP-Cy5.5-A"  transforms:value="0" />
           <transforms:coefficient data-type:parameter="PE-Cy7-A"  transforms:value="0" />
           <transforms:coefficient data-type:parameter="APC-A"  transforms:value="0" />
           <transforms:coefficient data-type:parameter="APC-Cy7-A"  transforms:value="1" />
           <transforms:coefficient data-type:parameter="V450-A"  transforms:value="0" />
           <transforms:coefficient data-type:parameter="vioGreen-A"  transforms:value="0" />
         </transforms:spillover>
         <transforms:spillover data-type:parameter="V450-A" >
           <transforms:coefficient data-type:parameter="FITC-A"  transforms:value="0" />
           <transforms:coefficient data-type:parameter="PE-A"  transforms:value="0" />
           <transforms:coefficient data-type:parameter="PerCP-Cy5.5-A"  transforms:value="0" />
           <transforms:coefficient data-type:parameter="PE-Cy7-A"  transforms:value="0" />
           <transforms:coefficient data-type:parameter="APC-A"  transforms:value="0" />
           <transforms:coefficient data-type:parameter="APC-Cy7-A"  transforms:value="0" />
           <transforms:coefficient data-type:parameter="V450-A"  transforms:value="1" />
           <transforms:coefficient data-type:parameter="vioGreen-A"  transforms:value="0" />
         </transforms:spillover>
         <transforms:spillover data-type:parameter="vioGreen-A" >
           <transforms:coefficient data-type:parameter="FITC-A"  transforms:value="0" />
           <transforms:coefficient data-type:parameter="PE-A"  transforms:value="0" />
           <transforms:coefficient data-type:parameter="PerCP-Cy5.5-A"  transforms:value="0" />
           <transforms:coefficient data-type:parameter="PE-Cy7-A"  transforms:value="0" />
           <transforms:coefficient data-type:parameter="APC-A"  transforms:value="0" />
           <transforms:coefficient data-type:parameter="APC-Cy7-A"  transforms:value="0" />
           <transforms:coefficient data-type:parameter="V450-A"  transforms:value="0" />
           <transforms:coefficient data-type:parameter="vioGreen-A"  transforms:value="1" />
         </transforms:spillover>
       </transforms:spilloverMatrix>
       <Transformations>
         <transforms:linear transforms:minRange="0"  transforms:maxRange="262144"  gain="1" >
           <data-type:parameter data-type:name="FSC-A" />
         </transforms:linear>
         <transforms:linear transforms:minRange="0"  transforms:maxRange="262144"  gain="1" >
           <data-type:parameter data-type:name="SSC-A" />
         </transforms:linear>
         <transforms:biex transforms:length="256"  transforms:maxRange="262144.0000291775"  transforms:neg="0"  transforms:width="-100"  transforms:pos="4.418539922" >
           <data-type:parameter data-type:name="FITC-A" />
         </transforms:biex>
         <transforms:log transforms:offset="3"  transforms:decades="4.9414186673" >
           <data-type:parameter data-type:name="PE-A" />
         </transforms:log>
         <transforms:biex transforms:length="256"  transforms:maxRange="262144.0000291775"  transforms:neg="0"  transforms:width="-100"  transforms:pos="4.418539922" >
           <data-type:parameter data-type:name="PerCP-Cy5.5-A" />
         </transforms:biex>
         <transforms:biex transforms:length="256"  transforms:maxRange="262144.0000291775"  transforms:neg="0"  transforms:width="-100"  transforms:pos="4.418539922" >
           <data-type:parameter data-type:name="PE-Cy7-A" />
         </transforms:biex>
         <transforms:biex transforms:length="256"  transforms:maxRange="262144.0000291775"  transforms:neg="0"  transforms:width="-100"  transforms:pos="4.418539922" >
           <data-type:parameter data-type:name="APC-A" />
         </transforms:biex>
         <transforms:biex transforms:length="256"  transforms:maxRange="262144.0000291775"  transforms:neg="0"  transforms:width="-100"  transforms:pos="4.418539922" >
           <data-type:parameter data-type:name="APC-Cy7-A" />
         </transforms:biex>
         <transforms:biex transforms:length="256"  transforms:maxRange="262144.0000291775"  transforms:neg="0"  transforms:width="-100"  transforms:pos="4.418539922" >
           <data-type:parameter data-type:name="V450-A" />
         </transforms:biex>
         <transforms:biex transforms:length="256"  transforms:maxRange="262144.0000291775"  transforms:neg="0"  transforms:width="-100"  transforms:pos="4.418539922" >
           <data-type:parameter data-type:name="vioGreen-A" />
         </transforms:biex>
         <transforms:linear transforms:minRange="0"  transforms:maxRange="7"  gain="0.0027602524" >
           <data-type:parameter data-type:name="Time" />
         </transforms:linear>
         <transforms:biex transforms:length="256"  transforms:maxRange="262144.0000291775"  transforms:neg="0"  transforms:width="-100"  transforms:pos="4.418539922" >
           <data-type:parameter data-type:name="Comp-FITC-A" />
         </transforms:biex>
         <transforms:log transforms:offset="3"  transforms:decades="4.9414186673" >
           <data-type:parameter data-type:name="Comp-PE-A" />
         </transforms:log>
         <transforms:biex transforms:length="256"  transforms:maxRange="262144.0000291775"  transforms:neg="0"  transforms:width="-100"  transforms:pos="4.418539922" >
           <data-type:parameter data-type:name="Comp-PerCP-Cy5.5-A" />
         </transforms:biex>
         <transforms:biex transforms:length="256"  transforms:maxRange="262144.0000291775"  transforms:neg="0"  transforms:width="-100"  transforms:pos="4.418539922" >
           <data-type:parameter data-type:name="Comp-PE-Cy7-A" />
         </transforms:biex>
         <transforms:biex transforms:length="256"  transforms:maxRange="262144.0000291775"  transforms:neg="0"  transforms:width="-100"  transforms:pos="4.418539922" >
           <data-type:parameter data-type:name="Comp-APC-A" />
         </transforms:biex>
         <transforms:biex transforms:length="256"  transforms:maxRange="262144.0000291775"  transforms:neg="0"  transforms:width="-100"  transforms:pos="4.418539922" >
           <data-type:parameter data-type:name="Comp-APC-Cy7-A" />
         </transforms:biex>
         <transforms:biex transforms:length="256"  transforms:maxRange="262144.0000291775"  transforms:neg="0"  transforms:width="-100"  transforms:pos="4.418539922" >
           <data-type:parameter data-type:name="Comp-V450-A" />
         </transforms:biex>
         <transforms:biex transforms:length="256"  transforms:maxRange="262144.0000291775"  transforms:neg="0"  transforms:width="-100"  transforms:pos="4.418539922" >
           <data-type:parameter data-type:name="Comp-vioGreen-A" />
         </transforms:biex>
       </Transformations>
       <Keywords>
         <Keyword name="QCMESSAGE1"  value="All Events gate does not contain requested 10,000 events [6_17_2021 11:12:43 AM]" />
         <Keyword name="EXPORT TIME"  value="17-Jun-2021-11:12:43" />
         <Keyword name="EXPORT USER NAME"  value="BDAdministrator" />
         <Keyword name="AUTOBS"  value="TRUE" />
         <Keyword name="$PROJ"  value="Experiment_005" />
         <Keyword name="TUBE NAME"  value="FITC" />
         <Keyword name="$CYTSN"  value="Z6511550340" />
         <Keyword name="CYTNUM"  value="Z6511550340" />
         <Keyword name="$CYT"  value="BD FACSVerse" />
         <Keyword name="CREATOR"  value="BD FACSuite v1.0.5" />
         <Keyword name="$FIL"  value="FITC.fcs" />
         <Keyword name="$SYS"  value="Microsoft Windows NT 6.1.7601 Service Pack 1" />
         <Keyword name="$ETIM"  value="11:04:43" />
         <Keyword name="$DATE"  value="17-Jun-2021" />
         <Keyword name="$BTIM"  value="11:04:36" />
         <Keyword name="PERFORMANCE QC WARNING MESSAGE1"  value="CS+T Bead Lot (Lot ID 81165) has expired" />
         <Keyword name="PERFORMANCE QC STATUS"  value="Pass" />
         <Keyword name="PERFORMANCE QC DATE"  value="12-Jun-2020-12:11:48" />
         <Keyword name="CHARACTERIZATION QC DATE"  value="18-Apr-2019-13:11:41" />
         <Keyword name="CST BEAD LOT REGULATORY STATUS"  value="RUO" />
         <Keyword name="CST BEAD LOT EXPIRATION DATE"  value="31-May-2020-00:00:00" />
         <Keyword name="CST BEAD LOT ID"  value="81165" />
         <Keyword name="CYTOMETER CONFIGURATION REGULATORY STATUS"  value="RUO" />
         <Keyword name="CYTOMETER CONFIGURATION DATE MODIFIED"  value="03-Dec-2020-15:13:12" />
         <Keyword name="CYTOMETER CONFIGURATION DATE CREATED"  value="25-Apr-2012-02:42:31" />
         <Keyword name="CYTOMETER CONFIGURATION NAME"  value="4-Blue 2-Red 2-Violet (RUO)" />
         <Keyword name="$EXP"  value="Admin User" />
         <Keyword name="OPERATOR EMAIL"  value="admin@bd.com" />
         <Keyword name="$INST"  value="None" />
         <Keyword name="$OP"  value="Admin User" />
         <Keyword name="GUID"  value="603231f4-084a-4ff4-9e84-7d4035de65b6" />
         <Keyword name="CHARSET"  value="Windows-1252" />
         <Keyword name="FSC ASF"  value="0.7783853" />
         <Keyword name="THRESHOLD"  value="FSC,10000" />
         <Keyword name="WINDOW EXTENSION"  value="3" />
         <Keyword name="LASER3ASF"  value="0.4703301" />
         <Keyword name="LASER3DELAY"  value="-38.69535" />
         <Keyword name="LASER3NAME"  value="Violet" />
         <Keyword name="LASER2ASF"  value="0.3952252" />
         <Keyword name="LASER2DELAY"  value="37.06691" />
         <Keyword name="LASER2NAME"  value="Red" />
         <Keyword name="LASER1ASF"  value="0.70457" />
         <Keyword name="LASER1DELAY"  value="0" />
         <Keyword name="LASER1NAME"  value="Blue" />
         <Keyword name="FLUIDICS MODE"  value="Normal" />
         <Keyword name="APPLY COMPENSATION"  value="TRUE" />
         <Keyword name="SPILL"  value="8,FITC-A,PE-A,PerCP-Cy5.5-A,PE-Cy7-A,APC-A,APC-Cy7-A,V450-A,vioGreen-A,1,0.4751,0.028,0,0,0,0,0,0,1,0,0,0,0,0,0,0,0,1,0,0,0,0,0,0,0,0,1,0,0,0,0,0,0,0,0,1,0,0,0,0,0,0,0,0,1,0,0,0,0,0,0,0,0,1,0,0,0,0,0,0,0,0,1" />
         <Keyword name="P11DISPLAY"  value="LIN" />
         <Keyword name="P11MS"  value="0000000" />
         <Keyword name="$P11R"  value="262144" />
         <Keyword name="$P11N"  value="Time" />
         <Keyword name="$P11E"  value="0,0" />
         <Keyword name="$P11B"  value="32" />
         <Keyword name="P10DISPLAY"  value="LOG" />
         <Keyword name="P10MS"  value="0000000" />
         <Keyword name="$P10R"  value="262144" />
         <Keyword name="$P10S"  value="vioGreen-A" />
         <Keyword name="$P10V"  value="477" />
         <Keyword name="$P10N"  value="vioGreen-A" />
         <Keyword name="$P10E"  value="0,0" />
         <Keyword name="$P10B"  value="32" />
         <Keyword name="P9DISPLAY"  value="LOG" />
         <Keyword name="P9MS"  value="0000000" />
         <Keyword name="$P9R"  value="262144" />
         <Keyword name="$P9S"  value="V450-A" />
         <Keyword name="$P9V"  value="521" />
         <Keyword name="$P9N"  value="V450-A" />
         <Keyword name="$P9E"  value="0,0" />
         <Keyword name="$P9B"  value="32" />
         <Keyword name="P8DISPLAY"  value="LOG" />
         <Keyword name="P8MS"  value="0000000" />
         <Keyword name="$P8R"  value="262144" />
         <Keyword name="$P8S"  value="APC-Cy7-A" />
         <Keyword name="$P8V"  value="604" />
         <Keyword name="$P8N"  value="APC-Cy7-A" />
         <Keyword name="$P8E"  value="0,0" />
         <Keyword name="$P8B"  value="32" />
         <Keyword name="P7DISPLAY"  value="LOG" />
         <Keyword name="P7MS"  value="0000000" />
         <Keyword name="P7BS"  value="0000026" />
         <Keyword name="$P7R"  value="262144" />
         <Keyword name="$P7S"  value="APC-A" />
         <Keyword name="$P7V"  value="372" />
         <Keyword name="$P7N"  value="APC-A" />
         <Keyword name="$P7E"  value="0,0" />
         <Keyword name="$P7B"  value="32" />
         <Keyword name="P6DISPLAY"  value="LOG" />
         <Keyword name="P6MS"  value="0000000" />
         <Keyword name="$P6R"  value="262144" />
         <Keyword name="$P6S"  value="PE-Cy7-A" />
         <Keyword name="$P6V"  value="533" />
         <Keyword name="$P6N"  value="PE-Cy7-A" />
         <Keyword name="$P6E"  value="0,0" />
         <Keyword name="$P6B"  value="32" />
         <Keyword name="P5DISPLAY"  value="LOG" />
         <Keyword name="P5MS"  value="0000000" />
         <Keyword name="P5BS"  value="0000051" />
         <Keyword name="$P5R"  value="262144" />
         <Keyword name="$P5S"  value="PerCP-Cy5.5-A" />
         <Keyword name="$P5V"  value="373" />
         <Keyword name="$P5N"  value="PerCP-Cy5.5-A" />
         <Keyword name="$P5E"  value="0,0" />
         <Keyword name="$P5B"  value="32" />
         <Keyword name="P4DISPLAY"  value="LOG" />
         <Keyword name="P4MS"  value="0000000" />
         <Keyword name="P4BS"  value="0000034" />
         <Keyword name="$P4R"  value="262144" />
         <Keyword name="$P4S"  value="PE-A" />
         <Keyword name="$P4V"  value="294" />
         <Keyword name="$P4N"  value="PE-A" />
         <Keyword name="$P4E"  value="0,0" />
         <Keyword name="$P4B"  value="32" />
         <Keyword name="P3DISPLAY"  value="LOG" />
         <Keyword name="P3MS"  value="0000000" />
         <Keyword name="P3BS"  value="0000047" />
         <Keyword name="$P3R"  value="262144" />
         <Keyword name="$P3S"  value="FITC-A" />
         <Keyword name="$P3V"  value="250" />
         <Keyword name="$P3N"  value="FITC-A" />
         <Keyword name="$P3E"  value="0,0" />
         <Keyword name="$P3B"  value="32" />
         <Keyword name="P2DISPLAY"  value="LIN" />
         <Keyword name="P2MS"  value="0000000" />
         <Keyword name="$P2R"  value="262144" />
         <Keyword name="$P2V"  value="381" />
         <Keyword name="$P2N"  value="SSC-A" />
         <Keyword name="$P2E"  value="0,0" />
         <Keyword name="$P2B"  value="32" />
         <Keyword name="P1DISPLAY"  value="LIN" />
         <Keyword name="P1MS"  value="0000000" />
         <Keyword name="$P1R"  value="262144" />
         <Keyword name="$P1V"  value="184" />
         <Keyword name="$P1N"  value="FSC-A" />
         <Keyword name="$P1E"  value="0,0" />
         <Keyword name="$P1B"  value="32" />
         <Keyword name="$TIMESTEP"  value="0.001" />
         <Keyword name="$NEXTDATA"  value="0" />
         <Keyword name="$TOT"  value="10000" />
         <Keyword name="$PAR"  value="11" />
         <Keyword name="$DATATYPE"  value="F" />
         <Keyword name="$BYTEORD"  value="1,2,3,4" />
         <Keyword name="$MODE"  value="L" />
         <Keyword name="$ENDSTEXT"  value="0" />
         <Keyword name="$BEGINSTEXT"  value="0" />
         <Keyword name="$ENDANALYSIS"  value="0" />
         <Keyword name="$BEGINANALYSIS"  value="0" />
         <Keyword name="$ENDDATA"  value="442995      " />
         <Keyword name="$BEGINDATA"  value="2996        " />
         <Keyword name="FJ_FCS_VERSION"  value="3" />
         <Keyword name="$P1S"  value="" />
         <Keyword name="$P2S"  value="" />
         <Keyword name="$P11S"  value="" />
         <Keyword name="$P12N"  value="Comp-FITC-A" />
         <Keyword name="$P12S"  value="FITC-A" />
         <Keyword name="$P12R"  value="262144" />
         <Keyword name="$P13N"  value="Comp-PE-A" />
         <Keyword name="$P13S"  value="PE-A" />
         <Keyword name="$P13R"  value="262144" />
         <Keyword name="$P14N"  value="Comp-PerCP-Cy5.5-A" />
         <Keyword name="$P14S"  value="PerCP-Cy5.5-A" />
         <Keyword name="$P14R"  value="262144" />
         <Keyword name="$P15N"  value="Comp-PE-Cy7-A" />
         <Keyword name="$P15S"  value="PE-Cy7-A" />
         <Keyword name="$P15R"  value="262144" />
         <Keyword name="$P16N"  value="Comp-APC-A" />
         <Keyword name="$P16S"  value="APC-A" />
         <Keyword name="$P16R"  value="262144" />
         <Keyword name="$P17N"  value="Comp-APC-Cy7-A" />
         <Keyword name="$P17S"  value="APC-Cy7-A" />
         <Keyword name="$P17R"  value="262144" />
         <Keyword name="$P18N"  value="Comp-V450-A" />
         <Keyword name="$P18S"  value="V450-A" />
         <Keyword name="$P18R"  value="262144" />
         <Keyword name="$P19N"  value="Comp-vioGreen-A" />
         <Keyword name="$P19S"  value="vioGreen-A" />
         <Keyword name="$P19R"  value="262144" />
       </Keywords>
       <SampleNode name="Fig.3 FITC single postive control of c-Met CAR-T and CD19 CAR-T.fcs"  annotation=""  owningGroup=""  expanded="1"  sortPriority="10"  count="10000"  sampleID="11" >
         <Graph smoothing="0"  backColor="#ffffff"  foreColor="#000000"  heatMapStatParameter="Comp-FITC-A"  type="Pseudocolor"  fast="1" >
           <Axis dimension="x"  name="Comp-PE-A"  label=""  auto="auto" />
           <Axis dimension="y"  name="SSC-A"  label=""  auto="auto" />
           <GraphSettings level="5%"  smoothingHighResolution="1"  contourHighResolution="1"  histogramSmoothingCount="0"  graphResolution="256"  showOutliers="0"  drawLargeDots="0"  dotsToDraw="8000"  tint="le.chartfill.tinted.40"  lineWeight="le.lineweight.normal"  lineStyle="le.linestyle.solid" />
           <GraphEnvironment showGrid="0"  showAxes="tnlTNL"  showGates="1"  showFreqOnPlots="1"  showGateNameOnPlots="1"  showMedians="0"  showUncomped="0"  addEventParam="0"  lastYAxisName="" >
             <TextTraits font="SansSerif"  size="11"  name="Labels"  style="plain"  color="#000000"  background="#00ffffff"  just="left" />
             <TextTraits font="SansSerif"  size="11"  name="LayoutGates"  style="plain"  color="#000000"  background="#00ffffff"  just="left" />
             <TextTraits font="SansSerif"  size="9"  name="Numbers"  style="plain"  color="#000000"  background="#00ffffff"  just="left" />
             <TextTraits font="SansSerif"  size="9"  name="Legend"  style="plain"  color="#000000"  background="#00ffffff"  just="left" />
             <WindowPosition x="620"  y="20"  width="390"  height="622"  displayed="1"  panelState="---" />
           </GraphEnvironment>
         </Graph>
       </SampleNode>
     </Sample>
     <Sample>
       <DataSet uri="file:/C:/Users/Lenovo/Desktop/投稿/论文/TY/Fig.3%20PC5_5%20single%20postive%20control%20of%20c-Met%20CAR-T%20and%20CD19%20CAR-T.fcs"  sampleID="12" />
       <transforms:spilloverMatrix prefix="Comp-"  name="采集定义"  editable="0"  color="#c0c0c0"  version="FlowJo-10.4"  status="FINALIZED"  transforms:id="1cb232d5-ca56-4b71-aefc-fd34b74b3292"  suffix="" >
         <data-type:parameters>
           <data-type:parameter data-type:name="FITC-A" />
           <data-type:parameter data-type:name="PE-A" />
           <data-type:parameter data-type:name="PerCP-Cy5.5-A" />
           <data-type:parameter data-type:name="PE-Cy7-A" />
           <data-type:parameter data-type:name="APC-A" />
           <data-type:parameter data-type:name="APC-Cy7-A" />
           <data-type:parameter data-type:name="V450-A" />
           <data-type:parameter data-type:name="vioGreen-A" />
         </data-type:parameters>
         <transforms:spillover data-type:parameter="FITC-A" >
           <transforms:coefficient data-type:parameter="FITC-A"  transforms:value="1" />
           <transforms:coefficient data-type:parameter="PE-A"  transforms:value="0.4751000106" />
           <transforms:coefficient data-type:parameter="PerCP-Cy5.5-A"  transforms:value="0.0280000009" />
           <transforms:coefficient data-type:parameter="PE-Cy7-A"  transforms:value="0" />
           <transforms:coefficient data-type:parameter="APC-A"  transforms:value="0" />
           <transforms:coefficient data-type:parameter="APC-Cy7-A"  transforms:value="0" />
           <transforms:coefficient data-type:parameter="V450-A"  transforms:value="0" />
           <transforms:coefficient data-type:parameter="vioGreen-A"  transforms:value="0" />
         </transforms:spillover>
         <transforms:spillover data-type:parameter="PE-A" >
           <transforms:coefficient data-type:parameter="FITC-A"  transforms:value="0.0024999999" />
           <transforms:coefficient data-type:parameter="PE-A"  transforms:value="1" />
           <transforms:coefficient data-type:parameter="PerCP-Cy5.5-A"  transforms:value="0.1307999939" />
           <transforms:coefficient data-type:parameter="PE-Cy7-A"  transforms:value="0" />
           <transforms:coefficient data-type:parameter="APC-A"  transforms:value="0" />
           <transforms:coefficient data-type:parameter="APC-Cy7-A"  transforms:value="0" />
           <transforms:coefficient data-type:parameter="V450-A"  transforms:value="0" />
           <transforms:coefficient data-type:parameter="vioGreen-A"  transforms:value="0" />
         </transforms:spillover>
         <transforms:spillover data-type:parameter="PerCP-Cy5.5-A" >
           <transforms:coefficient data-type:parameter="FITC-A"  transforms:value="0" />
           <transforms:coefficient data-type:parameter="PE-A"  transforms:value="0" />
           <transforms:coefficient data-type:parameter="PerCP-Cy5.5-A"  transforms:value="1" />
           <transforms:coefficient data-type:parameter="PE-Cy7-A"  transforms:value="0" />
           <transforms:coefficient data-type:parameter="APC-A"  transforms:value="0.0102000004" />
           <transforms:coefficient data-type:parameter="APC-Cy7-A"  transforms:value="0" />
           <transforms:coefficient data-type:parameter="V450-A"  transforms:value="0" />
           <transforms:coefficient data-type:parameter="vioGreen-A"  transforms:value="0" />
         </transforms:spillover>
         <transforms:spillover data-type:parameter="PE-Cy7-A" >
           <transforms:coefficient data-type:parameter="FITC-A"  transforms:value="0" />
           <transforms:coefficient data-type:parameter="PE-A"  transforms:value="0" />
           <transforms:coefficient data-type:parameter="PerCP-Cy5.5-A"  transforms:value="0" />
           <transforms:coefficient data-type:parameter="PE-Cy7-A"  transforms:value="1" />
           <transforms:coefficient data-type:parameter="APC-A"  transforms:value="0" />
           <transforms:coefficient data-type:parameter="APC-Cy7-A"  transforms:value="0" />
           <transforms:coefficient data-type:parameter="V450-A"  transforms:value="0" />
           <transforms:coefficient data-type:parameter="vioGreen-A"  transforms:value="0" />
         </transforms:spillover>
         <transforms:spillover data-type:parameter="APC-A" >
           <transforms:coefficient data-type:parameter="FITC-A"  transforms:value="0" />
           <transforms:coefficient data-type:parameter="PE-A"  transforms:value="0" />
           <transforms:coefficient data-type:parameter="PerCP-Cy5.5-A"  transforms:value="0" />
           <transforms:coefficient data-type:parameter="PE-Cy7-A"  transforms:value="0" />
           <transforms:coefficient data-type:parameter="APC-A"  transforms:value="1" />
           <transforms:coefficient data-type:parameter="APC-Cy7-A"  transforms:value="0" />
           <transforms:coefficient data-type:parameter="V450-A"  transforms:value="0" />
           <transforms:coefficient data-type:parameter="vioGreen-A"  transforms:value="0" />
         </transforms:spillover>
         <transforms:spillover data-type:parameter="APC-Cy7-A" >
           <transforms:coefficient data-type:parameter="FITC-A"  transforms:value="0" />
           <transforms:coefficient data-type:parameter="PE-A"  transforms:value="0" />
           <transforms:coefficient data-type:parameter="PerCP-Cy5.5-A"  transforms:value="0" />
           <transforms:coefficient data-type:parameter="PE-Cy7-A"  transforms:value="0" />
           <transforms:coefficient data-type:parameter="APC-A"  transforms:value="0" />
           <transforms:coefficient data-type:parameter="APC-Cy7-A"  transforms:value="1" />
           <transforms:coefficient data-type:parameter="V450-A"  transforms:value="0" />
           <transforms:coefficient data-type:parameter="vioGreen-A"  transforms:value="0" />
         </transforms:spillover>
         <transforms:spillover data-type:parameter="V450-A" >
           <transforms:coefficient data-type:parameter="FITC-A"  transforms:value="0" />
           <transforms:coefficient data-type:parameter="PE-A"  transforms:value="0" />
           <transforms:coefficient data-type:parameter="PerCP-Cy5.5-A"  transforms:value="0" />
           <transforms:coefficient data-type:parameter="PE-Cy7-A"  transforms:value="0" />
           <transforms:coefficient data-type:parameter="APC-A"  transforms:value="0" />
           <transforms:coefficient data-type:parameter="APC-Cy7-A"  transforms:value="0" />
           <transforms:coefficient data-type:parameter="V450-A"  transforms:value="1" />
           <transforms:coefficient data-type:parameter="vioGreen-A"  transforms:value="0" />
         </transforms:spillover>
         <transforms:spillover data-type:parameter="vioGreen-A" >
           <transforms:coefficient data-type:parameter="FITC-A"  transforms:value="0" />
           <transforms:coefficient data-type:parameter="PE-A"  transforms:value="0" />
           <transforms:coefficient data-type:parameter="PerCP-Cy5.5-A"  transforms:value="0" />
           <transforms:coefficient data-type:parameter="PE-Cy7-A"  transforms:value="0" />
           <transforms:coefficient data-type:parameter="APC-A"  transforms:value="0" />
           <transforms:coefficient data-type:parameter="APC-Cy7-A"  transforms:value="0" />
           <transforms:coefficient data-type:parameter="V450-A"  transforms:value="0" />
           <transforms:coefficient data-type:parameter="vioGreen-A"  transforms:value="1" />
         </transforms:spillover>
       </transforms:spilloverMatrix>
       <Transformations>
         <transforms:log transforms:offset="3"  transforms:decades="4.9414186672" >
           <data-type:parameter data-type:name="FSC-A" />
         </transforms:log>
         <transforms:linear transforms:minRange="0"  transforms:maxRange="262144"  gain="1" >
           <data-type:parameter data-type:name="SSC-A" />
         </transforms:linear>
         <transforms:biex transforms:length="256"  transforms:maxRange="262144.0000291775"  transforms:neg="0"  transforms:width="-100"  transforms:pos="4.418539922" >
           <data-type:parameter data-type:name="FITC-A" />
         </transforms:biex>
         <transforms:biex transforms:length="256"  transforms:maxRange="262144.0000291775"  transforms:neg="0"  transforms:width="-100"  transforms:pos="4.418539922" >
           <data-type:parameter data-type:name="PE-A" />
         </transforms:biex>
         <transforms:log transforms:offset="3"  transforms:decades="4.9414186673" >
           <data-type:parameter data-type:name="PerCP-Cy5.5-A" />
         </transforms:log>
         <transforms:biex transforms:length="256"  transforms:maxRange="262144.0000291775"  transforms:neg="0"  transforms:width="-100"  transforms:pos="4.418539922" >
           <data-type:parameter data-type:name="PE-Cy7-A" />
         </transforms:biex>
         <transforms:biex transforms:length="256"  transforms:maxRange="262144.0000291775"  transforms:neg="0"  transforms:width="-100"  transforms:pos="4.418539922" >
           <data-type:parameter data-type:name="APC-A" />
         </transforms:biex>
         <transforms:biex transforms:length="256"  transforms:maxRange="262144.0000291775"  transforms:neg="0"  transforms:width="-100"  transforms:pos="4.418539922" >
           <data-type:parameter data-type:name="APC-Cy7-A" />
         </transforms:biex>
         <transforms:biex transforms:length="256"  transforms:maxRange="262144.0000291775"  transforms:neg="0"  transforms:width="-100"  transforms:pos="4.418539922" >
           <data-type:parameter data-type:name="V450-A" />
         </transforms:biex>
         <transforms:biex transforms:length="256"  transforms:maxRange="262144.0000291775"  transforms:neg="0"  transforms:width="-100"  transforms:pos="4.418539922" >
           <data-type:parameter data-type:name="vioGreen-A" />
         </transforms:biex>
         <transforms:linear transforms:minRange="0"  transforms:maxRange="7"  gain="0.0026246719" >
           <data-type:parameter data-type:name="Time" />
         </transforms:linear>
         <transforms:biex transforms:length="256"  transforms:maxRange="262144.0000291775"  transforms:neg="0"  transforms:width="-100"  transforms:pos="4.418539922" >
           <data-type:parameter data-type:name="Comp-FITC-A" />
         </transforms:biex>
         <transforms:biex transforms:length="256"  transforms:maxRange="262144.0000291775"  transforms:neg="0"  transforms:width="-100"  transforms:pos="4.418539922" >
           <data-type:parameter data-type:name="Comp-PE-A" />
         </transforms:biex>
         <transforms:log transforms:offset="3"  transforms:decades="4.9414186673" >
           <data-type:parameter data-type:name="Comp-PerCP-Cy5.5-A" />
         </transforms:log>
         <transforms:biex transforms:length="256"  transforms:maxRange="262144.0000291775"  transforms:neg="0"  transforms:width="-100"  transforms:pos="4.418539922" >
           <data-type:parameter data-type:name="Comp-PE-Cy7-A" />
         </transforms:biex>
         <transforms:biex transforms:length="256"  transforms:maxRange="262144.0000291775"  transforms:neg="0"  transforms:width="-100"  transforms:pos="4.418539922" >
           <data-type:parameter data-type:name="Comp-APC-A" />
         </transforms:biex>
         <transforms:biex transforms:length="256"  transforms:maxRange="262144.0000291775"  transforms:neg="0"  transforms:width="-100"  transforms:pos="4.418539922" >
           <data-type:parameter data-type:name="Comp-APC-Cy7-A" />
         </transforms:biex>
         <transforms:biex transforms:length="256"  transforms:maxRange="262144.0000291775"  transforms:neg="0"  transforms:width="-100"  transforms:pos="4.418539922" >
           <data-type:parameter data-type:name="Comp-V450-A" />
         </transforms:biex>
         <transforms:biex transforms:length="256"  transforms:maxRange="262144.0000291775"  transforms:neg="0"  transforms:width="-100"  transforms:pos="4.418539922" >
           <data-type:parameter data-type:name="Comp-vioGreen-A" />
         </transforms:biex>
       </Transformations>
       <Keywords>
         <Keyword name="QCMESSAGE1"  value="All Events gate does not contain requested 10,000 events [6_17_2021 11:12:43 AM]" />
         <Keyword name="EXPORT TIME"  value="17-Jun-2021-11:12:43" />
         <Keyword name="EXPORT USER NAME"  value="BDAdministrator" />
         <Keyword name="AUTOBS"  value="TRUE" />
         <Keyword name="$PROJ"  value="Experiment_005" />
         <Keyword name="TUBE NAME"  value="5.5" />
         <Keyword name="$CYTSN"  value="Z6511550340" />
         <Keyword name="CYTNUM"  value="Z6511550340" />
         <Keyword name="$CYT"  value="BD FACSVerse" />
         <Keyword name="CREATOR"  value="BD FACSuite v1.0.5" />
         <Keyword name="$FIL"  value="5_5.fcs" />
         <Keyword name="$SYS"  value="Microsoft Windows NT 6.1.7601 Service Pack 1" />
         <Keyword name="$ETIM"  value="11:06:33" />
         <Keyword name="$DATE"  value="17-Jun-2021" />
         <Keyword name="$BTIM"  value="11:06:26" />
         <Keyword name="PERFORMANCE QC WARNING MESSAGE1"  value="CS+T Bead Lot (Lot ID 81165) has expired" />
         <Keyword name="PERFORMANCE QC STATUS"  value="Pass" />
         <Keyword name="PERFORMANCE QC DATE"  value="12-Jun-2020-12:11:48" />
         <Keyword name="CHARACTERIZATION QC DATE"  value="18-Apr-2019-13:11:41" />
         <Keyword name="CST BEAD LOT REGULATORY STATUS"  value="RUO" />
         <Keyword name="CST BEAD LOT EXPIRATION DATE"  value="31-May-2020-00:00:00" />
         <Keyword name="CST BEAD LOT ID"  value="81165" />
         <Keyword name="CYTOMETER CONFIGURATION REGULATORY STATUS"  value="RUO" />
         <Keyword name="CYTOMETER CONFIGURATION DATE MODIFIED"  value="03-Dec-2020-15:13:12" />
         <Keyword name="CYTOMETER CONFIGURATION DATE CREATED"  value="25-Apr-2012-02:42:31" />
         <Keyword name="CYTOMETER CONFIGURATION NAME"  value="4-Blue 2-Red 2-Violet (RUO)" />
         <Keyword name="$EXP"  value="Admin User" />
         <Keyword name="OPERATOR EMAIL"  value="admin@bd.com" />
         <Keyword name="$INST"  value="None" />
         <Keyword name="$OP"  value="Admin User" />
         <Keyword name="GUID"  value="b51b361e-17a9-4f95-97dd-371c5ef605e1" />
         <Keyword name="CHARSET"  value="Windows-1252" />
         <Keyword name="FSC ASF"  value="0.7783853" />
         <Keyword name="THRESHOLD"  value="FSC,10000" />
         <Keyword name="WINDOW EXTENSION"  value="3" />
         <Keyword name="LASER3ASF"  value="0.4703301" />
         <Keyword name="LASER3DELAY"  value="-38.69535" />
         <Keyword name="LASER3NAME"  value="Violet" />
         <Keyword name="LASER2ASF"  value="0.3952252" />
         <Keyword name="LASER2DELAY"  value="37.06691" />
         <Keyword name="LASER2NAME"  value="Red" />
         <Keyword name="LASER1ASF"  value="0.70457" />
         <Keyword name="LASER1DELAY"  value="0" />
         <Keyword name="LASER1NAME"  value="Blue" />
         <Keyword name="FLUIDICS MODE"  value="Normal" />
         <Keyword name="APPLY COMPENSATION"  value="TRUE" />
         <Keyword name="SPILL"  value="8,FITC-A,PE-A,PerCP-Cy5.5-A,PE-Cy7-A,APC-A,APC-Cy7-A,V450-A,vioGreen-A,1,0.4751,0.028,0,0,0,0,0,0.0025,1,0.1308,0,0,0,0,0,0,0,1,0,0.0102,0,0,0,0,0,0,1,0,0,0,0,0,0,0,0,1,0,0,0,0,0,0,0,0,1,0,0,0,0,0,0,0,0,1,0,0,0,0,0,0,0,0,1" />
         <Keyword name="P11DISPLAY"  value="LIN" />
         <Keyword name="P11MS"  value="0000000" />
         <Keyword name="$P11R"  value="262144" />
         <Keyword name="$P11N"  value="Time" />
         <Keyword name="$P11E"  value="0,0" />
         <Keyword name="$P11B"  value="32" />
         <Keyword name="P10DISPLAY"  value="LOG" />
         <Keyword name="P10MS"  value="0000000" />
         <Keyword name="$P10R"  value="262144" />
         <Keyword name="$P10S"  value="vioGreen-A" />
         <Keyword name="$P10V"  value="477" />
         <Keyword name="$P10N"  value="vioGreen-A" />
         <Keyword name="$P10E"  value="0,0" />
         <Keyword name="$P10B"  value="32" />
         <Keyword name="P9DISPLAY"  value="LOG" />
         <Keyword name="P9MS"  value="0000000" />
         <Keyword name="$P9R"  value="262144" />
         <Keyword name="$P9S"  value="V450-A" />
         <Keyword name="$P9V"  value="521" />
         <Keyword name="$P9N"  value="V450-A" />
         <Keyword name="$P9E"  value="0,0" />
         <Keyword name="$P9B"  value="32" />
         <Keyword name="P8DISPLAY"  value="LOG" />
         <Keyword name="P8MS"  value="0000000" />
         <Keyword name="$P8R"  value="262144" />
         <Keyword name="$P8S"  value="APC-Cy7-A" />
         <Keyword name="$P8V"  value="604" />
         <Keyword name="$P8N"  value="APC-Cy7-A" />
         <Keyword name="$P8E"  value="0,0" />
         <Keyword name="$P8B"  value="32" />
         <Keyword name="P7DISPLAY"  value="LOG" />
         <Keyword name="P7MS"  value="0000000" />
         <Keyword name="P7BS"  value="0000025" />
         <Keyword name="$P7R"  value="262144" />
         <Keyword name="$P7S"  value="APC-A" />
         <Keyword name="$P7V"  value="372" />
         <Keyword name="$P7N"  value="APC-A" />
         <Keyword name="$P7E"  value="0,0" />
         <Keyword name="$P7B"  value="32" />
         <Keyword name="P6DISPLAY"  value="LOG" />
         <Keyword name="P6MS"  value="0000000" />
         <Keyword name="$P6R"  value="262144" />
         <Keyword name="$P6S"  value="PE-Cy7-A" />
         <Keyword name="$P6V"  value="533" />
         <Keyword name="$P6N"  value="PE-Cy7-A" />
         <Keyword name="$P6E"  value="0,0" />
         <Keyword name="$P6B"  value="32" />
         <Keyword name="P5DISPLAY"  value="LOG" />
         <Keyword name="P5MS"  value="0000000" />
         <Keyword name="P5BS"  value="0000060" />
         <Keyword name="$P5R"  value="262144" />
         <Keyword name="$P5S"  value="PerCP-Cy5.5-A" />
         <Keyword name="$P5V"  value="373" />
         <Keyword name="$P5N"  value="PerCP-Cy5.5-A" />
         <Keyword name="$P5E"  value="0,0" />
         <Keyword name="$P5B"  value="32" />
         <Keyword name="P4DISPLAY"  value="LOG" />
         <Keyword name="P4MS"  value="0000000" />
         <Keyword name="P4BS"  value="0000042" />
         <Keyword name="$P4R"  value="262144" />
         <Keyword name="$P4S"  value="PE-A" />
         <Keyword name="$P4V"  value="294" />
         <Keyword name="$P4N"  value="PE-A" />
         <Keyword name="$P4E"  value="0,0" />
         <Keyword name="$P4B"  value="32" />
         <Keyword name="P3DISPLAY"  value="LOG" />
         <Keyword name="P3MS"  value="0000000" />
         <Keyword name="P3BS"  value="0000050" />
         <Keyword name="$P3R"  value="262144" />
         <Keyword name="$P3S"  value="FITC-A" />
         <Keyword name="$P3V"  value="250" />
         <Keyword name="$P3N"  value="FITC-A" />
         <Keyword name="$P3E"  value="0,0" />
         <Keyword name="$P3B"  value="32" />
         <Keyword name="P2DISPLAY"  value="LIN" />
         <Keyword name="P2MS"  value="0000000" />
         <Keyword name="$P2R"  value="262144" />
         <Keyword name="$P2V"  value="381" />
         <Keyword name="$P2N"  value="SSC-A" />
         <Keyword name="$P2E"  value="0,0" />
         <Keyword name="$P2B"  value="32" />
         <Keyword name="P1DISPLAY"  value="LIN" />
         <Keyword name="P1MS"  value="0000000" />
         <Keyword name="$P1R"  value="262144" />
         <Keyword name="$P1V"  value="184" />
         <Keyword name="$P1N"  value="FSC-A" />
         <Keyword name="$P1E"  value="0,0" />
         <Keyword name="$P1B"  value="32" />
         <Keyword name="$TIMESTEP"  value="0.001" />
         <Keyword name="$NEXTDATA"  value="0" />
         <Keyword name="$TOT"  value="10000" />
         <Keyword name="$PAR"  value="11" />
         <Keyword name="$DATATYPE"  value="F" />
         <Keyword name="$BYTEORD"  value="1,2,3,4" />
         <Keyword name="$MODE"  value="L" />
         <Keyword name="$ENDSTEXT"  value="0" />
         <Keyword name="$BEGINSTEXT"  value="0" />
         <Keyword name="$ENDANALYSIS"  value="0" />
         <Keyword name="$BEGINANALYSIS"  value="0" />
         <Keyword name="$ENDDATA"  value="443007      " />
         <Keyword name="$BEGINDATA"  value="3008        " />
         <Keyword name="FJ_FCS_VERSION"  value="3" />
         <Keyword name="$P1S"  value="" />
         <Keyword name="$P2S"  value="" />
         <Keyword name="$P11S"  value="" />
         <Keyword name="$P12N"  value="Comp-FITC-A" />
         <Keyword name="$P12S"  value="FITC-A" />
         <Keyword name="$P12R"  value="262144" />
         <Keyword name="$P13N"  value="Comp-PE-A" />
         <Keyword name="$P13S"  value="PE-A" />
         <Keyword name="$P13R"  value="262144" />
         <Keyword name="$P14N"  value="Comp-PerCP-Cy5.5-A" />
         <Keyword name="$P14S"  value="PerCP-Cy5.5-A" />
         <Keyword name="$P14R"  value="262144" />
         <Keyword name="$P15N"  value="Comp-PE-Cy7-A" />
         <Keyword name="$P15S"  value="PE-Cy7-A" />
         <Keyword name="$P15R"  value="262144" />
         <Keyword name="$P16N"  value="Comp-APC-A" />
         <Keyword name="$P16S"  value="APC-A" />
         <Keyword name="$P16R"  value="262144" />
         <Keyword name="$P17N"  value="Comp-APC-Cy7-A" />
         <Keyword name="$P17S"  value="APC-Cy7-A" />
         <Keyword name="$P17R"  value="262144" />
         <Keyword name="$P18N"  value="Comp-V450-A" />
         <Keyword name="$P18S"  value="V450-A" />
         <Keyword name="$P18R"  value="262144" />
         <Keyword name="$P19N"  value="Comp-vioGreen-A" />
         <Keyword name="$P19S"  value="vioGreen-A" />
         <Keyword name="$P19R"  value="262144" />
       </Keywords>
       <SampleNode name="Fig.3 PC5_5 single postive control of c-Met CAR-T and CD19 CAR-T.fcs"  annotation=""  owningGroup=""  expanded="1"  sortPriority="10"  count="10000"  sampleID="12" >
         <Graph smoothing="0"  backColor="#ffffff"  foreColor="#000000"  heatMapStatParameter="Comp-FITC-A"  type="Pseudocolor"  fast="1" >
           <Axis dimension="x"  name="SSC-A"  label=""  auto="auto" />
           <Axis dimension="y"  name="Comp-PerCP-Cy5.5-A"  label=""  auto="auto" />
           <GraphSettings level="5%"  smoothingHighResolution="1"  contourHighResolution="1"  histogramSmoothingCount="0"  graphResolution="256"  showOutliers="0"  drawLargeDots="0"  dotsToDraw="8000"  tint="le.chartfill.tinted.40"  lineWeight="le.lineweight.normal"  lineStyle="le.linestyle.solid" />
           <GraphEnvironment showGrid="0"  showAxes="tnlTNL"  showGates="1"  showFreqOnPlots="1"  showGateNameOnPlots="1"  showMedians="0"  showUncomped="0"  addEventParam="0"  lastYAxisName="" >
             <TextTraits font="SansSerif"  size="11"  name="Labels"  style="plain"  color="#000000"  background="#00ffffff"  just="left" />
             <TextTraits font="SansSerif"  size="11"  name="LayoutGates"  style="plain"  color="#000000"  background="#00ffffff"  just="left" />
             <TextTraits font="SansSerif"  size="9"  name="Numbers"  style="plain"  color="#000000"  background="#00ffffff"  just="left" />
             <TextTraits font="SansSerif"  size="9"  name="Legend"  style="plain"  color="#000000"  background="#00ffffff"  just="left" />
             <WindowPosition x="620"  y="20"  width="390"  height="622"  displayed="1"  panelState="---" />
           </GraphEnvironment>
         </Graph>
       </SampleNode>
     </Sample>
     <Sample>
       <DataSet uri="file:/C:/Users/Lenovo/Desktop/投稿/论文/TY/Fig.3%20APC%20single%20postive%20control%20of%20c-Met%20CAR-T%20and%20CD19%20CAR-T.fcs"  sampleID="13" />
       <transforms:spilloverMatrix prefix="Comp-"  name="采集定义"  editable="0"  color="#c0c0c0"  version="FlowJo-10.4"  status="FINALIZED"  transforms:id="8b4faf48-fd8c-4685-8d49-7ca221078301"  suffix="" >
         <data-type:parameters>
           <data-type:parameter data-type:name="FITC-A" />
           <data-type:parameter data-type:name="PE-A" />
           <data-type:parameter data-type:name="PerCP-Cy5.5-A" />
           <data-type:parameter data-type:name="PE-Cy7-A" />
           <data-type:parameter data-type:name="APC-A" />
           <data-type:parameter data-type:name="APC-Cy7-A" />
           <data-type:parameter data-type:name="V450-A" />
           <data-type:parameter data-type:name="vioGreen-A" />
         </data-type:parameters>
         <transforms:spillover data-type:parameter="FITC-A" >
           <transforms:coefficient data-type:parameter="FITC-A"  transforms:value="1" />
           <transforms:coefficient data-type:parameter="PE-A"  transforms:value="0.4751000106" />
           <transforms:coefficient data-type:parameter="PerCP-Cy5.5-A"  transforms:value="0.0280000009" />
           <transforms:coefficient data-type:parameter="PE-Cy7-A"  transforms:value="0" />
           <transforms:coefficient data-type:parameter="APC-A"  transforms:value="0" />
           <transforms:coefficient data-type:parameter="APC-Cy7-A"  transforms:value="0" />
           <transforms:coefficient data-type:parameter="V450-A"  transforms:value="0" />
           <transforms:coefficient data-type:parameter="vioGreen-A"  transforms:value="0" />
         </transforms:spillover>
         <transforms:spillover data-type:parameter="PE-A" >
           <transforms:coefficient data-type:parameter="FITC-A"  transforms:value="0.0024999999" />
           <transforms:coefficient data-type:parameter="PE-A"  transforms:value="1" />
           <transforms:coefficient data-type:parameter="PerCP-Cy5.5-A"  transforms:value="0.1307999939" />
           <transforms:coefficient data-type:parameter="PE-Cy7-A"  transforms:value="0" />
           <transforms:coefficient data-type:parameter="APC-A"  transforms:value="0" />
           <transforms:coefficient data-type:parameter="APC-Cy7-A"  transforms:value="0" />
           <transforms:coefficient data-type:parameter="V450-A"  transforms:value="0" />
           <transforms:coefficient data-type:parameter="vioGreen-A"  transforms:value="0" />
         </transforms:spillover>
         <transforms:spillover data-type:parameter="PerCP-Cy5.5-A" >
           <transforms:coefficient data-type:parameter="FITC-A"  transforms:value="0" />
           <transforms:coefficient data-type:parameter="PE-A"  transforms:value="0" />
           <transforms:coefficient data-type:parameter="PerCP-Cy5.5-A"  transforms:value="1" />
           <transforms:coefficient data-type:parameter="PE-Cy7-A"  transforms:value="0" />
           <transforms:coefficient data-type:parameter="APC-A"  transforms:value="0.0102000004" />
           <transforms:coefficient data-type:parameter="APC-Cy7-A"  transforms:value="0" />
           <transforms:coefficient data-type:parameter="V450-A"  transforms:value="0" />
           <transforms:coefficient data-type:parameter="vioGreen-A"  transforms:value="0" />
         </transforms:spillover>
         <transforms:spillover data-type:parameter="PE-Cy7-A" >
           <transforms:coefficient data-type:parameter="FITC-A"  transforms:value="0" />
           <transforms:coefficient data-type:parameter="PE-A"  transforms:value="0" />
           <transforms:coefficient data-type:parameter="PerCP-Cy5.5-A"  transforms:value="0" />
           <transforms:coefficient data-type:parameter="PE-Cy7-A"  transforms:value="1" />
           <transforms:coefficient data-type:parameter="APC-A"  transforms:value="0" />
           <transforms:coefficient data-type:parameter="APC-Cy7-A"  transforms:value="0" />
           <transforms:coefficient data-type:parameter="V450-A"  transforms:value="0" />
           <transforms:coefficient data-type:parameter="vioGreen-A"  transforms:value="0" />
         </transforms:spillover>
         <transforms:spillover data-type:parameter="APC-A" >
           <transforms:coefficient data-type:parameter="FITC-A"  transforms:value="0" />
           <transforms:coefficient data-type:parameter="PE-A"  transforms:value="0" />
           <transforms:coefficient data-type:parameter="PerCP-Cy5.5-A"  transforms:value="0.0108000003" />
           <transforms:coefficient data-type:parameter="PE-Cy7-A"  transforms:value="0" />
           <transforms:coefficient data-type:parameter="APC-A"  transforms:value="1" />
           <transforms:coefficient data-type:parameter="APC-Cy7-A"  transforms:value="0" />
           <transforms:coefficient data-type:parameter="V450-A"  transforms:value="0" />
           <transforms:coefficient data-type:parameter="vioGreen-A"  transforms:value="0" />
         </transforms:spillover>
         <transforms:spillover data-type:parameter="APC-Cy7-A" >
           <transforms:coefficient data-type:parameter="FITC-A"  transforms:value="0" />
           <transforms:coefficient data-type:parameter="PE-A"  transforms:value="0" />
           <transforms:coefficient data-type:parameter="PerCP-Cy5.5-A"  transforms:value="0" />
           <transforms:coefficient data-type:parameter="PE-Cy7-A"  transforms:value="0" />
           <transforms:coefficient data-type:parameter="APC-A"  transforms:value="0" />
           <transforms:coefficient data-type:parameter="APC-Cy7-A"  transforms:value="1" />
           <transforms:coefficient data-type:parameter="V450-A"  transforms:value="0" />
           <transforms:coefficient data-type:parameter="vioGreen-A"  transforms:value="0" />
         </transforms:spillover>
         <transforms:spillover data-type:parameter="V450-A" >
           <transforms:coefficient data-type:parameter="FITC-A"  transforms:value="0" />
           <transforms:coefficient data-type:parameter="PE-A"  transforms:value="0" />
           <transforms:coefficient data-type:parameter="PerCP-Cy5.5-A"  transforms:value="0" />
           <transforms:coefficient data-type:parameter="PE-Cy7-A"  transforms:value="0" />
           <transforms:coefficient data-type:parameter="APC-A"  transforms:value="0" />
           <transforms:coefficient data-type:parameter="APC-Cy7-A"  transforms:value="0" />
           <transforms:coefficient data-type:parameter="V450-A"  transforms:value="1" />
           <transforms:coefficient data-type:parameter="vioGreen-A"  transforms:value="0" />
         </transforms:spillover>
         <transforms:spillover data-type:parameter="vioGreen-A" >
           <transforms:coefficient data-type:parameter="FITC-A"  transforms:value="0" />
           <transforms:coefficient data-type:parameter="PE-A"  transforms:value="0" />
           <transforms:coefficient data-type:parameter="PerCP-Cy5.5-A"  transforms:value="0" />
           <transforms:coefficient data-type:parameter="PE-Cy7-A"  transforms:value="0" />
           <transforms:coefficient data-type:parameter="APC-A"  transforms:value="0" />
           <transforms:coefficient data-type:parameter="APC-Cy7-A"  transforms:value="0" />
           <transforms:coefficient data-type:parameter="V450-A"  transforms:value="0" />
           <transforms:coefficient data-type:parameter="vioGreen-A"  transforms:value="1" />
         </transforms:spillover>
       </transforms:spilloverMatrix>
       <Transformations>
         <transforms:log transforms:offset="2621.44"  transforms:decades="2.5" >
           <data-type:parameter data-type:name="FSC-A" />
         </transforms:log>
         <transforms:log transforms:offset="3000"  transforms:decades="2.4414186672" >
           <data-type:parameter data-type:name="SSC-A" />
         </transforms:log>
         <transforms:log transforms:offset="3"  transforms:decades="4.9414186672" >
           <data-type:parameter data-type:name="FITC-A" />
         </transforms:log>
         <transforms:log transforms:offset="3"  transforms:decades="4.9414186672" >
           <data-type:parameter data-type:name="PE-A" />
         </transforms:log>
         <transforms:log transforms:offset="3"  transforms:decades="4.9414186672" >
           <data-type:parameter data-type:name="PerCP-Cy5.5-A" />
         </transforms:log>
         <transforms:biex transforms:length="256"  transforms:maxRange="262144.0000291775"  transforms:neg="0"  transforms:width="-100"  transforms:pos="4.418539922" >
           <data-type:parameter data-type:name="PE-Cy7-A" />
         </transforms:biex>
         <transforms:log transforms:offset="3"  transforms:decades="4.9414186672" >
           <data-type:parameter data-type:name="APC-A" />
         </transforms:log>
         <transforms:biex transforms:length="256"  transforms:maxRange="262144.0000291775"  transforms:neg="0"  transforms:width="-100"  transforms:pos="4.418539922" >
           <data-type:parameter data-type:name="APC-Cy7-A" />
         </transforms:biex>
         <transforms:biex transforms:length="256"  transforms:maxRange="262144.0000291775"  transforms:neg="0"  transforms:width="-100"  transforms:pos="4.418539922" >
           <data-type:parameter data-type:name="V450-A" />
         </transforms:biex>
         <transforms:biex transforms:length="256"  transforms:maxRange="262144.0000291775"  transforms:neg="0"  transforms:width="-100"  transforms:pos="4.418539922" >
           <data-type:parameter data-type:name="vioGreen-A" />
         </transforms:biex>
         <transforms:linear transforms:minRange="0"  transforms:maxRange="8"  gain="0.0023048113" >
           <data-type:parameter data-type:name="Time" />
         </transforms:linear>
         <transforms:log transforms:offset="3"  transforms:decades="4.9414186672" >
           <data-type:parameter data-type:name="Comp-FITC-A" />
         </transforms:log>
         <transforms:log transforms:offset="3"  transforms:decades="4.9414186672" >
           <data-type:parameter data-type:name="Comp-PE-A" />
         </transforms:log>
         <transforms:log transforms:offset="3"  transforms:decades="4.9414186672" >
           <data-type:parameter data-type:name="Comp-PerCP-Cy5.5-A" />
         </transforms:log>
         <transforms:biex transforms:length="256"  transforms:maxRange="262144.0000291775"  transforms:neg="0"  transforms:width="-100"  transforms:pos="4.418539922" >
           <data-type:parameter data-type:name="Comp-PE-Cy7-A" />
         </transforms:biex>
         <transforms:log transforms:offset="3"  transforms:decades="4.9414186672" >
           <data-type:parameter data-type:name="Comp-APC-A" />
         </transforms:log>
         <transforms:biex transforms:length="256"  transforms:maxRange="262144.0000291775"  transforms:neg="0"  transforms:width="-100"  transforms:pos="4.418539922" >
           <data-type:parameter data-type:name="Comp-APC-Cy7-A" />
         </transforms:biex>
         <transforms:biex transforms:length="256"  transforms:maxRange="262144.0000291775"  transforms:neg="0"  transforms:width="-100"  transforms:pos="4.418539922" >
           <data-type:parameter data-type:name="Comp-V450-A" />
         </transforms:biex>
         <transforms:biex transforms:length="256"  transforms:maxRange="262144.0000291775"  transforms:neg="0"  transforms:width="-100"  transforms:pos="4.418539922" >
           <data-type:parameter data-type:name="Comp-vioGreen-A" />
         </transforms:biex>
       </Transformations>
       <Keywords>
         <Keyword name="QCMESSAGE1"  value="All Events gate does not contain requested 10,000 events [6_17_2021 11:12:43 AM]" />
         <Keyword name="EXPORT TIME"  value="17-Jun-2021-11:12:43" />
         <Keyword name="EXPORT USER NAME"  value="BDAdministrator" />
         <Keyword name="AUTOBS"  value="TRUE" />
         <Keyword name="$PROJ"  value="Experiment_005" />
         <Keyword name="TUBE NAME"  value="APC" />
         <Keyword name="$CYTSN"  value="Z6511550340" />
         <Keyword name="CYTNUM"  value="Z6511550340" />
         <Keyword name="$CYT"  value="BD FACSVerse" />
         <Keyword name="CREATOR"  value="BD FACSuite v1.0.5" />
         <Keyword name="$FIL"  value="APC.fcs" />
         <Keyword name="$SYS"  value="Microsoft Windows NT 6.1.7601 Service Pack 1" />
         <Keyword name="$ETIM"  value="11:07:22" />
         <Keyword name="$DATE"  value="17-Jun-2021" />
         <Keyword name="$BTIM"  value="11:07:14" />
         <Keyword name="PERFORMANCE QC WARNING MESSAGE1"  value="CS+T Bead Lot (Lot ID 81165) has expired" />
         <Keyword name="PERFORMANCE QC STATUS"  value="Pass" />
         <Keyword name="PERFORMANCE QC DATE"  value="12-Jun-2020-12:11:48" />
         <Keyword name="CHARACTERIZATION QC DATE"  value="18-Apr-2019-13:11:41" />
         <Keyword name="CST BEAD LOT REGULATORY STATUS"  value="RUO" />
         <Keyword name="CST BEAD LOT EXPIRATION DATE"  value="31-May-2020-00:00:00" />
         <Keyword name="CST BEAD LOT ID"  value="81165" />
         <Keyword name="CYTOMETER CONFIGURATION REGULATORY STATUS"  value="RUO" />
         <Keyword name="CYTOMETER CONFIGURATION DATE MODIFIED"  value="03-Dec-2020-15:13:12" />
         <Keyword name="CYTOMETER CONFIGURATION DATE CREATED"  value="25-Apr-2012-02:42:31" />
         <Keyword name="CYTOMETER CONFIGURATION NAME"  value="4-Blue 2-Red 2-Violet (RUO)" />
         <Keyword name="$EXP"  value="Admin User" />
         <Keyword name="OPERATOR EMAIL"  value="admin@bd.com" />
         <Keyword name="$INST"  value="None" />
         <Keyword name="$OP"  value="Admin User" />
         <Keyword name="GUID"  value="823d0277-fdd6-40a9-a74d-bde06de01be3" />
         <Keyword name="CHARSET"  value="Windows-1252" />
         <Keyword name="FSC ASF"  value="0.7783853" />
         <Keyword name="THRESHOLD"  value="FSC,10000" />
         <Keyword name="WINDOW EXTENSION"  value="3" />
         <Keyword name="LASER3ASF"  value="0.4703301" />
         <Keyword name="LASER3DELAY"  value="-38.69535" />
         <Keyword name="LASER3NAME"  value="Violet" />
         <Keyword name="LASER2ASF"  value="0.3952252" />
         <Keyword name="LASER2DELAY"  value="37.06691" />
         <Keyword name="LASER2NAME"  value="Red" />
         <Keyword name="LASER1ASF"  value="0.70457" />
         <Keyword name="LASER1DELAY"  value="0" />
         <Keyword name="LASER1NAME"  value="Blue" />
         <Keyword name="FLUIDICS MODE"  value="Normal" />
         <Keyword name="APPLY COMPENSATION"  value="TRUE" />
         <Keyword name="SPILL"  value="8,FITC-A,PE-A,PerCP-Cy5.5-A,PE-Cy7-A,APC-A,APC-Cy7-A,V450-A,vioGreen-A,1,0.4751,0.028,0,0,0,0,0,0.0025,1,0.1308,0,0,0,0,0,0,0,1,0,0.0102,0,0,0,0,0,0,1,0,0,0,0,0,0,0.0108,0,1,0,0,0,0,0,0,0,0,1,0,0,0,0,0,0,0,0,1,0,0,0,0,0,0,0,0,1" />
         <Keyword name="P11DISPLAY"  value="LIN" />
         <Keyword name="P11MS"  value="0000000" />
         <Keyword name="$P11R"  value="262144" />
         <Keyword name="$P11N"  value="Time" />
         <Keyword name="$P11E"  value="0,0" />
         <Keyword name="$P11B"  value="32" />
         <Keyword name="P10DISPLAY"  value="LOG" />
         <Keyword name="P10MS"  value="0000000" />
         <Keyword name="$P10R"  value="262144" />
         <Keyword name="$P10S"  value="vioGreen-A" />
         <Keyword name="$P10V"  value="477" />
         <Keyword name="$P10N"  value="vioGreen-A" />
         <Keyword name="$P10E"  value="0,0" />
         <Keyword name="$P10B"  value="32" />
         <Keyword name="P9DISPLAY"  value="LOG" />
         <Keyword name="P9MS"  value="0000000" />
         <Keyword name="$P9R"  value="262144" />
         <Keyword name="$P9S"  value="V450-A" />
         <Keyword name="$P9V"  value="521" />
         <Keyword name="$P9N"  value="V450-A" />
         <Keyword name="$P9E"  value="0,0" />
         <Keyword name="$P9B"  value="32" />
         <Keyword name="P8DISPLAY"  value="LOG" />
         <Keyword name="P8MS"  value="0000000" />
         <Keyword name="$P8R"  value="262144" />
         <Keyword name="$P8S"  value="APC-Cy7-A" />
         <Keyword name="$P8V"  value="604" />
         <Keyword name="$P8N"  value="APC-Cy7-A" />
         <Keyword name="$P8E"  value="0,0" />
         <Keyword name="$P8B"  value="32" />
         <Keyword name="P7DISPLAY"  value="LOG" />
         <Keyword name="P7MS"  value="0000000" />
         <Keyword name="P7BS"  value="0000018" />
         <Keyword name="$P7R"  value="262144" />
         <Keyword name="$P7S"  value="APC-A" />
         <Keyword name="$P7V"  value="372" />
         <Keyword name="$P7N"  value="APC-A" />
         <Keyword name="$P7E"  value="0,0" />
         <Keyword name="$P7B"  value="32" />
         <Keyword name="P6DISPLAY"  value="LOG" />
         <Keyword name="P6MS"  value="0000000" />
         <Keyword name="$P6R"  value="262144" />
         <Keyword name="$P6S"  value="PE-Cy7-A" />
         <Keyword name="$P6V"  value="533" />
         <Keyword name="$P6N"  value="PE-Cy7-A" />
         <Keyword name="$P6E"  value="0,0" />
         <Keyword name="$P6B"  value="32" />
         <Keyword name="P5DISPLAY"  value="LOG" />
         <Keyword name="P5MS"  value="0000000" />
         <Keyword name="P5BS"  value="0000050" />
         <Keyword name="$P5R"  value="262144" />
         <Keyword name="$P5S"  value="PerCP-Cy5.5-A" />
         <Keyword name="$P5V"  value="373" />
         <Keyword name="$P5N"  value="PerCP-Cy5.5-A" />
         <Keyword name="$P5E"  value="0,0" />
         <Keyword name="$P5B"  value="32" />
         <Keyword name="P4DISPLAY"  value="LOG" />
         <Keyword name="P4MS"  value="0000000" />
         <Keyword name="P4BS"  value="0000049" />
         <Keyword name="$P4R"  value="262144" />
         <Keyword name="$P4S"  value="PE-A" />
         <Keyword name="$P4V"  value="294" />
         <Keyword name="$P4N"  value="PE-A" />
         <Keyword name="$P4E"  value="0,0" />
         <Keyword name="$P4B"  value="32" />
         <Keyword name="P3DISPLAY"  value="LOG" />
         <Keyword name="P3MS"  value="0000000" />
         <Keyword name="P3BS"  value="0000056" />
         <Keyword name="$P3R"  value="262144" />
         <Keyword name="$P3S"  value="FITC-A" />
         <Keyword name="$P3V"  value="250" />
         <Keyword name="$P3N"  value="FITC-A" />
         <Keyword name="$P3E"  value="0,0" />
         <Keyword name="$P3B"  value="32" />
         <Keyword name="P2DISPLAY"  value="LIN" />
         <Keyword name="P2MS"  value="0000000" />
         <Keyword name="$P2R"  value="262144" />
         <Keyword name="$P2V"  value="381" />
         <Keyword name="$P2N"  value="SSC-A" />
         <Keyword name="$P2E"  value="0,0" />
         <Keyword name="$P2B"  value="32" />
         <Keyword name="P1DISPLAY"  value="LIN" />
         <Keyword name="P1MS"  value="0000000" />
         <Keyword name="$P1R"  value="262144" />
         <Keyword name="$P1V"  value="184" />
         <Keyword name="$P1N"  value="FSC-A" />
         <Keyword name="$P1E"  value="0,0" />
         <Keyword name="$P1B"  value="32" />
         <Keyword name="$TIMESTEP"  value="0.001" />
         <Keyword name="$NEXTDATA"  value="0" />
         <Keyword name="$TOT"  value="10000" />
         <Keyword name="$PAR"  value="11" />
         <Keyword name="$DATATYPE"  value="F" />
         <Keyword name="$BYTEORD"  value="1,2,3,4" />
         <Keyword name="$MODE"  value="L" />
         <Keyword name="$ENDSTEXT"  value="0" />
         <Keyword name="$BEGINSTEXT"  value="0" />
         <Keyword name="$ENDANALYSIS"  value="0" />
         <Keyword name="$BEGINANALYSIS"  value="0" />
         <Keyword name="$ENDDATA"  value="443015      " />
         <Keyword name="$BEGINDATA"  value="3016        " />
         <Keyword name="FJ_FCS_VERSION"  value="3" />
         <Keyword name="$P1S"  value="" />
         <Keyword name="$P2S"  value="" />
         <Keyword name="$P11S"  value="" />
         <Keyword name="$P12N"  value="Comp-FITC-A" />
         <Keyword name="$P12S"  value="FITC-A" />
         <Keyword name="$P12R"  value="262143" />
         <Keyword name="$P13N"  value="Comp-PE-A" />
         <Keyword name="$P13S"  value="PE-A" />
         <Keyword name="$P13R"  value="262143" />
         <Keyword name="$P14N"  value="Comp-PerCP-Cy5.5-A" />
         <Keyword name="$P14S"  value="PerCP-Cy5.5-A" />
         <Keyword name="$P14R"  value="262143" />
         <Keyword name="$P15N"  value="Comp-PE-Cy7-A" />
         <Keyword name="$P15S"  value="PE-Cy7-A" />
         <Keyword name="$P15R"  value="262144" />
         <Keyword name="$P16N"  value="Comp-APC-A" />
         <Keyword name="$P16S"  value="APC-A" />
         <Keyword name="$P16R"  value="262143" />
         <Keyword name="$P17N"  value="Comp-APC-Cy7-A" />
         <Keyword name="$P17S"  value="APC-Cy7-A" />
         <Keyword name="$P17R"  value="262144" />
         <Keyword name="$P18N"  value="Comp-V450-A" />
         <Keyword name="$P18S"  value="V450-A" />
         <Keyword name="$P18R"  value="262144" />
         <Keyword name="$P19N"  value="Comp-vioGreen-A" />
         <Keyword name="$P19S"  value="vioGreen-A" />
         <Keyword name="$P19R"  value="262144" />
       </Keywords>
       <SampleNode name="Fig.3 APC single postive control of c-Met CAR-T and CD19 CAR-T.fcs"  annotation=""  owningGroup=""  expanded="1"  sortPriority="10"  count="10000"  sampleID="13" >
         <Graph smoothing="0"  backColor="#ffffff"  foreColor="#000000"  heatMapStatParameter="Comp-FITC-A"  type="Pseudocolor"  fast="1" >
           <Axis dimension="x"  name="FSC-A"  label=""  auto="auto" />
           <Axis dimension="y"  name="SSC-A"  label=""  auto="auto" />
           <GraphSettings level="5%"  smoothingHighResolution="1"  contourHighResolution="1"  histogramSmoothingCount="0"  graphResolution="256"  showOutliers="0"  drawLargeDots="0"  dotsToDraw="8000"  tint="le.chartfill.tinted.40"  lineWeight="le.lineweight.normal"  lineStyle="le.linestyle.solid" />
           <GraphEnvironment showGrid="0"  showAxes="tnlTNL"  showGates="1"  showFreqOnPlots="1"  showGateNameOnPlots="1"  showMedians="0"  showUncomped="0"  addEventParam="0"  lastYAxisName="" >
             <TextTraits font="SansSerif"  size="11"  name="Labels"  style="plain"  color="#000000"  background="#00ffffff"  just="left" />
             <TextTraits font="SansSerif"  size="11"  name="LayoutGates"  style="plain"  color="#000000"  background="#00ffffff"  just="left" />
             <TextTraits font="SansSerif"  size="9"  name="Numbers"  style="plain"  color="#000000"  background="#00ffffff"  just="left" />
             <TextTraits font="SansSerif"  size="9"  name="Legend"  style="plain"  color="#000000"  background="#00ffffff"  just="left" />
             <WindowPosition x="620"  y="20"  width="390"  height="622"  displayed="1"  panelState="---" />
           </GraphEnvironment>
         </Graph>
         <Subpopulations>
           <Population name="淋巴细胞"  annotation=""  owningGroup=""  expanded="1"  sortPriority="10"  count="6779" >
             <Graph smoothing="0"  backColor="#ffffff"  foreColor="#000000"  heatMapStatParameter="Comp-FITC-A"  type="Pseudocolor"  fast="1" >
               <Axis dimension="x"  name="FSC-A"  label=""  auto="auto" />
               <Axis dimension="y"  name="SSC-A"  label=""  auto="auto" />
               <GraphSettings level="5%"  smoothingHighResolution="1"  contourHighResolution="1"  histogramSmoothingCount="0"  graphResolution="256"  showOutliers="0"  drawLargeDots="0"  dotsToDraw="8000"  tint="le.chartfill.tinted.40"  lineWeight="le.lineweight.normal"  lineStyle="le.linestyle.solid" />
               <GraphEnvironment showGrid="0"  showAxes="tnlTNL"  showGates="1"  showFreqOnPlots="1"  showGateNameOnPlots="1"  showMedians="0"  showUncomped="0"  addEventParam="0"  lastYAxisName="" >
                 <TextTraits font="SansSerif"  size="11"  name="Labels"  style="plain"  color="#000000"  background="#00ffffff"  just="left" />
                 <TextTraits font="SansSerif"  size="11"  name="LayoutGates"  style="plain"  color="#000000"  background="#00ffffff"  just="left" />
                 <TextTraits font="SansSerif"  size="9"  name="Numbers"  style="plain"  color="#000000"  background="#00ffffff"  just="left" />
                 <TextTraits font="SansSerif"  size="9"  name="Legend"  style="plain"  color="#000000"  background="#00ffffff"  just="left" />
                 <WindowPosition x="620"  y="20"  width="390"  height="622"  displayed="1"  panelState="---" />
               </GraphEnvironment>
             </Graph>
             <Gate gating:id="ID1321624675" >
               <gating:EllipsoidGate eventsInside="1"  annoOffsetX="0"  annoOffsetY="0"  tint="#000000"  isTinted="0"  lineWeight="Normal"  userDefined="1"  gating:distance="113.6171057406355" >
                 <gating:dimension>
                   <data-type:fcs-dimension data-type:name="FSC-A" />
                 </gating:dimension>
                 <gating:dimension>
                   <data-type:fcs-dimension data-type:name="SSC-A" />
                 </gating:dimension>
                 <gating:foci>
                   <gating:vertex>
                     <gating:coordinate data-type:value="151.5180153967" />
                     <gating:coordinate data-type:value="63.4414347358" />
                   </gating:vertex>
                   <gating:vertex>
                     <gating:coordinate data-type:value="189.4819846033" />
                     <gating:coordinate data-type:value="160.5585652642" />
                   </gating:vertex>
                 </gating:foci>
                 <gating:edge>
                   <gating:vertex>
                     <gating:coordinate data-type:value="192" />
                     <gating:coordinate data-type:value="167" />
                   </gating:vertex>
                   <gating:vertex>
                     <gating:coordinate data-type:value="149" />
                     <gating:coordinate data-type:value="57" />
                   </gating:vertex>
                   <gating:vertex>
                     <gating:coordinate data-type:value="195" />
                     <gating:coordinate data-type:value="100" />
                   </gating:vertex>
                   <gating:vertex>
                     <gating:coordinate data-type:value="145" />
                     <gating:coordinate data-type:value="124" />
                   </gating:vertex>
                 </gating:edge>
               </gating:EllipsoidGate>
             </Gate>
           </Population>
         </Subpopulations>
       </SampleNode>
     </Sample>
     <Sample>
       <DataSet uri="file:/C:/Users/Lenovo/Desktop/投稿/论文/TY/Fig.3%20c-Met%20CAR-T%20subtype%20test%207d.fcs"  sampleID="4" />
       <transforms:spilloverMatrix prefix="Comp-"  name="采集定义"  editable="0"  color="#c0c0c0"  version="FlowJo-10.4"  status="FINALIZED"  transforms:id="8b4faf48-fd8c-4685-8d49-7ca221078301"  suffix="" >
         <data-type:parameters>
           <data-type:parameter data-type:name="FITC-A" />
           <data-type:parameter data-type:name="PE-A" />
           <data-type:parameter data-type:name="PerCP-Cy5.5-A" />
           <data-type:parameter data-type:name="PE-Cy7-A" />
           <data-type:parameter data-type:name="APC-A" />
           <data-type:parameter data-type:name="APC-Cy7-A" />
           <data-type:parameter data-type:name="V450-A" />
           <data-type:parameter data-type:name="vioGreen-A" />
         </data-type:parameters>
         <transforms:spillover data-type:parameter="FITC-A" >
           <transforms:coefficient data-type:parameter="FITC-A"  transforms:value="1" />
           <transforms:coefficient data-type:parameter="PE-A"  transforms:value="0.4751000106" />
           <transforms:coefficient data-type:parameter="PerCP-Cy5.5-A"  transforms:value="0.0280000009" />
           <transforms:coefficient data-type:parameter="PE-Cy7-A"  transforms:value="0" />
           <transforms:coefficient data-type:parameter="APC-A"  transforms:value="0" />
           <transforms:coefficient data-type:parameter="APC-Cy7-A"  transforms:value="0" />
           <transforms:coefficient data-type:parameter="V450-A"  transforms:value="0" />
           <transforms:coefficient data-type:parameter="vioGreen-A"  transforms:value="0" />
         </transforms:spillover>
         <transforms:spillover data-type:parameter="PE-A" >
           <transforms:coefficient data-type:parameter="FITC-A"  transforms:value="0.0024999999" />
           <transforms:coefficient data-type:parameter="PE-A"  transforms:value="1" />
           <transforms:coefficient data-type:parameter="PerCP-Cy5.5-A"  transforms:value="0.1307999939" />
           <transforms:coefficient data-type:parameter="PE-Cy7-A"  transforms:value="0" />
           <transforms:coefficient data-type:parameter="APC-A"  transforms:value="0" />
           <transforms:coefficient data-type:parameter="APC-Cy7-A"  transforms:value="0" />
           <transforms:coefficient data-type:parameter="V450-A"  transforms:value="0" />
           <transforms:coefficient data-type:parameter="vioGreen-A"  transforms:value="0" />
         </transforms:spillover>
         <transforms:spillover data-type:parameter="PerCP-Cy5.5-A" >
           <transforms:coefficient data-type:parameter="FITC-A"  transforms:value="0" />
           <transforms:coefficient data-type:parameter="PE-A"  transforms:value="0" />
           <transforms:coefficient data-type:parameter="PerCP-Cy5.5-A"  transforms:value="1" />
           <transforms:coefficient data-type:parameter="PE-Cy7-A"  transforms:value="0" />
           <transforms:coefficient data-type:parameter="APC-A"  transforms:value="0.0102000004" />
           <transforms:coefficient data-type:parameter="APC-Cy7-A"  transforms:value="0" />
           <transforms:coefficient data-type:parameter="V450-A"  transforms:value="0" />
           <transforms:coefficient data-type:parameter="vioGreen-A"  transforms:value="0" />
         </transforms:spillover>
         <transforms:spillover data-type:parameter="PE-Cy7-A" >
           <transforms:coefficient data-type:parameter="FITC-A"  transforms:value="0" />
           <transforms:coefficient data-type:parameter="PE-A"  transforms:value="0" />
           <transforms:coefficient data-type:parameter="PerCP-Cy5.5-A"  transforms:value="0" />
           <transforms:coefficient data-type:parameter="PE-Cy7-A"  transforms:value="1" />
           <transforms:coefficient data-type:parameter="APC-A"  transforms:value="0" />
           <transforms:coefficient data-type:parameter="APC-Cy7-A"  transforms:value="0" />
           <transforms:coefficient data-type:parameter="V450-A"  transforms:value="0" />
           <transforms:coefficient data-type:parameter="vioGreen-A"  transforms:value="0" />
         </transforms:spillover>
         <transforms:spillover data-type:parameter="APC-A" >
           <transforms:coefficient data-type:parameter="FITC-A"  transforms:value="0" />
           <transforms:coefficient data-type:parameter="PE-A"  transforms:value="0" />
           <transforms:coefficient data-type:parameter="PerCP-Cy5.5-A"  transforms:value="0.0108000003" />
           <transforms:coefficient data-type:parameter="PE-Cy7-A"  transforms:value="0" />
           <transforms:coefficient data-type:parameter="APC-A"  transforms:value="1" />
           <transforms:coefficient data-type:parameter="APC-Cy7-A"  transforms:value="0" />
           <transforms:coefficient data-type:parameter="V450-A"  transforms:value="0" />
           <transforms:coefficient data-type:parameter="vioGreen-A"  transforms:value="0" />
         </transforms:spillover>
         <transforms:spillover data-type:parameter="APC-Cy7-A" >
           <transforms:coefficient data-type:parameter="FITC-A"  transforms:value="0" />
           <transforms:coefficient data-type:parameter="PE-A"  transforms:value="0" />
           <transforms:coefficient data-type:parameter="PerCP-Cy5.5-A"  transforms:value="0" />
           <transforms:coefficient data-type:parameter="PE-Cy7-A"  transforms:value="0" />
           <transforms:coefficient data-type:parameter="APC-A"  transforms:value="0" />
           <transforms:coefficient data-type:parameter="APC-Cy7-A"  transforms:value="1" />
           <transforms:coefficient data-type:parameter="V450-A"  transforms:value="0" />
           <transforms:coefficient data-type:parameter="vioGreen-A"  transforms:value="0" />
         </transforms:spillover>
         <transforms:spillover data-type:parameter="V450-A" >
           <transforms:coefficient data-type:parameter="FITC-A"  transforms:value="0" />
           <transforms:coefficient data-type:parameter="PE-A"  transforms:value="0" />
           <transforms:coefficient data-type:parameter="PerCP-Cy5.5-A"  transforms:value="0" />
           <transforms:coefficient data-type:parameter="PE-Cy7-A"  transforms:value="0" />
           <transforms:coefficient data-type:parameter="APC-A"  transforms:value="0" />
           <transforms:coefficient data-type:parameter="APC-Cy7-A"  transforms:value="0" />
           <transforms:coefficient data-type:parameter="V450-A"  transforms:value="1" />
           <transforms:coefficient data-type:parameter="vioGreen-A"  transforms:value="0" />
         </transforms:spillover>
         <transforms:spillover data-type:parameter="vioGreen-A" >
           <transforms:coefficient data-type:parameter="FITC-A"  transforms:value="0" />
           <transforms:coefficient data-type:parameter="PE-A"  transforms:value="0" />
           <transforms:coefficient data-type:parameter="PerCP-Cy5.5-A"  transforms:value="0" />
           <transforms:coefficient data-type:parameter="PE-Cy7-A"  transforms:value="0" />
           <transforms:coefficient data-type:parameter="APC-A"  transforms:value="0" />
           <transforms:coefficient data-type:parameter="APC-Cy7-A"  transforms:value="0" />
           <transforms:coefficient data-type:parameter="V450-A"  transforms:value="0" />
           <transforms:coefficient data-type:parameter="vioGreen-A"  transforms:value="1" />
         </transforms:spillover>
       </transforms:spilloverMatrix>
       <Transformations>
         <transforms:log transforms:offset="2621.44"  transforms:decades="2.5" >
           <data-type:parameter data-type:name="FSC-A" />
         </transforms:log>
         <transforms:log transforms:offset="3000"  transforms:decades="2.4414186672" >
           <data-type:parameter data-type:name="SSC-A" />
         </transforms:log>
         <transforms:log transforms:offset="3"  transforms:decades="4.9414186672" >
           <data-type:parameter data-type:name="FITC-A" />
         </transforms:log>
         <transforms:log transforms:offset="3"  transforms:decades="4.9414186672" >
           <data-type:parameter data-type:name="PE-A" />
         </transforms:log>
         <transforms:log transforms:offset="3"  transforms:decades="4.9414186672" >
           <data-type:parameter data-type:name="PerCP-Cy5.5-A" />
         </transforms:log>
         <transforms:biex transforms:length="256"  transforms:maxRange="262144.0000291775"  transforms:neg="0"  transforms:width="-100"  transforms:pos="4.418539922" >
           <data-type:parameter data-type:name="PE-Cy7-A" />
         </transforms:biex>
         <transforms:log transforms:offset="3"  transforms:decades="4.9414186672" >
           <data-type:parameter data-type:name="APC-A" />
         </transforms:log>
         <transforms:biex transforms:length="256"  transforms:maxRange="262144.0000291775"  transforms:neg="0"  transforms:width="-100"  transforms:pos="4.418539922" >
           <data-type:parameter data-type:name="APC-Cy7-A" />
         </transforms:biex>
         <transforms:biex transforms:length="256"  transforms:maxRange="262144.0000291775"  transforms:neg="0"  transforms:width="-100"  transforms:pos="4.418539922" >
           <data-type:parameter data-type:name="V450-A" />
         </transforms:biex>
         <transforms:biex transforms:length="256"  transforms:maxRange="262144.0000291775"  transforms:neg="0"  transforms:width="-100"  transforms:pos="4.418539922" >
           <data-type:parameter data-type:name="vioGreen-A" />
         </transforms:biex>
         <transforms:linear transforms:minRange="0"  transforms:maxRange="8"  gain="0.0030429821" >
           <data-type:parameter data-type:name="Time" />
         </transforms:linear>
         <transforms:log transforms:offset="3"  transforms:decades="4.9414186672" >
           <data-type:parameter data-type:name="Comp-FITC-A" />
         </transforms:log>
         <transforms:log transforms:offset="3"  transforms:decades="4.9414186672" >
           <data-type:parameter data-type:name="Comp-PE-A" />
         </transforms:log>
         <transforms:log transforms:offset="3"  transforms:decades="4.9414186672" >
           <data-type:parameter data-type:name="Comp-PerCP-Cy5.5-A" />
         </transforms:log>
         <transforms:biex transforms:length="256"  transforms:maxRange="262144.0000291775"  transforms:neg="0"  transforms:width="-100"  transforms:pos="4.418539922" >
           <data-type:parameter data-type:name="Comp-PE-Cy7-A" />
         </transforms:biex>
         <transforms:log transforms:offset="3"  transforms:decades="4.9414186672" >
           <data-type:parameter data-type:name="Comp-APC-A" />
         </transforms:log>
         <transforms:biex transforms:length="256"  transforms:maxRange="262144.0000291775"  transforms:neg="0"  transforms:width="-100"  transforms:pos="4.418539922" >
           <data-type:parameter data-type:name="Comp-APC-Cy7-A" />
         </transforms:biex>
         <transforms:biex transforms:length="256"  transforms:maxRange="262144.0000291775"  transforms:neg="0"  transforms:width="-100"  transforms:pos="4.418539922" >
           <data-type:parameter data-type:name="Comp-V450-A" />
         </transforms:biex>
         <transforms:biex transforms:length="256"  transforms:maxRange="262144.0000291775"  transforms:neg="0"  transforms:width="-100"  transforms:pos="4.418539922" >
           <data-type:parameter data-type:name="Comp-vioGreen-A" />
         </transforms:biex>
       </Transformations>
       <Keywords>
         <Keyword name="QCMESSAGE1"  value="All Events gate does not contain requested 10,000 events [6_17_2021 11:12:43 AM]" />
         <Keyword name="EXPORT TIME"  value="17-Jun-2021-11:12:43" />
         <Keyword name="EXPORT USER NAME"  value="BDAdministrator" />
         <Keyword name="AUTOBS"  value="TRUE" />
         <Keyword name="$PROJ"  value="Experiment_005" />
         <Keyword name="TUBE NAME"  value="TY4" />
         <Keyword name="$CYTSN"  value="Z6511550340" />
         <Keyword name="CYTNUM"  value="Z6511550340" />
         <Keyword name="$CYT"  value="BD FACSVerse" />
         <Keyword name="CREATOR"  value="BD FACSuite v1.0.5" />
         <Keyword name="$FIL"  value="TY4.fcs" />
         <Keyword name="$SYS"  value="Microsoft Windows NT 6.1.7601 Service Pack 1" />
         <Keyword name="$ETIM"  value="11:10:06" />
         <Keyword name="$DATE"  value="17-Jun-2021" />
         <Keyword name="$BTIM"  value="11:09:58" />
         <Keyword name="PERFORMANCE QC WARNING MESSAGE1"  value="CS+T Bead Lot (Lot ID 81165) has expired" />
         <Keyword name="PERFORMANCE QC STATUS"  value="Pass" />
         <Keyword name="PERFORMANCE QC DATE"  value="12-Jun-2020-12:11:48" />
         <Keyword name="CHARACTERIZATION QC DATE"  value="18-Apr-2019-13:11:41" />
         <Keyword name="CST BEAD LOT REGULATORY STATUS"  value="RUO" />
         <Keyword name="CST BEAD LOT EXPIRATION DATE"  value="31-May-2020-00:00:00" />
         <Keyword name="CST BEAD LOT ID"  value="81165" />
         <Keyword name="CYTOMETER CONFIGURATION REGULATORY STATUS"  value="RUO" />
         <Keyword name="CYTOMETER CONFIGURATION DATE MODIFIED"  value="03-Dec-2020-15:13:12" />
         <Keyword name="CYTOMETER CONFIGURATION DATE CREATED"  value="25-Apr-2012-02:42:31" />
         <Keyword name="CYTOMETER CONFIGURATION NAME"  value="4-Blue 2-Red 2-Violet (RUO)" />
         <Keyword name="$EXP"  value="Admin User" />
         <Keyword name="OPERATOR EMAIL"  value="admin@bd.com" />
         <Keyword name="$INST"  value="None" />
         <Keyword name="$OP"  value="Admin User" />
         <Keyword name="GUID"  value="baca0136-2005-46c7-9088-cdf892417772" />
         <Keyword name="CHARSET"  value="Windows-1252" />
         <Keyword name="FSC ASF"  value="0.7783853" />
         <Keyword name="THRESHOLD"  value="FSC,10000" />
         <Keyword name="WINDOW EXTENSION"  value="3" />
         <Keyword name="LASER3ASF"  value="0.4703301" />
         <Keyword name="LASER3DELAY"  value="-38.69535" />
         <Keyword name="LASER3NAME"  value="Violet" />
         <Keyword name="LASER2ASF"  value="0.3952252" />
         <Keyword name="LASER2DELAY"  value="37.06691" />
         <Keyword name="LASER2NAME"  value="Red" />
         <Keyword name="LASER1ASF"  value="0.70457" />
         <Keyword name="LASER1DELAY"  value="0" />
         <Keyword name="LASER1NAME"  value="Blue" />
         <Keyword name="FLUIDICS MODE"  value="Normal" />
         <Keyword name="APPLY COMPENSATION"  value="TRUE" />
         <Keyword name="SPILL"  value="8,FITC-A,PE-A,PerCP-Cy5.5-A,PE-Cy7-A,APC-A,APC-Cy7-A,V450-A,vioGreen-A,1,0.4751,0.028,0,0,0,0,0,0.0025,1,0.1308,0,0,0,0,0,0,0,1,0,0.0102,0,0,0,0,0,0,1,0,0,0,0,0,0,0.0108,0,1,0,0,0,0,0,0,0,0,1,0,0,0,0,0,0,0,0,1,0,0,0,0,0,0,0,0,1" />
         <Keyword name="P11DISPLAY"  value="LIN" />
         <Keyword name="P11MS"  value="0000000" />
         <Keyword name="$P11R"  value="262144" />
         <Keyword name="$P11N"  value="Time" />
         <Keyword name="$P11E"  value="0,0" />
         <Keyword name="$P11B"  value="32" />
         <Keyword name="P10DISPLAY"  value="LOG" />
         <Keyword name="P10MS"  value="0000000" />
         <Keyword name="$P10R"  value="262144" />
         <Keyword name="$P10S"  value="vioGreen-A" />
         <Keyword name="$P10V"  value="477" />
         <Keyword name="$P10N"  value="vioGreen-A" />
         <Keyword name="$P10E"  value="0,0" />
         <Keyword name="$P10B"  value="32" />
         <Keyword name="P9DISPLAY"  value="LOG" />
         <Keyword name="P9MS"  value="0000000" />
         <Keyword name="$P9R"  value="262144" />
         <Keyword name="$P9S"  value="V450-A" />
         <Keyword name="$P9V"  value="521" />
         <Keyword name="$P9N"  value="V450-A" />
         <Keyword name="$P9E"  value="0,0" />
         <Keyword name="$P9B"  value="32" />
         <Keyword name="P8DISPLAY"  value="LOG" />
         <Keyword name="P8MS"  value="0000000" />
         <Keyword name="$P8R"  value="262144" />
         <Keyword name="$P8S"  value="APC-Cy7-A" />
         <Keyword name="$P8V"  value="604" />
         <Keyword name="$P8N"  value="APC-Cy7-A" />
         <Keyword name="$P8E"  value="0,0" />
         <Keyword name="$P8B"  value="32" />
         <Keyword name="P7DISPLAY"  value="LOG" />
         <Keyword name="P7MS"  value="0000000" />
         <Keyword name="P7BS"  value="0000023" />
         <Keyword name="$P7R"  value="262144" />
         <Keyword name="$P7S"  value="APC-A" />
         <Keyword name="$P7V"  value="372" />
         <Keyword name="$P7N"  value="APC-A" />
         <Keyword name="$P7E"  value="0,0" />
         <Keyword name="$P7B"  value="32" />
         <Keyword name="P6DISPLAY"  value="LOG" />
         <Keyword name="P6MS"  value="0000000" />
         <Keyword name="$P6R"  value="262144" />
         <Keyword name="$P6S"  value="PE-Cy7-A" />
         <Keyword name="$P6V"  value="533" />
         <Keyword name="$P6N"  value="PE-Cy7-A" />
         <Keyword name="$P6E"  value="0,0" />
         <Keyword name="$P6B"  value="32" />
         <Keyword name="P5DISPLAY"  value="LOG" />
         <Keyword name="P5MS"  value="0000000" />
         <Keyword name="P5BS"  value="0000022" />
         <Keyword name="$P5R"  value="262144" />
         <Keyword name="$P5S"  value="PerCP-Cy5.5-A" />
         <Keyword name="$P5V"  value="373" />
         <Keyword name="$P5N"  value="PerCP-Cy5.5-A" />
         <Keyword name="$P5E"  value="0,0" />
         <Keyword name="$P5B"  value="32" />
         <Keyword name="P4DISPLAY"  value="LOG" />
         <Keyword name="P4MS"  value="0000000" />
         <Keyword name="P4BS"  value="0000052" />
         <Keyword name="$P4R"  value="262144" />
         <Keyword name="$P4S"  value="PE-A" />
         <Keyword name="$P4V"  value="294" />
         <Keyword name="$P4N"  value="PE-A" />
         <Keyword name="$P4E"  value="0,0" />
         <Keyword name="$P4B"  value="32" />
         <Keyword name="P3DISPLAY"  value="LOG" />
         <Keyword name="P3MS"  value="0000000" />
         <Keyword name="P3BS"  value="0000042" />
         <Keyword name="$P3R"  value="262144" />
         <Keyword name="$P3S"  value="FITC-A" />
         <Keyword name="$P3V"  value="250" />
         <Keyword name="$P3N"  value="FITC-A" />
         <Keyword name="$P3E"  value="0,0" />
         <Keyword name="$P3B"  value="32" />
         <Keyword name="P2DISPLAY"  value="LIN" />
         <Keyword name="P2MS"  value="0000000" />
         <Keyword name="$P2R"  value="262144" />
         <Keyword name="$P2V"  value="381" />
         <Keyword name="$P2N"  value="SSC-A" />
         <Keyword name="$P2E"  value="0,0" />
         <Keyword name="$P2B"  value="32" />
         <Keyword name="P1DISPLAY"  value="LIN" />
         <Keyword name="P1MS"  value="0000000" />
         <Keyword name="$P1R"  value="262144" />
         <Keyword name="$P1V"  value="184" />
         <Keyword name="$P1N"  value="FSC-A" />
         <Keyword name="$P1E"  value="0,0" />
         <Keyword name="$P1B"  value="32" />
         <Keyword name="$TIMESTEP"  value="0.001" />
         <Keyword name="$NEXTDATA"  value="0" />
         <Keyword name="$TOT"  value="10000" />
         <Keyword name="$PAR"  value="11" />
         <Keyword name="$DATATYPE"  value="F" />
         <Keyword name="$BYTEORD"  value="1,2,3,4" />
         <Keyword name="$MODE"  value="L" />
         <Keyword name="$ENDSTEXT"  value="0" />
         <Keyword name="$BEGINSTEXT"  value="0" />
         <Keyword name="$ENDANALYSIS"  value="0" />
         <Keyword name="$BEGINANALYSIS"  value="0" />
         <Keyword name="$ENDDATA"  value="443015      " />
         <Keyword name="$BEGINDATA"  value="3016        " />
         <Keyword name="FJ_FCS_VERSION"  value="3" />
         <Keyword name="$P1S"  value="" />
         <Keyword name="$P2S"  value="" />
         <Keyword name="$P11S"  value="" />
         <Keyword name="$P12N"  value="Comp-FITC-A" />
         <Keyword name="$P12S"  value="FITC-A" />
         <Keyword name="$P12R"  value="262143" />
         <Keyword name="$P13N"  value="Comp-PE-A" />
         <Keyword name="$P13S"  value="PE-A" />
         <Keyword name="$P13R"  value="262143" />
         <Keyword name="$P14N"  value="Comp-PerCP-Cy5.5-A" />
         <Keyword name="$P14S"  value="PerCP-Cy5.5-A" />
         <Keyword name="$P14R"  value="262143" />
         <Keyword name="$P15N"  value="Comp-PE-Cy7-A" />
         <Keyword name="$P15S"  value="PE-Cy7-A" />
         <Keyword name="$P15R"  value="262144" />
         <Keyword name="$P16N"  value="Comp-APC-A" />
         <Keyword name="$P16S"  value="APC-A" />
         <Keyword name="$P16R"  value="262143" />
         <Keyword name="$P17N"  value="Comp-APC-Cy7-A" />
         <Keyword name="$P17S"  value="APC-Cy7-A" />
         <Keyword name="$P17R"  value="262144" />
         <Keyword name="$P18N"  value="Comp-V450-A" />
         <Keyword name="$P18S"  value="V450-A" />
         <Keyword name="$P18R"  value="262144" />
         <Keyword name="$P19N"  value="Comp-vioGreen-A" />
         <Keyword name="$P19S"  value="vioGreen-A" />
         <Keyword name="$P19R"  value="262144" />
       </Keywords>
       <SampleNode name="Fig.3 c-Met CAR-T subtype test 7d.fcs"  annotation=""  owningGroup=""  expanded="1"  sortPriority="10"  count="10000"  sampleID="4" >
         <Graph smoothing="0"  backColor="#ffffff"  foreColor="#000000"  heatMapStatParameter="Comp-FITC-A"  type="Pseudocolor"  fast="1" >
           <Axis dimension="x"  name="Comp-APC-A"  label=""  auto="auto" />
           <Axis dimension="y"  name="SSC-A"  label=""  auto="auto" />
           <GraphSettings level="5%"  smoothingHighResolution="1"  contourHighResolution="1"  histogramSmoothingCount="0"  graphResolution="256"  showOutliers="0"  drawLargeDots="0"  dotsToDraw="8000"  tint="le.chartfill.tinted.40"  lineWeight="le.lineweight.normal"  lineStyle="le.linestyle.solid" />
           <GraphEnvironment showGrid="0"  showAxes="tnlTNL"  showGates="1"  showFreqOnPlots="1"  showGateNameOnPlots="1"  showMedians="0"  showUncomped="0"  addEventParam="0"  lastYAxisName="" >
             <TextTraits font="SansSerif"  size="11"  name="Labels"  style="plain"  color="#000000"  background="#00ffffff"  just="left" />
             <TextTraits font="SansSerif"  size="11"  name="LayoutGates"  style="plain"  color="#000000"  background="#00ffffff"  just="left" />
             <TextTraits font="SansSerif"  size="9"  name="Numbers"  style="plain"  color="#000000"  background="#00ffffff"  just="left" />
             <TextTraits font="SansSerif"  size="9"  name="Legend"  style="plain"  color="#000000"  background="#00ffffff"  just="left" />
             <WindowPosition x="620"  y="20"  width="390"  height="622"  displayed="1"  panelState="---" />
           </GraphEnvironment>
         </Graph>
         <Subpopulations>
           <Population name="淋巴细胞"  annotation=""  owningGroup=""  expanded="1"  sortPriority="10"  count="8970" >
             <Graph smoothing="0"  backColor="#ffffff"  foreColor="#000000"  heatMapStatParameter="Comp-FITC-A"  type="Pseudocolor"  fast="1" >
               <Axis dimension="x"  name="FSC-A"  label=""  auto="auto" />
               <Axis dimension="y"  name="SSC-A"  label=""  auto="auto" />
               <GraphSettings level="5%"  smoothingHighResolution="1"  contourHighResolution="1"  histogramSmoothingCount="0"  graphResolution="256"  showOutliers="0"  drawLargeDots="0"  dotsToDraw="8000"  tint="le.chartfill.tinted.40"  lineWeight="le.lineweight.normal"  lineStyle="le.linestyle.solid" />
               <GraphEnvironment showGrid="0"  showAxes="tnlTNL"  showGates="1"  showFreqOnPlots="1"  showGateNameOnPlots="1"  showMedians="0"  showUncomped="0"  addEventParam="0"  lastYAxisName="" >
                 <TextTraits font="SansSerif"  size="11"  name="Labels"  style="plain"  color="#000000"  background="#00ffffff"  just="left" />
                 <TextTraits font="SansSerif"  size="11"  name="LayoutGates"  style="plain"  color="#000000"  background="#00ffffff"  just="left" />
                 <TextTraits font="SansSerif"  size="9"  name="Numbers"  style="plain"  color="#000000"  background="#00ffffff"  just="left" />
                 <TextTraits font="SansSerif"  size="9"  name="Legend"  style="plain"  color="#000000"  background="#00ffffff"  just="left" />
                 <WindowPosition x="620"  y="20"  width="390"  height="622"  displayed="1"  panelState="---" />
               </GraphEnvironment>
             </Graph>
             <Gate gating:id="ID519339862" >
               <gating:EllipsoidGate eventsInside="1"  annoOffsetX="0"  annoOffsetY="0"  tint="#000000"  isTinted="0"  lineWeight="Normal"  userDefined="1"  gating:distance="113.6171057406355" >
                 <gating:dimension>
                   <data-type:fcs-dimension data-type:name="FSC-A" />
                 </gating:dimension>
                 <gating:dimension>
                   <data-type:fcs-dimension data-type:name="SSC-A" />
                 </gating:dimension>
                 <gating:foci>
                   <gating:vertex>
                     <gating:coordinate data-type:value="151.5180153967" />
                     <gating:coordinate data-type:value="63.4414347358" />
                   </gating:vertex>
                   <gating:vertex>
                     <gating:coordinate data-type:value="189.4819846033" />
                     <gating:coordinate data-type:value="160.5585652642" />
                   </gating:vertex>
                 </gating:foci>
                 <gating:edge>
                   <gating:vertex>
                     <gating:coordinate data-type:value="192" />
                     <gating:coordinate data-type:value="167" />
                   </gating:vertex>
                   <gating:vertex>
                     <gating:coordinate data-type:value="149" />
                     <gating:coordinate data-type:value="57" />
                   </gating:vertex>
                   <gating:vertex>
                     <gating:coordinate data-type:value="195" />
                     <gating:coordinate data-type:value="100" />
                   </gating:vertex>
                   <gating:vertex>
                     <gating:coordinate data-type:value="145" />
                     <gating:coordinate data-type:value="124" />
                   </gating:vertex>
                 </gating:edge>
               </gating:EllipsoidGate>
             </Gate>
             <Subpopulations>
               <Population name="Q1: PE-A- , PerCP-Cy5.5-A+"  annotation=""  owningGroup=""  expanded="1"  sortPriority="10"  count="7660" >
                 <Graph smoothing="0"  backColor="#ffffff"  foreColor="#000000"  heatMapStatParameter="Comp-FITC-A"  type="Pseudocolor"  fast="1" >
                   <Axis dimension="x"  name="Comp-PE-A"  label=""  auto="auto" />
                   <Axis dimension="y"  name="Comp-PerCP-Cy5.5-A"  label=""  auto="auto" />
                   <GraphSettings level="5%"  smoothingHighResolution="1"  contourHighResolution="1"  histogramSmoothingCount="0"  graphResolution="256"  showOutliers="0"  drawLargeDots="0"  dotsToDraw="8000"  tint="le.chartfill.tinted.40"  lineWeight="le.lineweight.normal"  lineStyle="le.linestyle.solid" />
                   <GraphEnvironment showGrid="0"  showAxes="tnlTNL"  showGates="1"  showFreqOnPlots="1"  showGateNameOnPlots="1"  showMedians="0"  showUncomped="0"  addEventParam="0"  lastYAxisName="" >
                     <TextTraits font="SansSerif"  size="11"  name="Labels"  style="plain"  color="#000000"  background="#00ffffff"  just="left" />
                     <TextTraits font="SansSerif"  size="11"  name="LayoutGates"  style="plain"  color="#000000"  background="#00ffffff"  just="left" />
                     <TextTraits font="SansSerif"  size="9"  name="Numbers"  style="plain"  color="#000000"  background="#00ffffff"  just="left" />
                     <TextTraits font="SansSerif"  size="9"  name="Legend"  style="plain"  color="#000000"  background="#00ffffff"  just="left" />
                     <WindowPosition x="620"  y="20"  width="390"  height="622"  displayed="1"  panelState="---" />
                   </GraphEnvironment>
                 </Graph>
                 <Gate gating:id="ID252246738"  gating:parent_id="ID519339862" >
                   <gating:RectangleGate eventsInside="1"  annoOffsetX="0"  annoOffsetY="0"  tint="#000000"  isTinted="0"  lineWeight="Normal"  userDefined="1"  percentX="0"  percentY="0" >
                     <gating:dimension gating:max="886.8100134425946" >
                       <data-type:fcs-dimension data-type:name="Comp-PE-A" />
                     </gating:dimension>
                     <gating:dimension gating:min="412.32066448449257" >
                       <data-type:fcs-dimension data-type:name="Comp-PerCP-Cy5.5-A" />
                     </gating:dimension>
                   </gating:RectangleGate>
                 </Gate>
               </Population>
               <Population name="Q2: PE-A+ , PerCP-Cy5.5-A+"  annotation=""  owningGroup=""  expanded="1"  sortPriority="10"  count="495" >
                 <Graph smoothing="0"  backColor="#ffffff"  foreColor="#000000"  heatMapStatParameter="Comp-FITC-A"  type="Pseudocolor"  fast="1" >
                   <Axis dimension="x"  name="Comp-PE-A"  label=""  auto="auto" />
                   <Axis dimension="y"  name="Comp-PerCP-Cy5.5-A"  label=""  auto="auto" />
                   <GraphSettings level="5%"  smoothingHighResolution="1"  contourHighResolution="1"  histogramSmoothingCount="0"  graphResolution="256"  showOutliers="0"  drawLargeDots="0"  dotsToDraw="8000"  tint="le.chartfill.tinted.40"  lineWeight="le.lineweight.normal"  lineStyle="le.linestyle.solid" />
                   <GraphEnvironment showGrid="0"  showAxes="tnlTNL"  showGates="1"  showFreqOnPlots="1"  showGateNameOnPlots="1"  showMedians="0"  showUncomped="0"  addEventParam="0"  lastYAxisName="" >
                     <TextTraits font="SansSerif"  size="11"  name="Labels"  style="plain"  color="#000000"  background="#00ffffff"  just="left" />
                     <TextTraits font="SansSerif"  size="11"  name="LayoutGates"  style="plain"  color="#000000"  background="#00ffffff"  just="left" />
                     <TextTraits font="SansSerif"  size="9"  name="Numbers"  style="plain"  color="#000000"  background="#00ffffff"  just="left" />
                     <TextTraits font="SansSerif"  size="9"  name="Legend"  style="plain"  color="#000000"  background="#00ffffff"  just="left" />
                     <WindowPosition x="620"  y="20"  width="390"  height="622"  displayed="1"  panelState="---" />
                   </GraphEnvironment>
                 </Graph>
                 <Gate gating:id="ID2091515330"  gating:parent_id="ID519339862" >
                   <gating:RectangleGate eventsInside="1"  annoOffsetX="0"  annoOffsetY="0"  tint="#000000"  isTinted="0"  lineWeight="Normal"  userDefined="1"  percentX="0"  percentY="0" >
                     <gating:dimension gating:min="886.8100134425946" >
                       <data-type:fcs-dimension data-type:name="Comp-PE-A" />
                     </gating:dimension>
                     <gating:dimension gating:min="412.32066448449257" >
                       <data-type:fcs-dimension data-type:name="Comp-PerCP-Cy5.5-A" />
                     </gating:dimension>
                   </gating:RectangleGate>
                 </Gate>
               </Population>
               <Population name="Q3: PE-A+ , PerCP-Cy5.5-A-"  annotation=""  owningGroup=""  expanded="1"  sortPriority="10"  count="655" >
                 <Graph smoothing="0"  backColor="#ffffff"  foreColor="#000000"  heatMapStatParameter="Comp-FITC-A"  type="Pseudocolor"  fast="1" >
                   <Axis dimension="x"  name="Comp-PE-A"  label=""  auto="auto" />
                   <Axis dimension="y"  name="Comp-PerCP-Cy5.5-A"  label=""  auto="auto" />
                   <GraphSettings level="5%"  smoothingHighResolution="1"  contourHighResolution="1"  histogramSmoothingCount="0"  graphResolution="256"  showOutliers="0"  drawLargeDots="0"  dotsToDraw="8000"  tint="le.chartfill.tinted.40"  lineWeight="le.lineweight.normal"  lineStyle="le.linestyle.solid" />
                   <GraphEnvironment showGrid="0"  showAxes="tnlTNL"  showGates="1"  showFreqOnPlots="1"  showGateNameOnPlots="1"  showMedians="0"  showUncomped="0"  addEventParam="0"  lastYAxisName="" >
                     <TextTraits font="SansSerif"  size="11"  name="Labels"  style="plain"  color="#000000"  background="#00ffffff"  just="left" />
                     <TextTraits font="SansSerif"  size="11"  name="LayoutGates"  style="plain"  color="#000000"  background="#00ffffff"  just="left" />
                     <TextTraits font="SansSerif"  size="9"  name="Numbers"  style="plain"  color="#000000"  background="#00ffffff"  just="left" />
                     <TextTraits font="SansSerif"  size="9"  name="Legend"  style="plain"  color="#000000"  background="#00ffffff"  just="left" />
                     <WindowPosition x="620"  y="20"  width="390"  height="622"  displayed="1"  panelState="---" />
                   </GraphEnvironment>
                 </Graph>
                 <Gate gating:id="ID20020040"  gating:parent_id="ID519339862" >
                   <gating:RectangleGate eventsInside="1"  annoOffsetX="0"  annoOffsetY="0"  tint="#000000"  isTinted="0"  lineWeight="Normal"  userDefined="1"  percentX="0"  percentY="0" >
                     <gating:dimension gating:min="886.8100134425946" >
                       <data-type:fcs-dimension data-type:name="Comp-PE-A" />
                     </gating:dimension>
                     <gating:dimension gating:max="412.32066448449257" >
                       <data-type:fcs-dimension data-type:name="Comp-PerCP-Cy5.5-A" />
                     </gating:dimension>
                   </gating:RectangleGate>
                 </Gate>
               </Population>
               <Population name="Q4: PE-A- , PerCP-Cy5.5-A-"  annotation=""  owningGroup=""  expanded="1"  sortPriority="10"  count="160" >
                 <Graph smoothing="0"  backColor="#ffffff"  foreColor="#000000"  heatMapStatParameter="Comp-FITC-A"  type="Pseudocolor"  fast="1" >
                   <Axis dimension="x"  name="Comp-PE-A"  label=""  auto="auto" />
                   <Axis dimension="y"  name="Comp-PerCP-Cy5.5-A"  label=""  auto="auto" />
                   <GraphSettings level="5%"  smoothingHighResolution="1"  contourHighResolution="1"  histogramSmoothingCount="0"  graphResolution="256"  showOutliers="0"  drawLargeDots="0"  dotsToDraw="8000"  tint="le.chartfill.tinted.40"  lineWeight="le.lineweight.normal"  lineStyle="le.linestyle.solid" />
                   <GraphEnvironment showGrid="0"  showAxes="tnlTNL"  showGates="1"  showFreqOnPlots="1"  showGateNameOnPlots="1"  showMedians="0"  showUncomped="0"  addEventParam="0"  lastYAxisName="" >
                     <TextTraits font="SansSerif"  size="11"  name="Labels"  style="plain"  color="#000000"  background="#00ffffff"  just="left" />
                     <TextTraits font="SansSerif"  size="11"  name="LayoutGates"  style="plain"  color="#000000"  background="#00ffffff"  just="left" />
                     <TextTraits font="SansSerif"  size="9"  name="Numbers"  style="plain"  color="#000000"  background="#00ffffff"  just="left" />
                     <TextTraits font="SansSerif"  size="9"  name="Legend"  style="plain"  color="#000000"  background="#00ffffff"  just="left" />
                     <WindowPosition x="620"  y="20"  width="390"  height="622"  displayed="1"  panelState="---" />
                   </GraphEnvironment>
                 </Graph>
                 <Gate gating:id="ID1015196407"  gating:parent_id="ID519339862" >
                   <gating:RectangleGate eventsInside="1"  annoOffsetX="0"  annoOffsetY="0"  tint="#000000"  isTinted="0"  lineWeight="Normal"  userDefined="1"  percentX="0"  percentY="0" >
                     <gating:dimension gating:max="886.8100134425946" >
                       <data-type:fcs-dimension data-type:name="Comp-PE-A" />
                     </gating:dimension>
                     <gating:dimension gating:max="412.32066448449257" >
                       <data-type:fcs-dimension data-type:name="Comp-PerCP-Cy5.5-A" />
                     </gating:dimension>
                   </gating:RectangleGate>
                 </Gate>
               </Population>
             </Subpopulations>
           </Population>
         </Subpopulations>
       </SampleNode>
     </Sample>
     <Sample>
       <DataSet uri="file:/C:/Users/Lenovo/Desktop/投稿/论文/TY/Fig.3%20c-Met%20CAR-T%20subtype%20test%2010d.fcs"  sampleID="5" />
       <transforms:spilloverMatrix prefix="Comp-"  name="采集定义"  editable="0"  color="#c0c0c0"  version="FlowJo-10.4"  status="FINALIZED"  transforms:id="8b4faf48-fd8c-4685-8d49-7ca221078301"  suffix="" >
         <data-type:parameters>
           <data-type:parameter data-type:name="FITC-A" />
           <data-type:parameter data-type:name="PE-A" />
           <data-type:parameter data-type:name="PerCP-Cy5.5-A" />
           <data-type:parameter data-type:name="PE-Cy7-A" />
           <data-type:parameter data-type:name="APC-A" />
           <data-type:parameter data-type:name="APC-Cy7-A" />
           <data-type:parameter data-type:name="V450-A" />
           <data-type:parameter data-type:name="vioGreen-A" />
         </data-type:parameters>
         <transforms:spillover data-type:parameter="FITC-A" >
           <transforms:coefficient data-type:parameter="FITC-A"  transforms:value="1" />
           <transforms:coefficient data-type:parameter="PE-A"  transforms:value="0.4751000106" />
           <transforms:coefficient data-type:parameter="PerCP-Cy5.5-A"  transforms:value="0.0280000009" />
           <transforms:coefficient data-type:parameter="PE-Cy7-A"  transforms:value="0" />
           <transforms:coefficient data-type:parameter="APC-A"  transforms:value="0" />
           <transforms:coefficient data-type:parameter="APC-Cy7-A"  transforms:value="0" />
           <transforms:coefficient data-type:parameter="V450-A"  transforms:value="0" />
           <transforms:coefficient data-type:parameter="vioGreen-A"  transforms:value="0" />
         </transforms:spillover>
         <transforms:spillover data-type:parameter="PE-A" >
           <transforms:coefficient data-type:parameter="FITC-A"  transforms:value="0.0024999999" />
           <transforms:coefficient data-type:parameter="PE-A"  transforms:value="1" />
           <transforms:coefficient data-type:parameter="PerCP-Cy5.5-A"  transforms:value="0.1307999939" />
           <transforms:coefficient data-type:parameter="PE-Cy7-A"  transforms:value="0" />
           <transforms:coefficient data-type:parameter="APC-A"  transforms:value="0" />
           <transforms:coefficient data-type:parameter="APC-Cy7-A"  transforms:value="0" />
           <transforms:coefficient data-type:parameter="V450-A"  transforms:value="0" />
           <transforms:coefficient data-type:parameter="vioGreen-A"  transforms:value="0" />
         </transforms:spillover>
         <transforms:spillover data-type:parameter="PerCP-Cy5.5-A" >
           <transforms:coefficient data-type:parameter="FITC-A"  transforms:value="0" />
           <transforms:coefficient data-type:parameter="PE-A"  transforms:value="0" />
           <transforms:coefficient data-type:parameter="PerCP-Cy5.5-A"  transforms:value="1" />
           <transforms:coefficient data-type:parameter="PE-Cy7-A"  transforms:value="0" />
           <transforms:coefficient data-type:parameter="APC-A"  transforms:value="0.0102000004" />
           <transforms:coefficient data-type:parameter="APC-Cy7-A"  transforms:value="0" />
           <transforms:coefficient data-type:parameter="V450-A"  transforms:value="0" />
           <transforms:coefficient data-type:parameter="vioGreen-A"  transforms:value="0" />
         </transforms:spillover>
         <transforms:spillover data-type:parameter="PE-Cy7-A" >
           <transforms:coefficient data-type:parameter="FITC-A"  transforms:value="0" />
           <transforms:coefficient data-type:parameter="PE-A"  transforms:value="0" />
           <transforms:coefficient data-type:parameter="PerCP-Cy5.5-A"  transforms:value="0" />
           <transforms:coefficient data-type:parameter="PE-Cy7-A"  transforms:value="1" />
           <transforms:coefficient data-type:parameter="APC-A"  transforms:value="0" />
           <transforms:coefficient data-type:parameter="APC-Cy7-A"  transforms:value="0" />
           <transforms:coefficient data-type:parameter="V450-A"  transforms:value="0" />
           <transforms:coefficient data-type:parameter="vioGreen-A"  transforms:value="0" />
         </transforms:spillover>
         <transforms:spillover data-type:parameter="APC-A" >
           <transforms:coefficient data-type:parameter="FITC-A"  transforms:value="0" />
           <transforms:coefficient data-type:parameter="PE-A"  transforms:value="0" />
           <transforms:coefficient data-type:parameter="PerCP-Cy5.5-A"  transforms:value="0.0108000003" />
           <transforms:coefficient data-type:parameter="PE-Cy7-A"  transforms:value="0" />
           <transforms:coefficient data-type:parameter="APC-A"  transforms:value="1" />
           <transforms:coefficient data-type:parameter="APC-Cy7-A"  transforms:value="0" />
           <transforms:coefficient data-type:parameter="V450-A"  transforms:value="0" />
           <transforms:coefficient data-type:parameter="vioGreen-A"  transforms:value="0" />
         </transforms:spillover>
         <transforms:spillover data-type:parameter="APC-Cy7-A" >
           <transforms:coefficient data-type:parameter="FITC-A"  transforms:value="0" />
           <transforms:coefficient data-type:parameter="PE-A"  transforms:value="0" />
           <transforms:coefficient data-type:parameter="PerCP-Cy5.5-A"  transforms:value="0" />
           <transforms:coefficient data-type:parameter="PE-Cy7-A"  transforms:value="0" />
           <transforms:coefficient data-type:parameter="APC-A"  transforms:value="0" />
           <transforms:coefficient data-type:parameter="APC-Cy7-A"  transforms:value="1" />
           <transforms:coefficient data-type:parameter="V450-A"  transforms:value="0" />
           <transforms:coefficient data-type:parameter="vioGreen-A"  transforms:value="0" />
         </transforms:spillover>
         <transforms:spillover data-type:parameter="V450-A" >
           <transforms:coefficient data-type:parameter="FITC-A"  transforms:value="0" />
           <transforms:coefficient data-type:parameter="PE-A"  transforms:value="0" />
           <transforms:coefficient data-type:parameter="PerCP-Cy5.5-A"  transforms:value="0" />
           <transforms:coefficient data-type:parameter="PE-Cy7-A"  transforms:value="0" />
           <transforms:coefficient data-type:parameter="APC-A"  transforms:value="0" />
           <transforms:coefficient data-type:parameter="APC-Cy7-A"  transforms:value="0" />
           <transforms:coefficient data-type:parameter="V450-A"  transforms:value="1" />
           <transforms:coefficient data-type:parameter="vioGreen-A"  transforms:value="0" />
         </transforms:spillover>
         <transforms:spillover data-type:parameter="vioGreen-A" >
           <transforms:coefficient data-type:parameter="FITC-A"  transforms:value="0" />
           <transforms:coefficient data-type:parameter="PE-A"  transforms:value="0" />
           <transforms:coefficient data-type:parameter="PerCP-Cy5.5-A"  transforms:value="0" />
           <transforms:coefficient data-type:parameter="PE-Cy7-A"  transforms:value="0" />
           <transforms:coefficient data-type:parameter="APC-A"  transforms:value="0" />
           <transforms:coefficient data-type:parameter="APC-Cy7-A"  transforms:value="0" />
           <transforms:coefficient data-type:parameter="V450-A"  transforms:value="0" />
           <transforms:coefficient data-type:parameter="vioGreen-A"  transforms:value="1" />
         </transforms:spillover>
       </transforms:spilloverMatrix>
       <Transformations>
         <transforms:log transforms:offset="2621.44"  transforms:decades="2.5" >
           <data-type:parameter data-type:name="FSC-A" />
         </transforms:log>
         <transforms:log transforms:offset="3000"  transforms:decades="2.4414186672" >
           <data-type:parameter data-type:name="SSC-A" />
         </transforms:log>
         <transforms:log transforms:offset="3"  transforms:decades="4.9414186672" >
           <data-type:parameter data-type:name="FITC-A" />
         </transforms:log>
         <transforms:log transforms:offset="3"  transforms:decades="4.9414186672" >
           <data-type:parameter data-type:name="PE-A" />
         </transforms:log>
         <transforms:log transforms:offset="3"  transforms:decades="4.9414186672" >
           <data-type:parameter data-type:name="PerCP-Cy5.5-A" />
         </transforms:log>
         <transforms:biex transforms:length="256"  transforms:maxRange="262144.0000291775"  transforms:neg="0"  transforms:width="-100"  transforms:pos="4.418539922" >
           <data-type:parameter data-type:name="PE-Cy7-A" />
         </transforms:biex>
         <transforms:log transforms:offset="3"  transforms:decades="4.9414186672" >
           <data-type:parameter data-type:name="APC-A" />
         </transforms:log>
         <transforms:biex transforms:length="256"  transforms:maxRange="262144.0000291775"  transforms:neg="0"  transforms:width="-100"  transforms:pos="4.418539922" >
           <data-type:parameter data-type:name="APC-Cy7-A" />
         </transforms:biex>
         <transforms:biex transforms:length="256"  transforms:maxRange="262144.0000291775"  transforms:neg="0"  transforms:width="-100"  transforms:pos="4.418539922" >
           <data-type:parameter data-type:name="V450-A" />
         </transforms:biex>
         <transforms:biex transforms:length="256"  transforms:maxRange="262144.0000291775"  transforms:neg="0"  transforms:width="-100"  transforms:pos="4.418539922" >
           <data-type:parameter data-type:name="vioGreen-A" />
         </transforms:biex>
         <transforms:linear transforms:minRange="0"  transforms:maxRange="7"  gain="0.0020839536" >
           <data-type:parameter data-type:name="Time" />
         </transforms:linear>
         <transforms:log transforms:offset="3"  transforms:decades="4.9414186672" >
           <data-type:parameter data-type:name="Comp-FITC-A" />
         </transforms:log>
         <transforms:log transforms:offset="3"  transforms:decades="4.9414186672" >
           <data-type:parameter data-type:name="Comp-PE-A" />
         </transforms:log>
         <transforms:log transforms:offset="3"  transforms:decades="4.9414186672" >
           <data-type:parameter data-type:name="Comp-PerCP-Cy5.5-A" />
         </transforms:log>
         <transforms:biex transforms:length="256"  transforms:maxRange="262144.0000291775"  transforms:neg="0"  transforms:width="-100"  transforms:pos="4.418539922" >
           <data-type:parameter data-type:name="Comp-PE-Cy7-A" />
         </transforms:biex>
         <transforms:log transforms:offset="3"  transforms:decades="4.9414186672" >
           <data-type:parameter data-type:name="Comp-APC-A" />
         </transforms:log>
         <transforms:biex transforms:length="256"  transforms:maxRange="262144.0000291775"  transforms:neg="0"  transforms:width="-100"  transforms:pos="4.418539922" >
           <data-type:parameter data-type:name="Comp-APC-Cy7-A" />
         </transforms:biex>
         <transforms:biex transforms:length="256"  transforms:maxRange="262144.0000291775"  transforms:neg="0"  transforms:width="-100"  transforms:pos="4.418539922" >
           <data-type:parameter data-type:name="Comp-V450-A" />
         </transforms:biex>
         <transforms:biex transforms:length="256"  transforms:maxRange="262144.0000291775"  transforms:neg="0"  transforms:width="-100"  transforms:pos="4.418539922" >
           <data-type:parameter data-type:name="Comp-vioGreen-A" />
         </transforms:biex>
       </Transformations>
       <Keywords>
         <Keyword name="QCMESSAGE1"  value="All Events gate does not contain requested 10,000 events [6_17_2021 11:12:43 AM]" />
         <Keyword name="EXPORT TIME"  value="17-Jun-2021-11:12:43" />
         <Keyword name="EXPORT USER NAME"  value="BDAdministrator" />
         <Keyword name="AUTOBS"  value="TRUE" />
         <Keyword name="$PROJ"  value="Experiment_005" />
         <Keyword name="TUBE NAME"  value="TY5" />
         <Keyword name="$CYTSN"  value="Z6511550340" />
         <Keyword name="CYTNUM"  value="Z6511550340" />
         <Keyword name="$CYT"  value="BD FACSVerse" />
         <Keyword name="CREATOR"  value="BD FACSuite v1.0.5" />
         <Keyword name="$FIL"  value="TY5.fcs" />
         <Keyword name="$SYS"  value="Microsoft Windows NT 6.1.7601 Service Pack 1" />
         <Keyword name="$ETIM"  value="11:10:35" />
         <Keyword name="$DATE"  value="17-Jun-2021" />
         <Keyword name="$BTIM"  value="11:10:28" />
         <Keyword name="PERFORMANCE QC WARNING MESSAGE1"  value="CS+T Bead Lot (Lot ID 81165) has expired" />
         <Keyword name="PERFORMANCE QC STATUS"  value="Pass" />
         <Keyword name="PERFORMANCE QC DATE"  value="12-Jun-2020-12:11:48" />
         <Keyword name="CHARACTERIZATION QC DATE"  value="18-Apr-2019-13:11:41" />
         <Keyword name="CST BEAD LOT REGULATORY STATUS"  value="RUO" />
         <Keyword name="CST BEAD LOT EXPIRATION DATE"  value="31-May-2020-00:00:00" />
         <Keyword name="CST BEAD LOT ID"  value="81165" />
         <Keyword name="CYTOMETER CONFIGURATION REGULATORY STATUS"  value="RUO" />
         <Keyword name="CYTOMETER CONFIGURATION DATE MODIFIED"  value="03-Dec-2020-15:13:12" />
         <Keyword name="CYTOMETER CONFIGURATION DATE CREATED"  value="25-Apr-2012-02:42:31" />
         <Keyword name="CYTOMETER CONFIGURATION NAME"  value="4-Blue 2-Red 2-Violet (RUO)" />
         <Keyword name="$EXP"  value="Admin User" />
         <Keyword name="OPERATOR EMAIL"  value="admin@bd.com" />
         <Keyword name="$INST"  value="None" />
         <Keyword name="$OP"  value="Admin User" />
         <Keyword name="GUID"  value="86ba18d0-25d3-4a2b-9704-f69a87bb0511" />
         <Keyword name="CHARSET"  value="Windows-1252" />
         <Keyword name="FSC ASF"  value="0.7783853" />
         <Keyword name="THRESHOLD"  value="FSC,10000" />
         <Keyword name="WINDOW EXTENSION"  value="3" />
         <Keyword name="LASER3ASF"  value="0.4703301" />
         <Keyword name="LASER3DELAY"  value="-38.69535" />
         <Keyword name="LASER3NAME"  value="Violet" />
         <Keyword name="LASER2ASF"  value="0.3952252" />
         <Keyword name="LASER2DELAY"  value="37.06691" />
         <Keyword name="LASER2NAME"  value="Red" />
         <Keyword name="LASER1ASF"  value="0.70457" />
         <Keyword name="LASER1DELAY"  value="0" />
         <Keyword name="LASER1NAME"  value="Blue" />
         <Keyword name="FLUIDICS MODE"  value="Normal" />
         <Keyword name="APPLY COMPENSATION"  value="TRUE" />
         <Keyword name="SPILL"  value="8,FITC-A,PE-A,PerCP-Cy5.5-A,PE-Cy7-A,APC-A,APC-Cy7-A,V450-A,vioGreen-A,1,0.4751,0.028,0,0,0,0,0,0.0025,1,0.1308,0,0,0,0,0,0,0,1,0,0.0102,0,0,0,0,0,0,1,0,0,0,0,0,0,0.0108,0,1,0,0,0,0,0,0,0,0,1,0,0,0,0,0,0,0,0,1,0,0,0,0,0,0,0,0,1" />
         <Keyword name="P11DISPLAY"  value="LIN" />
         <Keyword name="P11MS"  value="0000000" />
         <Keyword name="$P11R"  value="262144" />
         <Keyword name="$P11N"  value="Time" />
         <Keyword name="$P11E"  value="0,0" />
         <Keyword name="$P11B"  value="32" />
         <Keyword name="P10DISPLAY"  value="LOG" />
         <Keyword name="P10MS"  value="0000000" />
         <Keyword name="$P10R"  value="262144" />
         <Keyword name="$P10S"  value="vioGreen-A" />
         <Keyword name="$P10V"  value="477" />
         <Keyword name="$P10N"  value="vioGreen-A" />
         <Keyword name="$P10E"  value="0,0" />
         <Keyword name="$P10B"  value="32" />
         <Keyword name="P9DISPLAY"  value="LOG" />
         <Keyword name="P9MS"  value="0000000" />
         <Keyword name="$P9R"  value="262144" />
         <Keyword name="$P9S"  value="V450-A" />
         <Keyword name="$P9V"  value="521" />
         <Keyword name="$P9N"  value="V450-A" />
         <Keyword name="$P9E"  value="0,0" />
         <Keyword name="$P9B"  value="32" />
         <Keyword name="P8DISPLAY"  value="LOG" />
         <Keyword name="P8MS"  value="0000000" />
         <Keyword name="$P8R"  value="262144" />
         <Keyword name="$P8S"  value="APC-Cy7-A" />
         <Keyword name="$P8V"  value="604" />
         <Keyword name="$P8N"  value="APC-Cy7-A" />
         <Keyword name="$P8E"  value="0,0" />
         <Keyword name="$P8B"  value="32" />
         <Keyword name="P7DISPLAY"  value="LOG" />
         <Keyword name="P7MS"  value="0000000" />
         <Keyword name="P7BS"  value="0000009" />
         <Keyword name="$P7R"  value="262144" />
         <Keyword name="$P7S"  value="APC-A" />
         <Keyword name="$P7V"  value="372" />
         <Keyword name="$P7N"  value="APC-A" />
         <Keyword name="$P7E"  value="0,0" />
         <Keyword name="$P7B"  value="32" />
         <Keyword name="P6DISPLAY"  value="LOG" />
         <Keyword name="P6MS"  value="0000000" />
         <Keyword name="$P6R"  value="262144" />
         <Keyword name="$P6S"  value="PE-Cy7-A" />
         <Keyword name="$P6V"  value="533" />
         <Keyword name="$P6N"  value="PE-Cy7-A" />
         <Keyword name="$P6E"  value="0,0" />
         <Keyword name="$P6B"  value="32" />
         <Keyword name="P5DISPLAY"  value="LOG" />
         <Keyword name="P5MS"  value="0000000" />
         <Keyword name="P5BS"  value="0000027" />
         <Keyword name="$P5R"  value="262144" />
         <Keyword name="$P5S"  value="PerCP-Cy5.5-A" />
         <Keyword name="$P5V"  value="373" />
         <Keyword name="$P5N"  value="PerCP-Cy5.5-A" />
         <Keyword name="$P5E"  value="0,0" />
         <Keyword name="$P5B"  value="32" />
         <Keyword name="P4DISPLAY"  value="LOG" />
         <Keyword name="P4MS"  value="0000000" />
         <Keyword name="P4BS"  value="0000045" />
         <Keyword name="$P4R"  value="262144" />
         <Keyword name="$P4S"  value="PE-A" />
         <Keyword name="$P4V"  value="294" />
         <Keyword name="$P4N"  value="PE-A" />
         <Keyword name="$P4E"  value="0,0" />
         <Keyword name="$P4B"  value="32" />
         <Keyword name="P3DISPLAY"  value="LOG" />
         <Keyword name="P3MS"  value="0000000" />
         <Keyword name="P3BS"  value="0000053" />
         <Keyword name="$P3R"  value="262144" />
         <Keyword name="$P3S"  value="FITC-A" />
         <Keyword name="$P3V"  value="250" />
         <Keyword name="$P3N"  value="FITC-A" />
         <Keyword name="$P3E"  value="0,0" />
         <Keyword name="$P3B"  value="32" />
         <Keyword name="P2DISPLAY"  value="LIN" />
         <Keyword name="P2MS"  value="0000000" />
         <Keyword name="$P2R"  value="262144" />
         <Keyword name="$P2V"  value="381" />
         <Keyword name="$P2N"  value="SSC-A" />
         <Keyword name="$P2E"  value="0,0" />
         <Keyword name="$P2B"  value="32" />
         <Keyword name="P1DISPLAY"  value="LIN" />
         <Keyword name="P1MS"  value="0000000" />
         <Keyword name="$P1R"  value="262144" />
         <Keyword name="$P1V"  value="184" />
         <Keyword name="$P1N"  value="FSC-A" />
         <Keyword name="$P1E"  value="0,0" />
         <Keyword name="$P1B"  value="32" />
         <Keyword name="$TIMESTEP"  value="0.001" />
         <Keyword name="$NEXTDATA"  value="0" />
         <Keyword name="$TOT"  value="10000" />
         <Keyword name="$PAR"  value="11" />
         <Keyword name="$DATATYPE"  value="F" />
         <Keyword name="$BYTEORD"  value="1,2,3,4" />
         <Keyword name="$MODE"  value="L" />
         <Keyword name="$ENDSTEXT"  value="0" />
         <Keyword name="$BEGINSTEXT"  value="0" />
         <Keyword name="$ENDANALYSIS"  value="0" />
         <Keyword name="$BEGINANALYSIS"  value="0" />
         <Keyword name="$ENDDATA"  value="443015      " />
         <Keyword name="$BEGINDATA"  value="3016        " />
         <Keyword name="FJ_FCS_VERSION"  value="3" />
         <Keyword name="$P1S"  value="" />
         <Keyword name="$P2S"  value="" />
         <Keyword name="$P11S"  value="" />
         <Keyword name="$P12N"  value="Comp-FITC-A" />
         <Keyword name="$P12S"  value="FITC-A" />
         <Keyword name="$P12R"  value="262143" />
         <Keyword name="$P13N"  value="Comp-PE-A" />
         <Keyword name="$P13S"  value="PE-A" />
         <Keyword name="$P13R"  value="262143" />
         <Keyword name="$P14N"  value="Comp-PerCP-Cy5.5-A" />
         <Keyword name="$P14S"  value="PerCP-Cy5.5-A" />
         <Keyword name="$P14R"  value="262143" />
         <Keyword name="$P15N"  value="Comp-PE-Cy7-A" />
         <Keyword name="$P15S"  value="PE-Cy7-A" />
         <Keyword name="$P15R"  value="262144" />
         <Keyword name="$P16N"  value="Comp-APC-A" />
         <Keyword name="$P16S"  value="APC-A" />
         <Keyword name="$P16R"  value="262143" />
         <Keyword name="$P17N"  value="Comp-APC-Cy7-A" />
         <Keyword name="$P17S"  value="APC-Cy7-A" />
         <Keyword name="$P17R"  value="262144" />
         <Keyword name="$P18N"  value="Comp-V450-A" />
         <Keyword name="$P18S"  value="V450-A" />
         <Keyword name="$P18R"  value="262144" />
         <Keyword name="$P19N"  value="Comp-vioGreen-A" />
         <Keyword name="$P19S"  value="vioGreen-A" />
         <Keyword name="$P19R"  value="262144" />
       </Keywords>
       <SampleNode name="Fig.3 c-Met CAR-T subtype test 10d.fcs"  annotation=""  owningGroup=""  expanded="1"  sortPriority="10"  count="10000"  sampleID="5" >
         <Graph smoothing="0"  backColor="#ffffff"  foreColor="#000000"  heatMapStatParameter="Comp-FITC-A"  type="Pseudocolor"  fast="1" >
           <Axis dimension="x"  name="Comp-APC-A"  label=""  auto="auto" />
           <Axis dimension="y"  name="SSC-A"  label=""  auto="auto" />
           <GraphSettings level="5%"  smoothingHighResolution="1"  contourHighResolution="1"  histogramSmoothingCount="0"  graphResolution="256"  showOutliers="0"  drawLargeDots="0"  dotsToDraw="8000"  tint="le.chartfill.tinted.40"  lineWeight="le.lineweight.normal"  lineStyle="le.linestyle.solid" />
           <GraphEnvironment showGrid="0"  showAxes="tnlTNL"  showGates="1"  showFreqOnPlots="1"  showGateNameOnPlots="1"  showMedians="0"  showUncomped="0"  addEventParam="0"  lastYAxisName="" >
             <TextTraits font="SansSerif"  size="11"  name="Labels"  style="plain"  color="#000000"  background="#00ffffff"  just="left" />
             <TextTraits font="SansSerif"  size="11"  name="LayoutGates"  style="plain"  color="#000000"  background="#00ffffff"  just="left" />
             <TextTraits font="SansSerif"  size="9"  name="Numbers"  style="plain"  color="#000000"  background="#00ffffff"  just="left" />
             <TextTraits font="SansSerif"  size="9"  name="Legend"  style="plain"  color="#000000"  background="#00ffffff"  just="left" />
             <WindowPosition x="620"  y="20"  width="390"  height="622"  displayed="0"  panelState="---" />
           </GraphEnvironment>
         </Graph>
         <Subpopulations>
           <Population name="淋巴细胞"  annotation=""  owningGroup=""  expanded="1"  sortPriority="10"  count="8887" >
             <Graph smoothing="0"  backColor="#ffffff"  foreColor="#000000"  heatMapStatParameter="Comp-FITC-A"  type="Pseudocolor"  fast="1" >
               <Axis dimension="x"  name="FSC-A"  label=""  auto="auto" />
               <Axis dimension="y"  name="SSC-A"  label=""  auto="auto" />
               <GraphSettings level="5%"  smoothingHighResolution="1"  contourHighResolution="1"  histogramSmoothingCount="0"  graphResolution="256"  showOutliers="0"  drawLargeDots="0"  dotsToDraw="8000"  tint="le.chartfill.tinted.40"  lineWeight="le.lineweight.normal"  lineStyle="le.linestyle.solid" />
               <GraphEnvironment showGrid="0"  showAxes="tnlTNL"  showGates="1"  showFreqOnPlots="1"  showGateNameOnPlots="1"  showMedians="0"  showUncomped="0"  addEventParam="0"  lastYAxisName="" >
                 <TextTraits font="SansSerif"  size="11"  name="Labels"  style="plain"  color="#000000"  background="#00ffffff"  just="left" />
                 <TextTraits font="SansSerif"  size="11"  name="LayoutGates"  style="plain"  color="#000000"  background="#00ffffff"  just="left" />
                 <TextTraits font="SansSerif"  size="9"  name="Numbers"  style="plain"  color="#000000"  background="#00ffffff"  just="left" />
                 <TextTraits font="SansSerif"  size="9"  name="Legend"  style="plain"  color="#000000"  background="#00ffffff"  just="left" />
                 <WindowPosition x="620"  y="20"  width="390"  height="622"  displayed="1"  panelState="---" />
               </GraphEnvironment>
             </Graph>
             <Gate gating:id="ID1947474399" >
               <gating:EllipsoidGate eventsInside="1"  annoOffsetX="0"  annoOffsetY="0"  tint="#000000"  isTinted="0"  lineWeight="Normal"  userDefined="1"  gating:distance="113.6171057406355" >
                 <gating:dimension>
                   <data-type:fcs-dimension data-type:name="FSC-A" />
                 </gating:dimension>
                 <gating:dimension>
                   <data-type:fcs-dimension data-type:name="SSC-A" />
                 </gating:dimension>
                 <gating:foci>
                   <gating:vertex>
                     <gating:coordinate data-type:value="151.5180153967" />
                     <gating:coordinate data-type:value="63.4414347358" />
                   </gating:vertex>
                   <gating:vertex>
                     <gating:coordinate data-type:value="189.4819846033" />
                     <gating:coordinate data-type:value="160.5585652642" />
                   </gating:vertex>
                 </gating:foci>
                 <gating:edge>
                   <gating:vertex>
                     <gating:coordinate data-type:value="192" />
                     <gating:coordinate data-type:value="167" />
                   </gating:vertex>
                   <gating:vertex>
                     <gating:coordinate data-type:value="149" />
                     <gating:coordinate data-type:value="57" />
                   </gating:vertex>
                   <gating:vertex>
                     <gating:coordinate data-type:value="195" />
                     <gating:coordinate data-type:value="100" />
                   </gating:vertex>
                   <gating:vertex>
                     <gating:coordinate data-type:value="145" />
                     <gating:coordinate data-type:value="124" />
                   </gating:vertex>
                 </gating:edge>
               </gating:EllipsoidGate>
             </Gate>
             <Subpopulations>
               <Population name="Q1: PE-A- , PerCP-Cy5.5-A+"  annotation=""  owningGroup=""  expanded="1"  sortPriority="10"  count="7515" >
                 <Graph smoothing="0"  backColor="#ffffff"  foreColor="#000000"  heatMapStatParameter="Comp-FITC-A"  type="Pseudocolor"  fast="1" >
                   <Axis dimension="x"  name="Comp-PE-A"  label=""  auto="auto" />
                   <Axis dimension="y"  name="Comp-PerCP-Cy5.5-A"  label=""  auto="auto" />
                   <GraphSettings level="5%"  smoothingHighResolution="1"  contourHighResolution="1"  histogramSmoothingCount="0"  graphResolution="256"  showOutliers="0"  drawLargeDots="0"  dotsToDraw="8000"  tint="le.chartfill.tinted.40"  lineWeight="le.lineweight.normal"  lineStyle="le.linestyle.solid" />
                   <GraphEnvironment showGrid="0"  showAxes="tnlTNL"  showGates="1"  showFreqOnPlots="1"  showGateNameOnPlots="1"  showMedians="0"  showUncomped="0"  addEventParam="0"  lastYAxisName="" >
                     <TextTraits font="SansSerif"  size="11"  name="Labels"  style="plain"  color="#000000"  background="#00ffffff"  just="left" />
                     <TextTraits font="SansSerif"  size="11"  name="LayoutGates"  style="plain"  color="#000000"  background="#00ffffff"  just="left" />
                     <TextTraits font="SansSerif"  size="9"  name="Numbers"  style="plain"  color="#000000"  background="#00ffffff"  just="left" />
                     <TextTraits font="SansSerif"  size="9"  name="Legend"  style="plain"  color="#000000"  background="#00ffffff"  just="left" />
                     <WindowPosition x="620"  y="20"  width="390"  height="622"  displayed="1"  panelState="---" />
                   </GraphEnvironment>
                 </Graph>
                 <Gate gating:id="ID1205910898"  gating:parent_id="ID1947474399" >
                   <gating:RectangleGate eventsInside="1"  annoOffsetX="0"  annoOffsetY="0"  tint="#000000"  isTinted="0"  lineWeight="Normal"  userDefined="1"  percentX="0"  percentY="0" >
                     <gating:dimension gating:max="886.8100134425946" >
                       <data-type:fcs-dimension data-type:name="Comp-PE-A" />
                     </gating:dimension>
                     <gating:dimension gating:min="412.32066448449257" >
                       <data-type:fcs-dimension data-type:name="Comp-PerCP-Cy5.5-A" />
                     </gating:dimension>
                   </gating:RectangleGate>
                 </Gate>
               </Population>
               <Population name="Q2: PE-A+ , PerCP-Cy5.5-A+"  annotation=""  owningGroup=""  expanded="1"  sortPriority="10"  count="470" >
                 <Graph smoothing="0"  backColor="#ffffff"  foreColor="#000000"  heatMapStatParameter="Comp-FITC-A"  type="Pseudocolor"  fast="1" >
                   <Axis dimension="x"  name="Comp-PE-A"  label=""  auto="auto" />
                   <Axis dimension="y"  name="Comp-PerCP-Cy5.5-A"  label=""  auto="auto" />
                   <GraphSettings level="5%"  smoothingHighResolution="1"  contourHighResolution="1"  histogramSmoothingCount="0"  graphResolution="256"  showOutliers="0"  drawLargeDots="0"  dotsToDraw="8000"  tint="le.chartfill.tinted.40"  lineWeight="le.lineweight.normal"  lineStyle="le.linestyle.solid" />
                   <GraphEnvironment showGrid="0"  showAxes="tnlTNL"  showGates="1"  showFreqOnPlots="1"  showGateNameOnPlots="1"  showMedians="0"  showUncomped="0"  addEventParam="0"  lastYAxisName="" >
                     <TextTraits font="SansSerif"  size="11"  name="Labels"  style="plain"  color="#000000"  background="#00ffffff"  just="left" />
                     <TextTraits font="SansSerif"  size="11"  name="LayoutGates"  style="plain"  color="#000000"  background="#00ffffff"  just="left" />
                     <TextTraits font="SansSerif"  size="9"  name="Numbers"  style="plain"  color="#000000"  background="#00ffffff"  just="left" />
                     <TextTraits font="SansSerif"  size="9"  name="Legend"  style="plain"  color="#000000"  background="#00ffffff"  just="left" />
                     <WindowPosition x="620"  y="20"  width="390"  height="622"  displayed="1"  panelState="---" />
                   </GraphEnvironment>
                 </Graph>
                 <Gate gating:id="ID1291941373"  gating:parent_id="ID1947474399" >
                   <gating:RectangleGate eventsInside="1"  annoOffsetX="0"  annoOffsetY="0"  tint="#000000"  isTinted="0"  lineWeight="Normal"  userDefined="1"  percentX="0"  percentY="0" >
                     <gating:dimension gating:min="886.8100134425946" >
                       <data-type:fcs-dimension data-type:name="Comp-PE-A" />
                     </gating:dimension>
                     <gating:dimension gating:min="412.32066448449257" >
                       <data-type:fcs-dimension data-type:name="Comp-PerCP-Cy5.5-A" />
                     </gating:dimension>
                   </gating:RectangleGate>
                 </Gate>
               </Population>
               <Population name="Q3: PE-A+ , PerCP-Cy5.5-A-"  annotation=""  owningGroup=""  expanded="1"  sortPriority="10"  count="734" >
                 <Graph smoothing="0"  backColor="#ffffff"  foreColor="#000000"  heatMapStatParameter="Comp-FITC-A"  type="Pseudocolor"  fast="1" >
                   <Axis dimension="x"  name="Comp-PE-A"  label=""  auto="auto" />
                   <Axis dimension="y"  name="Comp-PerCP-Cy5.5-A"  label=""  auto="auto" />
                   <GraphSettings level="5%"  smoothingHighResolution="1"  contourHighResolution="1"  histogramSmoothingCount="0"  graphResolution="256"  showOutliers="0"  drawLargeDots="0"  dotsToDraw="8000"  tint="le.chartfill.tinted.40"  lineWeight="le.lineweight.normal"  lineStyle="le.linestyle.solid" />
                   <GraphEnvironment showGrid="0"  showAxes="tnlTNL"  showGates="1"  showFreqOnPlots="1"  showGateNameOnPlots="1"  showMedians="0"  showUncomped="0"  addEventParam="0"  lastYAxisName="" >
                     <TextTraits font="SansSerif"  size="11"  name="Labels"  style="plain"  color="#000000"  background="#00ffffff"  just="left" />
                     <TextTraits font="SansSerif"  size="11"  name="LayoutGates"  style="plain"  color="#000000"  background="#00ffffff"  just="left" />
                     <TextTraits font="SansSerif"  size="9"  name="Numbers"  style="plain"  color="#000000"  background="#00ffffff"  just="left" />
                     <TextTraits font="SansSerif"  size="9"  name="Legend"  style="plain"  color="#000000"  background="#00ffffff"  just="left" />
                     <WindowPosition x="620"  y="20"  width="390"  height="622"  displayed="1"  panelState="---" />
                   </GraphEnvironment>
                 </Graph>
                 <Gate gating:id="ID1694346168"  gating:parent_id="ID1947474399" >
                   <gating:RectangleGate eventsInside="1"  annoOffsetX="0"  annoOffsetY="0"  tint="#000000"  isTinted="0"  lineWeight="Normal"  userDefined="1"  percentX="0"  percentY="0" >
                     <gating:dimension gating:min="886.8100134425946" >
                       <data-type:fcs-dimension data-type:name="Comp-PE-A" />
                     </gating:dimension>
                     <gating:dimension gating:max="412.32066448449257" >
                       <data-type:fcs-dimension data-type:name="Comp-PerCP-Cy5.5-A" />
                     </gating:dimension>
                   </gating:RectangleGate>
                 </Gate>
               </Population>
               <Population name="Q4: PE-A- , PerCP-Cy5.5-A-"  annotation=""  owningGroup=""  expanded="1"  sortPriority="10"  count="168" >
                 <Graph smoothing="0"  backColor="#ffffff"  foreColor="#000000"  heatMapStatParameter="Comp-FITC-A"  type="Pseudocolor"  fast="1" >
                   <Axis dimension="x"  name="Comp-PE-A"  label=""  auto="auto" />
                   <Axis dimension="y"  name="Comp-PerCP-Cy5.5-A"  label=""  auto="auto" />
                   <GraphSettings level="5%"  smoothingHighResolution="1"  contourHighResolution="1"  histogramSmoothingCount="0"  graphResolution="256"  showOutliers="0"  drawLargeDots="0"  dotsToDraw="8000"  tint="le.chartfill.tinted.40"  lineWeight="le.lineweight.normal"  lineStyle="le.linestyle.solid" />
                   <GraphEnvironment showGrid="0"  showAxes="tnlTNL"  showGates="1"  showFreqOnPlots="1"  showGateNameOnPlots="1"  showMedians="0"  showUncomped="0"  addEventParam="0"  lastYAxisName="" >
                     <TextTraits font="SansSerif"  size="11"  name="Labels"  style="plain"  color="#000000"  background="#00ffffff"  just="left" />
                     <TextTraits font="SansSerif"  size="11"  name="LayoutGates"  style="plain"  color="#000000"  background="#00ffffff"  just="left" />
                     <TextTraits font="SansSerif"  size="9"  name="Numbers"  style="plain"  color="#000000"  background="#00ffffff"  just="left" />
                     <TextTraits font="SansSerif"  size="9"  name="Legend"  style="plain"  color="#000000"  background="#00ffffff"  just="left" />
                     <WindowPosition x="620"  y="20"  width="390"  height="622"  displayed="1"  panelState="---" />
                   </GraphEnvironment>
                 </Graph>
                 <Gate gating:id="ID821267481"  gating:parent_id="ID1947474399" >
                   <gating:RectangleGate eventsInside="1"  annoOffsetX="0"  annoOffsetY="0"  tint="#000000"  isTinted="0"  lineWeight="Normal"  userDefined="1"  percentX="0"  percentY="0" >
                     <gating:dimension gating:max="886.8100134425946" >
                       <data-type:fcs-dimension data-type:name="Comp-PE-A" />
                     </gating:dimension>
                     <gating:dimension gating:max="412.32066448449257" >
                       <data-type:fcs-dimension data-type:name="Comp-PerCP-Cy5.5-A" />
                     </gating:dimension>
                   </gating:RectangleGate>
                 </Gate>
               </Population>
             </Subpopulations>
           </Population>
         </Subpopulations>
       </SampleNode>
     </Sample>
     <Sample>
       <DataSet uri="file:/C:/Users/Lenovo/Desktop/投稿/论文/TY/Fig.3%20c-Met%20CAR-T%20subtype%20test%2012d.fcs"  sampleID="6" />
       <transforms:spilloverMatrix prefix="Comp-"  name="采集定义"  editable="0"  color="#c0c0c0"  version="FlowJo-10.4"  status="FINALIZED"  transforms:id="8b4faf48-fd8c-4685-8d49-7ca221078301"  suffix="" >
         <data-type:parameters>
           <data-type:parameter data-type:name="FITC-A" />
           <data-type:parameter data-type:name="PE-A" />
           <data-type:parameter data-type:name="PerCP-Cy5.5-A" />
           <data-type:parameter data-type:name="PE-Cy7-A" />
           <data-type:parameter data-type:name="APC-A" />
           <data-type:parameter data-type:name="APC-Cy7-A" />
           <data-type:parameter data-type:name="V450-A" />
           <data-type:parameter data-type:name="vioGreen-A" />
         </data-type:parameters>
         <transforms:spillover data-type:parameter="FITC-A" >
           <transforms:coefficient data-type:parameter="FITC-A"  transforms:value="1" />
           <transforms:coefficient data-type:parameter="PE-A"  transforms:value="0.4751000106" />
           <transforms:coefficient data-type:parameter="PerCP-Cy5.5-A"  transforms:value="0.0280000009" />
           <transforms:coefficient data-type:parameter="PE-Cy7-A"  transforms:value="0" />
           <transforms:coefficient data-type:parameter="APC-A"  transforms:value="0" />
           <transforms:coefficient data-type:parameter="APC-Cy7-A"  transforms:value="0" />
           <transforms:coefficient data-type:parameter="V450-A"  transforms:value="0" />
           <transforms:coefficient data-type:parameter="vioGreen-A"  transforms:value="0" />
         </transforms:spillover>
         <transforms:spillover data-type:parameter="PE-A" >
           <transforms:coefficient data-type:parameter="FITC-A"  transforms:value="0.0024999999" />
           <transforms:coefficient data-type:parameter="PE-A"  transforms:value="1" />
           <transforms:coefficient data-type:parameter="PerCP-Cy5.5-A"  transforms:value="0.1307999939" />
           <transforms:coefficient data-type:parameter="PE-Cy7-A"  transforms:value="0" />
           <transforms:coefficient data-type:parameter="APC-A"  transforms:value="0" />
           <transforms:coefficient data-type:parameter="APC-Cy7-A"  transforms:value="0" />
           <transforms:coefficient data-type:parameter="V450-A"  transforms:value="0" />
           <transforms:coefficient data-type:parameter="vioGreen-A"  transforms:value="0" />
         </transforms:spillover>
         <transforms:spillover data-type:parameter="PerCP-Cy5.5-A" >
           <transforms:coefficient data-type:parameter="FITC-A"  transforms:value="0" />
           <transforms:coefficient data-type:parameter="PE-A"  transforms:value="0" />
           <transforms:coefficient data-type:parameter="PerCP-Cy5.5-A"  transforms:value="1" />
           <transforms:coefficient data-type:parameter="PE-Cy7-A"  transforms:value="0" />
           <transforms:coefficient data-type:parameter="APC-A"  transforms:value="0.0102000004" />
           <transforms:coefficient data-type:parameter="APC-Cy7-A"  transforms:value="0" />
           <transforms:coefficient data-type:parameter="V450-A"  transforms:value="0" />
           <transforms:coefficient data-type:parameter="vioGreen-A"  transforms:value="0" />
         </transforms:spillover>
         <transforms:spillover data-type:parameter="PE-Cy7-A" >
           <transforms:coefficient data-type:parameter="FITC-A"  transforms:value="0" />
           <transforms:coefficient data-type:parameter="PE-A"  transforms:value="0" />
           <transforms:coefficient data-type:parameter="PerCP-Cy5.5-A"  transforms:value="0" />
           <transforms:coefficient data-type:parameter="PE-Cy7-A"  transforms:value="1" />
           <transforms:coefficient data-type:parameter="APC-A"  transforms:value="0" />
           <transforms:coefficient data-type:parameter="APC-Cy7-A"  transforms:value="0" />
           <transforms:coefficient data-type:parameter="V450-A"  transforms:value="0" />
           <transforms:coefficient data-type:parameter="vioGreen-A"  transforms:value="0" />
         </transforms:spillover>
         <transforms:spillover data-type:parameter="APC-A" >
           <transforms:coefficient data-type:parameter="FITC-A"  transforms:value="0" />
           <transforms:coefficient data-type:parameter="PE-A"  transforms:value="0" />
           <transforms:coefficient data-type:parameter="PerCP-Cy5.5-A"  transforms:value="0.0108000003" />
           <transforms:coefficient data-type:parameter="PE-Cy7-A"  transforms:value="0" />
           <transforms:coefficient data-type:parameter="APC-A"  transforms:value="1" />
           <transforms:coefficient data-type:parameter="APC-Cy7-A"  transforms:value="0" />
           <transforms:coefficient data-type:parameter="V450-A"  transforms:value="0" />
           <transforms:coefficient data-type:parameter="vioGreen-A"  transforms:value="0" />
         </transforms:spillover>
         <transforms:spillover data-type:parameter="APC-Cy7-A" >
           <transforms:coefficient data-type:parameter="FITC-A"  transforms:value="0" />
           <transforms:coefficient data-type:parameter="PE-A"  transforms:value="0" />
           <transforms:coefficient data-type:parameter="PerCP-Cy5.5-A"  transforms:value="0" />
           <transforms:coefficient data-type:parameter="PE-Cy7-A"  transforms:value="0" />
           <transforms:coefficient data-type:parameter="APC-A"  transforms:value="0" />
           <transforms:coefficient data-type:parameter="APC-Cy7-A"  transforms:value="1" />
           <transforms:coefficient data-type:parameter="V450-A"  transforms:value="0" />
           <transforms:coefficient data-type:parameter="vioGreen-A"  transforms:value="0" />
         </transforms:spillover>
         <transforms:spillover data-type:parameter="V450-A" >
           <transforms:coefficient data-type:parameter="FITC-A"  transforms:value="0" />
           <transforms:coefficient data-type:parameter="PE-A"  transforms:value="0" />
           <transforms:coefficient data-type:parameter="PerCP-Cy5.5-A"  transforms:value="0" />
           <transforms:coefficient data-type:parameter="PE-Cy7-A"  transforms:value="0" />
           <transforms:coefficient data-type:parameter="APC-A"  transforms:value="0" />
           <transforms:coefficient data-type:parameter="APC-Cy7-A"  transforms:value="0" />
           <transforms:coefficient data-type:parameter="V450-A"  transforms:value="1" />
           <transforms:coefficient data-type:parameter="vioGreen-A"  transforms:value="0" />
         </transforms:spillover>
         <transforms:spillover data-type:parameter="vioGreen-A" >
           <transforms:coefficient data-type:parameter="FITC-A"  transforms:value="0" />
           <transforms:coefficient data-type:parameter="PE-A"  transforms:value="0" />
           <transforms:coefficient data-type:parameter="PerCP-Cy5.5-A"  transforms:value="0" />
           <transforms:coefficient data-type:parameter="PE-Cy7-A"  transforms:value="0" />
           <transforms:coefficient data-type:parameter="APC-A"  transforms:value="0" />
           <transforms:coefficient data-type:parameter="APC-Cy7-A"  transforms:value="0" />
           <transforms:coefficient data-type:parameter="V450-A"  transforms:value="0" />
           <transforms:coefficient data-type:parameter="vioGreen-A"  transforms:value="1" />
         </transforms:spillover>
       </transforms:spilloverMatrix>
       <Transformations>
         <transforms:log transforms:offset="2621.44"  transforms:decades="2.5" >
           <data-type:parameter data-type:name="FSC-A" />
         </transforms:log>
         <transforms:log transforms:offset="3000"  transforms:decades="2.4414186672" >
           <data-type:parameter data-type:name="SSC-A" />
         </transforms:log>
         <transforms:log transforms:offset="3"  transforms:decades="4.9414186672" >
           <data-type:parameter data-type:name="FITC-A" />
         </transforms:log>
         <transforms:log transforms:offset="3"  transforms:decades="4.9414186672" >
           <data-type:parameter data-type:name="PE-A" />
         </transforms:log>
         <transforms:log transforms:offset="3"  transforms:decades="4.9414186672" >
           <data-type:parameter data-type:name="PerCP-Cy5.5-A" />
         </transforms:log>
         <transforms:biex transforms:length="256"  transforms:maxRange="262144.0000291775"  transforms:neg="0"  transforms:width="-100"  transforms:pos="4.418539922" >
           <data-type:parameter data-type:name="PE-Cy7-A" />
         </transforms:biex>
         <transforms:log transforms:offset="3"  transforms:decades="4.9414186672" >
           <data-type:parameter data-type:name="APC-A" />
         </transforms:log>
         <transforms:biex transforms:length="256"  transforms:maxRange="262144.0000291775"  transforms:neg="0"  transforms:width="-100"  transforms:pos="4.418539922" >
           <data-type:parameter data-type:name="APC-Cy7-A" />
         </transforms:biex>
         <transforms:biex transforms:length="256"  transforms:maxRange="262144.0000291775"  transforms:neg="0"  transforms:width="-100"  transforms:pos="4.418539922" >
           <data-type:parameter data-type:name="V450-A" />
         </transforms:biex>
         <transforms:biex transforms:length="256"  transforms:maxRange="262144.0000291775"  transforms:neg="0"  transforms:width="-100"  transforms:pos="4.418539922" >
           <data-type:parameter data-type:name="vioGreen-A" />
         </transforms:biex>
         <transforms:linear transforms:minRange="0"  transforms:maxRange="8"  gain="0.0026007802" >
           <data-type:parameter data-type:name="Time" />
         </transforms:linear>
         <transforms:log transforms:offset="3"  transforms:decades="4.9414186672" >
           <data-type:parameter data-type:name="Comp-FITC-A" />
         </transforms:log>
         <transforms:log transforms:offset="3"  transforms:decades="4.9414186672" >
           <data-type:parameter data-type:name="Comp-PE-A" />
         </transforms:log>
         <transforms:log transforms:offset="3"  transforms:decades="4.9414186672" >
           <data-type:parameter data-type:name="Comp-PerCP-Cy5.5-A" />
         </transforms:log>
         <transforms:biex transforms:length="256"  transforms:maxRange="262144.0000291775"  transforms:neg="0"  transforms:width="-100"  transforms:pos="4.418539922" >
           <data-type:parameter data-type:name="Comp-PE-Cy7-A" />
         </transforms:biex>
         <transforms:log transforms:offset="3"  transforms:decades="4.9414186672" >
           <data-type:parameter data-type:name="Comp-APC-A" />
         </transforms:log>
         <transforms:biex transforms:length="256"  transforms:maxRange="262144.0000291775"  transforms:neg="0"  transforms:width="-100"  transforms:pos="4.418539922" >
           <data-type:parameter data-type:name="Comp-APC-Cy7-A" />
         </transforms:biex>
         <transforms:biex transforms:length="256"  transforms:maxRange="262144.0000291775"  transforms:neg="0"  transforms:width="-100"  transforms:pos="4.418539922" >
           <data-type:parameter data-type:name="Comp-V450-A" />
         </transforms:biex>
         <transforms:biex transforms:length="256"  transforms:maxRange="262144.0000291775"  transforms:neg="0"  transforms:width="-100"  transforms:pos="4.418539922" >
           <data-type:parameter data-type:name="Comp-vioGreen-A" />
         </transforms:biex>
       </Transformations>
       <Keywords>
         <Keyword name="QCMESSAGE1"  value="All Events gate does not contain requested 10,000 events [6_17_2021 11:12:43 AM]" />
         <Keyword name="EXPORT TIME"  value="17-Jun-2021-11:12:43" />
         <Keyword name="EXPORT USER NAME"  value="BDAdministrator" />
         <Keyword name="AUTOBS"  value="TRUE" />
         <Keyword name="$PROJ"  value="Experiment_005" />
         <Keyword name="TUBE NAME"  value="TY6" />
         <Keyword name="$CYTSN"  value="Z6511550340" />
         <Keyword name="CYTNUM"  value="Z6511550340" />
         <Keyword name="$CYT"  value="BD FACSVerse" />
         <Keyword name="CREATOR"  value="BD FACSuite v1.0.5" />
         <Keyword name="$FIL"  value="TY6.fcs" />
         <Keyword name="$SYS"  value="Microsoft Windows NT 6.1.7601 Service Pack 1" />
         <Keyword name="$ETIM"  value="11:11:05" />
         <Keyword name="$DATE"  value="17-Jun-2021" />
         <Keyword name="$BTIM"  value="11:10:57" />
         <Keyword name="PERFORMANCE QC WARNING MESSAGE1"  value="CS+T Bead Lot (Lot ID 81165) has expired" />
         <Keyword name="PERFORMANCE QC STATUS"  value="Pass" />
         <Keyword name="PERFORMANCE QC DATE"  value="12-Jun-2020-12:11:48" />
         <Keyword name="CHARACTERIZATION QC DATE"  value="18-Apr-2019-13:11:41" />
         <Keyword name="CST BEAD LOT REGULATORY STATUS"  value="RUO" />
         <Keyword name="CST BEAD LOT EXPIRATION DATE"  value="31-May-2020-00:00:00" />
         <Keyword name="CST BEAD LOT ID"  value="81165" />
         <Keyword name="CYTOMETER CONFIGURATION REGULATORY STATUS"  value="RUO" />
         <Keyword name="CYTOMETER CONFIGURATION DATE MODIFIED"  value="03-Dec-2020-15:13:12" />
         <Keyword name="CYTOMETER CONFIGURATION DATE CREATED"  value="25-Apr-2012-02:42:31" />
         <Keyword name="CYTOMETER CONFIGURATION NAME"  value="4-Blue 2-Red 2-Violet (RUO)" />
         <Keyword name="$EXP"  value="Admin User" />
         <Keyword name="OPERATOR EMAIL"  value="admin@bd.com" />
         <Keyword name="$INST"  value="None" />
         <Keyword name="$OP"  value="Admin User" />
         <Keyword name="GUID"  value="cc5c384e-47aa-4ca8-bb16-0cd25b222015" />
         <Keyword name="CHARSET"  value="Windows-1252" />
         <Keyword name="FSC ASF"  value="0.7783853" />
         <Keyword name="THRESHOLD"  value="FSC,10000" />
         <Keyword name="WINDOW EXTENSION"  value="3" />
         <Keyword name="LASER3ASF"  value="0.4703301" />
         <Keyword name="LASER3DELAY"  value="-38.69535" />
         <Keyword name="LASER3NAME"  value="Violet" />
         <Keyword name="LASER2ASF"  value="0.3952252" />
         <Keyword name="LASER2DELAY"  value="37.06691" />
         <Keyword name="LASER2NAME"  value="Red" />
         <Keyword name="LASER1ASF"  value="0.70457" />
         <Keyword name="LASER1DELAY"  value="0" />
         <Keyword name="LASER1NAME"  value="Blue" />
         <Keyword name="FLUIDICS MODE"  value="Normal" />
         <Keyword name="APPLY COMPENSATION"  value="TRUE" />
         <Keyword name="SPILL"  value="8,FITC-A,PE-A,PerCP-Cy5.5-A,PE-Cy7-A,APC-A,APC-Cy7-A,V450-A,vioGreen-A,1,0.4751,0.028,0,0,0,0,0,0.0025,1,0.1308,0,0,0,0,0,0,0,1,0,0.0102,0,0,0,0,0,0,1,0,0,0,0,0,0,0.0108,0,1,0,0,0,0,0,0,0,0,1,0,0,0,0,0,0,0,0,1,0,0,0,0,0,0,0,0,1" />
         <Keyword name="P11DISPLAY"  value="LIN" />
         <Keyword name="P11MS"  value="0000000" />
         <Keyword name="$P11R"  value="262144" />
         <Keyword name="$P11N"  value="Time" />
         <Keyword name="$P11E"  value="0,0" />
         <Keyword name="$P11B"  value="32" />
         <Keyword name="P10DISPLAY"  value="LOG" />
         <Keyword name="P10MS"  value="0000000" />
         <Keyword name="$P10R"  value="262144" />
         <Keyword name="$P10S"  value="vioGreen-A" />
         <Keyword name="$P10V"  value="477" />
         <Keyword name="$P10N"  value="vioGreen-A" />
         <Keyword name="$P10E"  value="0,0" />
         <Keyword name="$P10B"  value="32" />
         <Keyword name="P9DISPLAY"  value="LOG" />
         <Keyword name="P9MS"  value="0000000" />
         <Keyword name="$P9R"  value="262144" />
         <Keyword name="$P9S"  value="V450-A" />
         <Keyword name="$P9V"  value="521" />
         <Keyword name="$P9N"  value="V450-A" />
         <Keyword name="$P9E"  value="0,0" />
         <Keyword name="$P9B"  value="32" />
         <Keyword name="P8DISPLAY"  value="LOG" />
         <Keyword name="P8MS"  value="0000000" />
         <Keyword name="$P8R"  value="262144" />
         <Keyword name="$P8S"  value="APC-Cy7-A" />
         <Keyword name="$P8V"  value="604" />
         <Keyword name="$P8N"  value="APC-Cy7-A" />
         <Keyword name="$P8E"  value="0,0" />
         <Keyword name="$P8B"  value="32" />
         <Keyword name="P7DISPLAY"  value="LOG" />
         <Keyword name="P7MS"  value="0000000" />
         <Keyword name="P7BS"  value="0000020" />
         <Keyword name="$P7R"  value="262144" />
         <Keyword name="$P7S"  value="APC-A" />
         <Keyword name="$P7V"  value="372" />
         <Keyword name="$P7N"  value="APC-A" />
         <Keyword name="$P7E"  value="0,0" />
         <Keyword name="$P7B"  value="32" />
         <Keyword name="P6DISPLAY"  value="LOG" />
         <Keyword name="P6MS"  value="0000000" />
         <Keyword name="$P6R"  value="262144" />
         <Keyword name="$P6S"  value="PE-Cy7-A" />
         <Keyword name="$P6V"  value="533" />
         <Keyword name="$P6N"  value="PE-Cy7-A" />
         <Keyword name="$P6E"  value="0,0" />
         <Keyword name="$P6B"  value="32" />
         <Keyword name="P5DISPLAY"  value="LOG" />
         <Keyword name="P5MS"  value="0000000" />
         <Keyword name="P5BS"  value="0000029" />
         <Keyword name="$P5R"  value="262144" />
         <Keyword name="$P5S"  value="PerCP-Cy5.5-A" />
         <Keyword name="$P5V"  value="373" />
         <Keyword name="$P5N"  value="PerCP-Cy5.5-A" />
         <Keyword name="$P5E"  value="0,0" />
         <Keyword name="$P5B"  value="32" />
         <Keyword name="P4DISPLAY"  value="LOG" />
         <Keyword name="P4MS"  value="0000000" />
         <Keyword name="P4BS"  value="0000056" />
         <Keyword name="$P4R"  value="262144" />
         <Keyword name="$P4S"  value="PE-A" />
         <Keyword name="$P4V"  value="294" />
         <Keyword name="$P4N"  value="PE-A" />
         <Keyword name="$P4E"  value="0,0" />
         <Keyword name="$P4B"  value="32" />
         <Keyword name="P3DISPLAY"  value="LOG" />
         <Keyword name="P3MS"  value="0000000" />
         <Keyword name="P3BS"  value="0000052" />
         <Keyword name="$P3R"  value="262144" />
         <Keyword name="$P3S"  value="FITC-A" />
         <Keyword name="$P3V"  value="250" />
         <Keyword name="$P3N"  value="FITC-A" />
         <Keyword name="$P3E"  value="0,0" />
         <Keyword name="$P3B"  value="32" />
         <Keyword name="P2DISPLAY"  value="LIN" />
         <Keyword name="P2MS"  value="0000000" />
         <Keyword name="$P2R"  value="262144" />
         <Keyword name="$P2V"  value="381" />
         <Keyword name="$P2N"  value="SSC-A" />
         <Keyword name="$P2E"  value="0,0" />
         <Keyword name="$P2B"  value="32" />
         <Keyword name="P1DISPLAY"  value="LIN" />
         <Keyword name="P1MS"  value="0000000" />
         <Keyword name="$P1R"  value="262144" />
         <Keyword name="$P1V"  value="184" />
         <Keyword name="$P1N"  value="FSC-A" />
         <Keyword name="$P1E"  value="0,0" />
         <Keyword name="$P1B"  value="32" />
         <Keyword name="$TIMESTEP"  value="0.001" />
         <Keyword name="$NEXTDATA"  value="0" />
         <Keyword name="$TOT"  value="10000" />
         <Keyword name="$PAR"  value="11" />
         <Keyword name="$DATATYPE"  value="F" />
         <Keyword name="$BYTEORD"  value="1,2,3,4" />
         <Keyword name="$MODE"  value="L" />
         <Keyword name="$ENDSTEXT"  value="0" />
         <Keyword name="$BEGINSTEXT"  value="0" />
         <Keyword name="$ENDANALYSIS"  value="0" />
         <Keyword name="$BEGINANALYSIS"  value="0" />
         <Keyword name="$ENDDATA"  value="443015      " />
         <Keyword name="$BEGINDATA"  value="3016        " />
         <Keyword name="FJ_FCS_VERSION"  value="3" />
         <Keyword name="$P1S"  value="" />
         <Keyword name="$P2S"  value="" />
         <Keyword name="$P11S"  value="" />
         <Keyword name="$P12N"  value="Comp-FITC-A" />
         <Keyword name="$P12S"  value="FITC-A" />
         <Keyword name="$P12R"  value="262143" />
         <Keyword name="$P13N"  value="Comp-PE-A" />
         <Keyword name="$P13S"  value="PE-A" />
         <Keyword name="$P13R"  value="262143" />
         <Keyword name="$P14N"  value="Comp-PerCP-Cy5.5-A" />
         <Keyword name="$P14S"  value="PerCP-Cy5.5-A" />
         <Keyword name="$P14R"  value="262143" />
         <Keyword name="$P15N"  value="Comp-PE-Cy7-A" />
         <Keyword name="$P15S"  value="PE-Cy7-A" />
         <Keyword name="$P15R"  value="262144" />
         <Keyword name="$P16N"  value="Comp-APC-A" />
         <Keyword name="$P16S"  value="APC-A" />
         <Keyword name="$P16R"  value="262143" />
         <Keyword name="$P17N"  value="Comp-APC-Cy7-A" />
         <Keyword name="$P17S"  value="APC-Cy7-A" />
         <Keyword name="$P17R"  value="262144" />
         <Keyword name="$P18N"  value="Comp-V450-A" />
         <Keyword name="$P18S"  value="V450-A" />
         <Keyword name="$P18R"  value="262144" />
         <Keyword name="$P19N"  value="Comp-vioGreen-A" />
         <Keyword name="$P19S"  value="vioGreen-A" />
         <Keyword name="$P19R"  value="262144" />
       </Keywords>
       <SampleNode name="Fig.3 c-Met CAR-T subtype test 12d.fcs"  annotation=""  owningGroup=""  expanded="1"  sortPriority="10"  count="10000"  sampleID="6" >
         <Graph smoothing="0"  backColor="#ffffff"  foreColor="#000000"  heatMapStatParameter="Comp-FITC-A"  type="Pseudocolor"  fast="1" >
           <Axis dimension="x"  name="Comp-APC-A"  label=""  auto="auto" />
           <Axis dimension="y"  name="SSC-A"  label=""  auto="auto" />
           <GraphSettings level="5%"  smoothingHighResolution="1"  contourHighResolution="1"  histogramSmoothingCount="0"  graphResolution="256"  showOutliers="0"  drawLargeDots="0"  dotsToDraw="8000"  tint="le.chartfill.tinted.40"  lineWeight="le.lineweight.normal"  lineStyle="le.linestyle.solid" />
           <GraphEnvironment showGrid="0"  showAxes="tnlTNL"  showGates="1"  showFreqOnPlots="1"  showGateNameOnPlots="1"  showMedians="0"  showUncomped="0"  addEventParam="0"  lastYAxisName="" >
             <TextTraits font="SansSerif"  size="11"  name="Labels"  style="plain"  color="#000000"  background="#00ffffff"  just="left" />
             <TextTraits font="SansSerif"  size="11"  name="LayoutGates"  style="plain"  color="#000000"  background="#00ffffff"  just="left" />
             <TextTraits font="SansSerif"  size="9"  name="Numbers"  style="plain"  color="#000000"  background="#00ffffff"  just="left" />
             <TextTraits font="SansSerif"  size="9"  name="Legend"  style="plain"  color="#000000"  background="#00ffffff"  just="left" />
             <WindowPosition x="620"  y="20"  width="390"  height="622"  displayed="0"  panelState="---" />
           </GraphEnvironment>
         </Graph>
         <Subpopulations>
           <Population name="淋巴细胞"  annotation=""  owningGroup=""  expanded="1"  sortPriority="10"  count="8822" >
             <Graph smoothing="0"  backColor="#ffffff"  foreColor="#000000"  heatMapStatParameter="Comp-FITC-A"  type="Pseudocolor"  fast="1" >
               <Axis dimension="x"  name="FSC-A"  label=""  auto="auto" />
               <Axis dimension="y"  name="SSC-A"  label=""  auto="auto" />
               <GraphSettings level="5%"  smoothingHighResolution="1"  contourHighResolution="1"  histogramSmoothingCount="0"  graphResolution="256"  showOutliers="0"  drawLargeDots="0"  dotsToDraw="8000"  tint="le.chartfill.tinted.40"  lineWeight="le.lineweight.normal"  lineStyle="le.linestyle.solid" />
               <GraphEnvironment showGrid="0"  showAxes="tnlTNL"  showGates="1"  showFreqOnPlots="1"  showGateNameOnPlots="1"  showMedians="0"  showUncomped="0"  addEventParam="0"  lastYAxisName="" >
                 <TextTraits font="SansSerif"  size="11"  name="Labels"  style="plain"  color="#000000"  background="#00ffffff"  just="left" />
                 <TextTraits font="SansSerif"  size="11"  name="LayoutGates"  style="plain"  color="#000000"  background="#00ffffff"  just="left" />
                 <TextTraits font="SansSerif"  size="9"  name="Numbers"  style="plain"  color="#000000"  background="#00ffffff"  just="left" />
                 <TextTraits font="SansSerif"  size="9"  name="Legend"  style="plain"  color="#000000"  background="#00ffffff"  just="left" />
                 <WindowPosition x="620"  y="20"  width="390"  height="622"  displayed="0"  panelState="---" />
               </GraphEnvironment>
             </Graph>
             <Gate gating:id="ID1916447832" >
               <gating:EllipsoidGate eventsInside="1"  annoOffsetX="0"  annoOffsetY="0"  tint="#000000"  isTinted="0"  lineWeight="Normal"  userDefined="1"  gating:distance="113.6171057406355" >
                 <gating:dimension>
                   <data-type:fcs-dimension data-type:name="FSC-A" />
                 </gating:dimension>
                 <gating:dimension>
                   <data-type:fcs-dimension data-type:name="SSC-A" />
                 </gating:dimension>
                 <gating:foci>
                   <gating:vertex>
                     <gating:coordinate data-type:value="151.5180153967" />
                     <gating:coordinate data-type:value="63.4414347358" />
                   </gating:vertex>
                   <gating:vertex>
                     <gating:coordinate data-type:value="189.4819846033" />
                     <gating:coordinate data-type:value="160.5585652642" />
                   </gating:vertex>
                 </gating:foci>
                 <gating:edge>
                   <gating:vertex>
                     <gating:coordinate data-type:value="192" />
                     <gating:coordinate data-type:value="167" />
                   </gating:vertex>
                   <gating:vertex>
                     <gating:coordinate data-type:value="149" />
                     <gating:coordinate data-type:value="57" />
                   </gating:vertex>
                   <gating:vertex>
                     <gating:coordinate data-type:value="195" />
                     <gating:coordinate data-type:value="100" />
                   </gating:vertex>
                   <gating:vertex>
                     <gating:coordinate data-type:value="145" />
                     <gating:coordinate data-type:value="124" />
                   </gating:vertex>
                 </gating:edge>
               </gating:EllipsoidGate>
             </Gate>
             <Subpopulations>
               <Population name="Q1: PE-A- , PerCP-Cy5.5-A+"  annotation=""  owningGroup=""  expanded="1"  sortPriority="10"  count="7549" >
                 <Graph smoothing="0"  backColor="#ffffff"  foreColor="#000000"  heatMapStatParameter="Comp-FITC-A"  type="Pseudocolor"  fast="1" >
                   <Axis dimension="x"  name="Comp-PE-A"  label=""  auto="auto" />
                   <Axis dimension="y"  name="Comp-PerCP-Cy5.5-A"  label=""  auto="auto" />
                   <GraphSettings level="5%"  smoothingHighResolution="1"  contourHighResolution="1"  histogramSmoothingCount="0"  graphResolution="256"  showOutliers="0"  drawLargeDots="0"  dotsToDraw="8000"  tint="le.chartfill.tinted.40"  lineWeight="le.lineweight.normal"  lineStyle="le.linestyle.solid" />
                   <GraphEnvironment showGrid="0"  showAxes="tnlTNL"  showGates="1"  showFreqOnPlots="1"  showGateNameOnPlots="1"  showMedians="0"  showUncomped="0"  addEventParam="0"  lastYAxisName="" >
                     <TextTraits font="SansSerif"  size="11"  name="Labels"  style="plain"  color="#000000"  background="#00ffffff"  just="left" />
                     <TextTraits font="SansSerif"  size="11"  name="LayoutGates"  style="plain"  color="#000000"  background="#00ffffff"  just="left" />
                     <TextTraits font="SansSerif"  size="9"  name="Numbers"  style="plain"  color="#000000"  background="#00ffffff"  just="left" />
                     <TextTraits font="SansSerif"  size="9"  name="Legend"  style="plain"  color="#000000"  background="#00ffffff"  just="left" />
                     <WindowPosition x="620"  y="20"  width="390"  height="622"  displayed="1"  panelState="---" />
                   </GraphEnvironment>
                 </Graph>
                 <Gate gating:id="ID877822335"  gating:parent_id="ID1916447832" >
                   <gating:RectangleGate eventsInside="1"  annoOffsetX="0"  annoOffsetY="0"  tint="#000000"  isTinted="0"  lineWeight="Normal"  userDefined="1"  percentX="0"  percentY="0" >
                     <gating:dimension gating:max="886.8100134425946" >
                       <data-type:fcs-dimension data-type:name="Comp-PE-A" />
                     </gating:dimension>
                     <gating:dimension gating:min="412.32066448449257" >
                       <data-type:fcs-dimension data-type:name="Comp-PerCP-Cy5.5-A" />
                     </gating:dimension>
                   </gating:RectangleGate>
                 </Gate>
               </Population>
               <Population name="Q2: PE-A+ , PerCP-Cy5.5-A+"  annotation=""  owningGroup=""  expanded="1"  sortPriority="10"  count="447" >
                 <Graph smoothing="0"  backColor="#ffffff"  foreColor="#000000"  heatMapStatParameter="Comp-FITC-A"  type="Pseudocolor"  fast="1" >
                   <Axis dimension="x"  name="Comp-PE-A"  label=""  auto="auto" />
                   <Axis dimension="y"  name="Comp-PerCP-Cy5.5-A"  label=""  auto="auto" />
                   <GraphSettings level="5%"  smoothingHighResolution="1"  contourHighResolution="1"  histogramSmoothingCount="0"  graphResolution="256"  showOutliers="0"  drawLargeDots="0"  dotsToDraw="8000"  tint="le.chartfill.tinted.40"  lineWeight="le.lineweight.normal"  lineStyle="le.linestyle.solid" />
                   <GraphEnvironment showGrid="0"  showAxes="tnlTNL"  showGates="1"  showFreqOnPlots="1"  showGateNameOnPlots="1"  showMedians="0"  showUncomped="0"  addEventParam="0"  lastYAxisName="" >
                     <TextTraits font="SansSerif"  size="11"  name="Labels"  style="plain"  color="#000000"  background="#00ffffff"  just="left" />
                     <TextTraits font="SansSerif"  size="11"  name="LayoutGates"  style="plain"  color="#000000"  background="#00ffffff"  just="left" />
                     <TextTraits font="SansSerif"  size="9"  name="Numbers"  style="plain"  color="#000000"  background="#00ffffff"  just="left" />
                     <TextTraits font="SansSerif"  size="9"  name="Legend"  style="plain"  color="#000000"  background="#00ffffff"  just="left" />
                     <WindowPosition x="620"  y="20"  width="390"  height="622"  displayed="1"  panelState="---" />
                   </GraphEnvironment>
                 </Graph>
                 <Gate gating:id="ID1039879206"  gating:parent_id="ID1916447832" >
                   <gating:RectangleGate eventsInside="1"  annoOffsetX="0"  annoOffsetY="0"  tint="#000000"  isTinted="0"  lineWeight="Normal"  userDefined="1"  percentX="0"  percentY="0" >
                     <gating:dimension gating:min="886.8100134425946" >
                       <data-type:fcs-dimension data-type:name="Comp-PE-A" />
                     </gating:dimension>
                     <gating:dimension gating:min="412.32066448449257" >
                       <data-type:fcs-dimension data-type:name="Comp-PerCP-Cy5.5-A" />
                     </gating:dimension>
                   </gating:RectangleGate>
                 </Gate>
               </Population>
               <Population name="Q3: PE-A+ , PerCP-Cy5.5-A-"  annotation=""  owningGroup=""  expanded="1"  sortPriority="10"  count="673" >
                 <Graph smoothing="0"  backColor="#ffffff"  foreColor="#000000"  heatMapStatParameter="Comp-FITC-A"  type="Pseudocolor"  fast="1" >
                   <Axis dimension="x"  name="Comp-PE-A"  label=""  auto="auto" />
                   <Axis dimension="y"  name="Comp-PerCP-Cy5.5-A"  label=""  auto="auto" />
                   <GraphSettings level="5%"  smoothingHighResolution="1"  contourHighResolution="1"  histogramSmoothingCount="0"  graphResolution="256"  showOutliers="0"  drawLargeDots="0"  dotsToDraw="8000"  tint="le.chartfill.tinted.40"  lineWeight="le.lineweight.normal"  lineStyle="le.linestyle.solid" />
                   <GraphEnvironment showGrid="0"  showAxes="tnlTNL"  showGates="1"  showFreqOnPlots="1"  showGateNameOnPlots="1"  showMedians="0"  showUncomped="0"  addEventParam="0"  lastYAxisName="" >
                     <TextTraits font="SansSerif"  size="11"  name="Labels"  style="plain"  color="#000000"  background="#00ffffff"  just="left" />
                     <TextTraits font="SansSerif"  size="11"  name="LayoutGates"  style="plain"  color="#000000"  background="#00ffffff"  just="left" />
                     <TextTraits font="SansSerif"  size="9"  name="Numbers"  style="plain"  color="#000000"  background="#00ffffff"  just="left" />
                     <TextTraits font="SansSerif"  size="9"  name="Legend"  style="plain"  color="#000000"  background="#00ffffff"  just="left" />
                     <WindowPosition x="620"  y="20"  width="390"  height="622"  displayed="1"  panelState="---" />
                   </GraphEnvironment>
                 </Graph>
                 <Gate gating:id="ID298097860"  gating:parent_id="ID1916447832" >
                   <gating:RectangleGate eventsInside="1"  annoOffsetX="0"  annoOffsetY="0"  tint="#000000"  isTinted="0"  lineWeight="Normal"  userDefined="1"  percentX="0"  percentY="0" >
                     <gating:dimension gating:min="886.8100134425946" >
                       <data-type:fcs-dimension data-type:name="Comp-PE-A" />
                     </gating:dimension>
                     <gating:dimension gating:max="412.32066448449257" >
                       <data-type:fcs-dimension data-type:name="Comp-PerCP-Cy5.5-A" />
                     </gating:dimension>
                   </gating:RectangleGate>
                 </Gate>
               </Population>
               <Population name="Q4: PE-A- , PerCP-Cy5.5-A-"  annotation=""  owningGroup=""  expanded="1"  sortPriority="10"  count="153" >
                 <Graph smoothing="0"  backColor="#ffffff"  foreColor="#000000"  heatMapStatParameter="Comp-FITC-A"  type="Pseudocolor"  fast="1" >
                   <Axis dimension="x"  name="Comp-PE-A"  label=""  auto="auto" />
                   <Axis dimension="y"  name="Comp-PerCP-Cy5.5-A"  label=""  auto="auto" />
                   <GraphSettings level="5%"  smoothingHighResolution="1"  contourHighResolution="1"  histogramSmoothingCount="0"  graphResolution="256"  showOutliers="0"  drawLargeDots="0"  dotsToDraw="8000"  tint="le.chartfill.tinted.40"  lineWeight="le.lineweight.normal"  lineStyle="le.linestyle.solid" />
                   <GraphEnvironment showGrid="0"  showAxes="tnlTNL"  showGates="1"  showFreqOnPlots="1"  showGateNameOnPlots="1"  showMedians="0"  showUncomped="0"  addEventParam="0"  lastYAxisName="" >
                     <TextTraits font="SansSerif"  size="11"  name="Labels"  style="plain"  color="#000000"  background="#00ffffff"  just="left" />
                     <TextTraits font="SansSerif"  size="11"  name="LayoutGates"  style="plain"  color="#000000"  background="#00ffffff"  just="left" />
                     <TextTraits font="SansSerif"  size="9"  name="Numbers"  style="plain"  color="#000000"  background="#00ffffff"  just="left" />
                     <TextTraits font="SansSerif"  size="9"  name="Legend"  style="plain"  color="#000000"  background="#00ffffff"  just="left" />
                     <WindowPosition x="620"  y="20"  width="390"  height="622"  displayed="1"  panelState="---" />
                   </GraphEnvironment>
                 </Graph>
                 <Gate gating:id="ID918272712"  gating:parent_id="ID1916447832" >
                   <gating:RectangleGate eventsInside="1"  annoOffsetX="0"  annoOffsetY="0"  tint="#000000"  isTinted="0"  lineWeight="Normal"  userDefined="1"  percentX="0"  percentY="0" >
                     <gating:dimension gating:max="886.8100134425946" >
                       <data-type:fcs-dimension data-type:name="Comp-PE-A" />
                     </gating:dimension>
                     <gating:dimension gating:max="412.32066448449257" >
                       <data-type:fcs-dimension data-type:name="Comp-PerCP-Cy5.5-A" />
                     </gating:dimension>
                   </gating:RectangleGate>
                 </Gate>
               </Population>
             </Subpopulations>
           </Population>
         </Subpopulations>
       </SampleNode>
     </Sample>
     <Sample>
       <DataSet uri="file:/C:/Users/Lenovo/Desktop/投稿/论文/TY/Fig.3%20CD19%20CAR-T%20subtype%20test%207d%20.fcs"  sampleID="7" />
       <transforms:spilloverMatrix prefix="Comp-"  name="采集定义"  editable="0"  color="#c0c0c0"  version="FlowJo-10.4"  status="FINALIZED"  transforms:id="8b4faf48-fd8c-4685-8d49-7ca221078301"  suffix="" >
         <data-type:parameters>
           <data-type:parameter data-type:name="FITC-A" />
           <data-type:parameter data-type:name="PE-A" />
           <data-type:parameter data-type:name="PerCP-Cy5.5-A" />
           <data-type:parameter data-type:name="PE-Cy7-A" />
           <data-type:parameter data-type:name="APC-A" />
           <data-type:parameter data-type:name="APC-Cy7-A" />
           <data-type:parameter data-type:name="V450-A" />
           <data-type:parameter data-type:name="vioGreen-A" />
         </data-type:parameters>
         <transforms:spillover data-type:parameter="FITC-A" >
           <transforms:coefficient data-type:parameter="FITC-A"  transforms:value="1" />
           <transforms:coefficient data-type:parameter="PE-A"  transforms:value="0.4751000106" />
           <transforms:coefficient data-type:parameter="PerCP-Cy5.5-A"  transforms:value="0.0280000009" />
           <transforms:coefficient data-type:parameter="PE-Cy7-A"  transforms:value="0" />
           <transforms:coefficient data-type:parameter="APC-A"  transforms:value="0" />
           <transforms:coefficient data-type:parameter="APC-Cy7-A"  transforms:value="0" />
           <transforms:coefficient data-type:parameter="V450-A"  transforms:value="0" />
           <transforms:coefficient data-type:parameter="vioGreen-A"  transforms:value="0" />
         </transforms:spillover>
         <transforms:spillover data-type:parameter="PE-A" >
           <transforms:coefficient data-type:parameter="FITC-A"  transforms:value="0.0024999999" />
           <transforms:coefficient data-type:parameter="PE-A"  transforms:value="1" />
           <transforms:coefficient data-type:parameter="PerCP-Cy5.5-A"  transforms:value="0.1307999939" />
           <transforms:coefficient data-type:parameter="PE-Cy7-A"  transforms:value="0" />
           <transforms:coefficient data-type:parameter="APC-A"  transforms:value="0" />
           <transforms:coefficient data-type:parameter="APC-Cy7-A"  transforms:value="0" />
           <transforms:coefficient data-type:parameter="V450-A"  transforms:value="0" />
           <transforms:coefficient data-type:parameter="vioGreen-A"  transforms:value="0" />
         </transforms:spillover>
         <transforms:spillover data-type:parameter="PerCP-Cy5.5-A" >
           <transforms:coefficient data-type:parameter="FITC-A"  transforms:value="0" />
           <transforms:coefficient data-type:parameter="PE-A"  transforms:value="0" />
           <transforms:coefficient data-type:parameter="PerCP-Cy5.5-A"  transforms:value="1" />
           <transforms:coefficient data-type:parameter="PE-Cy7-A"  transforms:value="0" />
           <transforms:coefficient data-type:parameter="APC-A"  transforms:value="0.0102000004" />
           <transforms:coefficient data-type:parameter="APC-Cy7-A"  transforms:value="0" />
           <transforms:coefficient data-type:parameter="V450-A"  transforms:value="0" />
           <transforms:coefficient data-type:parameter="vioGreen-A"  transforms:value="0" />
         </transforms:spillover>
         <transforms:spillover data-type:parameter="PE-Cy7-A" >
           <transforms:coefficient data-type:parameter="FITC-A"  transforms:value="0" />
           <transforms:coefficient data-type:parameter="PE-A"  transforms:value="0" />
           <transforms:coefficient data-type:parameter="PerCP-Cy5.5-A"  transforms:value="0" />
           <transforms:coefficient data-type:parameter="PE-Cy7-A"  transforms:value="1" />
           <transforms:coefficient data-type:parameter="APC-A"  transforms:value="0" />
           <transforms:coefficient data-type:parameter="APC-Cy7-A"  transforms:value="0" />
           <transforms:coefficient data-type:parameter="V450-A"  transforms:value="0" />
           <transforms:coefficient data-type:parameter="vioGreen-A"  transforms:value="0" />
         </transforms:spillover>
         <transforms:spillover data-type:parameter="APC-A" >
           <transforms:coefficient data-type:parameter="FITC-A"  transforms:value="0" />
           <transforms:coefficient data-type:parameter="PE-A"  transforms:value="0" />
           <transforms:coefficient data-type:parameter="PerCP-Cy5.5-A"  transforms:value="0.0108000003" />
           <transforms:coefficient data-type:parameter="PE-Cy7-A"  transforms:value="0" />
           <transforms:coefficient data-type:parameter="APC-A"  transforms:value="1" />
           <transforms:coefficient data-type:parameter="APC-Cy7-A"  transforms:value="0" />
           <transforms:coefficient data-type:parameter="V450-A"  transforms:value="0" />
           <transforms:coefficient data-type:parameter="vioGreen-A"  transforms:value="0" />
         </transforms:spillover>
         <transforms:spillover data-type:parameter="APC-Cy7-A" >
           <transforms:coefficient data-type:parameter="FITC-A"  transforms:value="0" />
           <transforms:coefficient data-type:parameter="PE-A"  transforms:value="0" />
           <transforms:coefficient data-type:parameter="PerCP-Cy5.5-A"  transforms:value="0" />
           <transforms:coefficient data-type:parameter="PE-Cy7-A"  transforms:value="0" />
           <transforms:coefficient data-type:parameter="APC-A"  transforms:value="0" />
           <transforms:coefficient data-type:parameter="APC-Cy7-A"  transforms:value="1" />
           <transforms:coefficient data-type:parameter="V450-A"  transforms:value="0" />
           <transforms:coefficient data-type:parameter="vioGreen-A"  transforms:value="0" />
         </transforms:spillover>
         <transforms:spillover data-type:parameter="V450-A" >
           <transforms:coefficient data-type:parameter="FITC-A"  transforms:value="0" />
           <transforms:coefficient data-type:parameter="PE-A"  transforms:value="0" />
           <transforms:coefficient data-type:parameter="PerCP-Cy5.5-A"  transforms:value="0" />
           <transforms:coefficient data-type:parameter="PE-Cy7-A"  transforms:value="0" />
           <transforms:coefficient data-type:parameter="APC-A"  transforms:value="0" />
           <transforms:coefficient data-type:parameter="APC-Cy7-A"  transforms:value="0" />
           <transforms:coefficient data-type:parameter="V450-A"  transforms:value="1" />
           <transforms:coefficient data-type:parameter="vioGreen-A"  transforms:value="0" />
         </transforms:spillover>
         <transforms:spillover data-type:parameter="vioGreen-A" >
           <transforms:coefficient data-type:parameter="FITC-A"  transforms:value="0" />
           <transforms:coefficient data-type:parameter="PE-A"  transforms:value="0" />
           <transforms:coefficient data-type:parameter="PerCP-Cy5.5-A"  transforms:value="0" />
           <transforms:coefficient data-type:parameter="PE-Cy7-A"  transforms:value="0" />
           <transforms:coefficient data-type:parameter="APC-A"  transforms:value="0" />
           <transforms:coefficient data-type:parameter="APC-Cy7-A"  transforms:value="0" />
           <transforms:coefficient data-type:parameter="V450-A"  transforms:value="0" />
           <transforms:coefficient data-type:parameter="vioGreen-A"  transforms:value="1" />
         </transforms:spillover>
       </transforms:spilloverMatrix>
       <Transformations>
         <transforms:log transforms:offset="2621.44"  transforms:decades="2.5" >
           <data-type:parameter data-type:name="FSC-A" />
         </transforms:log>
         <transforms:log transforms:offset="3000"  transforms:decades="2.4414186672" >
           <data-type:parameter data-type:name="SSC-A" />
         </transforms:log>
         <transforms:log transforms:offset="3"  transforms:decades="4.9414186672" >
           <data-type:parameter data-type:name="FITC-A" />
         </transforms:log>
         <transforms:log transforms:offset="3"  transforms:decades="4.9414186672" >
           <data-type:parameter data-type:name="PE-A" />
         </transforms:log>
         <transforms:log transforms:offset="3"  transforms:decades="4.9414186672" >
           <data-type:parameter data-type:name="PerCP-Cy5.5-A" />
         </transforms:log>
         <transforms:biex transforms:length="256"  transforms:maxRange="262144.0000291775"  transforms:neg="0"  transforms:width="-100"  transforms:pos="4.418539922" >
           <data-type:parameter data-type:name="PE-Cy7-A" />
         </transforms:biex>
         <transforms:log transforms:offset="3"  transforms:decades="4.9414186672" >
           <data-type:parameter data-type:name="APC-A" />
         </transforms:log>
         <transforms:biex transforms:length="256"  transforms:maxRange="262144.0000291775"  transforms:neg="0"  transforms:width="-100"  transforms:pos="4.418539922" >
           <data-type:parameter data-type:name="APC-Cy7-A" />
         </transforms:biex>
         <transforms:biex transforms:length="256"  transforms:maxRange="262144.0000291775"  transforms:neg="0"  transforms:width="-100"  transforms:pos="4.418539922" >
           <data-type:parameter data-type:name="V450-A" />
         </transforms:biex>
         <transforms:biex transforms:length="256"  transforms:maxRange="262144.0000291775"  transforms:neg="0"  transforms:width="-100"  transforms:pos="4.418539922" >
           <data-type:parameter data-type:name="vioGreen-A" />
         </transforms:biex>
         <transforms:linear transforms:minRange="0"  transforms:maxRange="6"  gain="0.0019795447" >
           <data-type:parameter data-type:name="Time" />
         </transforms:linear>
         <transforms:log transforms:offset="3"  transforms:decades="4.9414186672" >
           <data-type:parameter data-type:name="Comp-FITC-A" />
         </transforms:log>
         <transforms:log transforms:offset="3"  transforms:decades="4.9414186672" >
           <data-type:parameter data-type:name="Comp-PE-A" />
         </transforms:log>
         <transforms:log transforms:offset="3"  transforms:decades="4.9414186672" >
           <data-type:parameter data-type:name="Comp-PerCP-Cy5.5-A" />
         </transforms:log>
         <transforms:biex transforms:length="256"  transforms:maxRange="262144.0000291775"  transforms:neg="0"  transforms:width="-100"  transforms:pos="4.418539922" >
           <data-type:parameter data-type:name="Comp-PE-Cy7-A" />
         </transforms:biex>
         <transforms:log transforms:offset="3"  transforms:decades="4.9414186672" >
           <data-type:parameter data-type:name="Comp-APC-A" />
         </transforms:log>
         <transforms:biex transforms:length="256"  transforms:maxRange="262144.0000291775"  transforms:neg="0"  transforms:width="-100"  transforms:pos="4.418539922" >
           <data-type:parameter data-type:name="Comp-APC-Cy7-A" />
         </transforms:biex>
         <transforms:biex transforms:length="256"  transforms:maxRange="262144.0000291775"  transforms:neg="0"  transforms:width="-100"  transforms:pos="4.418539922" >
           <data-type:parameter data-type:name="Comp-V450-A" />
         </transforms:biex>
         <transforms:biex transforms:length="256"  transforms:maxRange="262144.0000291775"  transforms:neg="0"  transforms:width="-100"  transforms:pos="4.418539922" >
           <data-type:parameter data-type:name="Comp-vioGreen-A" />
         </transforms:biex>
       </Transformations>
       <Keywords>
         <Keyword name="QCMESSAGE1"  value="All Events gate does not contain requested 10,000 events [6_17_2021 11:12:43 AM]" />
         <Keyword name="EXPORT TIME"  value="17-Jun-2021-11:12:43" />
         <Keyword name="EXPORT USER NAME"  value="BDAdministrator" />
         <Keyword name="AUTOBS"  value="TRUE" />
         <Keyword name="$PROJ"  value="Experiment_005" />
         <Keyword name="TUBE NAME"  value="TY1" />
         <Keyword name="$CYTSN"  value="Z6511550340" />
         <Keyword name="CYTNUM"  value="Z6511550340" />
         <Keyword name="$CYT"  value="BD FACSVerse" />
         <Keyword name="CREATOR"  value="BD FACSuite v1.0.5" />
         <Keyword name="$FIL"  value="TY1.fcs" />
         <Keyword name="$SYS"  value="Microsoft Windows NT 6.1.7601 Service Pack 1" />
         <Keyword name="$ETIM"  value="11:08:25" />
         <Keyword name="$DATE"  value="17-Jun-2021" />
         <Keyword name="$BTIM"  value="11:08:19" />
         <Keyword name="PERFORMANCE QC WARNING MESSAGE1"  value="CS+T Bead Lot (Lot ID 81165) has expired" />
         <Keyword name="PERFORMANCE QC STATUS"  value="Pass" />
         <Keyword name="PERFORMANCE QC DATE"  value="12-Jun-2020-12:11:48" />
         <Keyword name="CHARACTERIZATION QC DATE"  value="18-Apr-2019-13:11:41" />
         <Keyword name="CST BEAD LOT REGULATORY STATUS"  value="RUO" />
         <Keyword name="CST BEAD LOT EXPIRATION DATE"  value="31-May-2020-00:00:00" />
         <Keyword name="CST BEAD LOT ID"  value="81165" />
         <Keyword name="CYTOMETER CONFIGURATION REGULATORY STATUS"  value="RUO" />
         <Keyword name="CYTOMETER CONFIGURATION DATE MODIFIED"  value="03-Dec-2020-15:13:12" />
         <Keyword name="CYTOMETER CONFIGURATION DATE CREATED"  value="25-Apr-2012-02:42:31" />
         <Keyword name="CYTOMETER CONFIGURATION NAME"  value="4-Blue 2-Red 2-Violet (RUO)" />
         <Keyword name="$EXP"  value="Admin User" />
         <Keyword name="OPERATOR EMAIL"  value="admin@bd.com" />
         <Keyword name="$INST"  value="None" />
         <Keyword name="$OP"  value="Admin User" />
         <Keyword name="GUID"  value="a48fa8eb-0dc8-462a-87bd-8690ef50be65" />
         <Keyword name="CHARSET"  value="Windows-1252" />
         <Keyword name="FSC ASF"  value="0.7783853" />
         <Keyword name="THRESHOLD"  value="FSC,10000" />
         <Keyword name="WINDOW EXTENSION"  value="3" />
         <Keyword name="LASER3ASF"  value="0.4703301" />
         <Keyword name="LASER3DELAY"  value="-38.69535" />
         <Keyword name="LASER3NAME"  value="Violet" />
         <Keyword name="LASER2ASF"  value="0.3952252" />
         <Keyword name="LASER2DELAY"  value="37.06691" />
         <Keyword name="LASER2NAME"  value="Red" />
         <Keyword name="LASER1ASF"  value="0.70457" />
         <Keyword name="LASER1DELAY"  value="0" />
         <Keyword name="LASER1NAME"  value="Blue" />
         <Keyword name="FLUIDICS MODE"  value="Normal" />
         <Keyword name="APPLY COMPENSATION"  value="TRUE" />
         <Keyword name="SPILL"  value="8,FITC-A,PE-A,PerCP-Cy5.5-A,PE-Cy7-A,APC-A,APC-Cy7-A,V450-A,vioGreen-A,1,0.4751,0.028,0,0,0,0,0,0.0025,1,0.1308,0,0,0,0,0,0,0,1,0,0.0102,0,0,0,0,0,0,1,0,0,0,0,0,0,0.0108,0,1,0,0,0,0,0,0,0,0,1,0,0,0,0,0,0,0,0,1,0,0,0,0,0,0,0,0,1" />
         <Keyword name="P11DISPLAY"  value="LIN" />
         <Keyword name="P11MS"  value="0000000" />
         <Keyword name="$P11R"  value="262144" />
         <Keyword name="$P11N"  value="Time" />
         <Keyword name="$P11E"  value="0,0" />
         <Keyword name="$P11B"  value="32" />
         <Keyword name="P10DISPLAY"  value="LOG" />
         <Keyword name="P10MS"  value="0000000" />
         <Keyword name="$P10R"  value="262144" />
         <Keyword name="$P10S"  value="vioGreen-A" />
         <Keyword name="$P10V"  value="477" />
         <Keyword name="$P10N"  value="vioGreen-A" />
         <Keyword name="$P10E"  value="0,0" />
         <Keyword name="$P10B"  value="32" />
         <Keyword name="P9DISPLAY"  value="LOG" />
         <Keyword name="P9MS"  value="0000000" />
         <Keyword name="$P9R"  value="262144" />
         <Keyword name="$P9S"  value="V450-A" />
         <Keyword name="$P9V"  value="521" />
         <Keyword name="$P9N"  value="V450-A" />
         <Keyword name="$P9E"  value="0,0" />
         <Keyword name="$P9B"  value="32" />
         <Keyword name="P8DISPLAY"  value="LOG" />
         <Keyword name="P8MS"  value="0000000" />
         <Keyword name="$P8R"  value="262144" />
         <Keyword name="$P8S"  value="APC-Cy7-A" />
         <Keyword name="$P8V"  value="604" />
         <Keyword name="$P8N"  value="APC-Cy7-A" />
         <Keyword name="$P8E"  value="0,0" />
         <Keyword name="$P8B"  value="32" />
         <Keyword name="P7DISPLAY"  value="LOG" />
         <Keyword name="P7MS"  value="0000000" />
         <Keyword name="P7BS"  value="0000011" />
         <Keyword name="$P7R"  value="262144" />
         <Keyword name="$P7S"  value="APC-A" />
         <Keyword name="$P7V"  value="372" />
         <Keyword name="$P7N"  value="APC-A" />
         <Keyword name="$P7E"  value="0,0" />
         <Keyword name="$P7B"  value="32" />
         <Keyword name="P6DISPLAY"  value="LOG" />
         <Keyword name="P6MS"  value="0000000" />
         <Keyword name="$P6R"  value="262144" />
         <Keyword name="$P6S"  value="PE-Cy7-A" />
         <Keyword name="$P6V"  value="533" />
         <Keyword name="$P6N"  value="PE-Cy7-A" />
         <Keyword name="$P6E"  value="0,0" />
         <Keyword name="$P6B"  value="32" />
         <Keyword name="P5DISPLAY"  value="LOG" />
         <Keyword name="P5MS"  value="0000000" />
         <Keyword name="P5BS"  value="0000067" />
         <Keyword name="$P5R"  value="262144" />
         <Keyword name="$P5S"  value="PerCP-Cy5.5-A" />
         <Keyword name="$P5V"  value="373" />
         <Keyword name="$P5N"  value="PerCP-Cy5.5-A" />
         <Keyword name="$P5E"  value="0,0" />
         <Keyword name="$P5B"  value="32" />
         <Keyword name="P4DISPLAY"  value="LOG" />
         <Keyword name="P4MS"  value="0000000" />
         <Keyword name="P4BS"  value="0000024" />
         <Keyword name="$P4R"  value="262144" />
         <Keyword name="$P4S"  value="PE-A" />
         <Keyword name="$P4V"  value="294" />
         <Keyword name="$P4N"  value="PE-A" />
         <Keyword name="$P4E"  value="0,0" />
         <Keyword name="$P4B"  value="32" />
         <Keyword name="P3DISPLAY"  value="LOG" />
         <Keyword name="P3MS"  value="0000000" />
         <Keyword name="P3BS"  value="0000048" />
         <Keyword name="$P3R"  value="262144" />
         <Keyword name="$P3S"  value="FITC-A" />
         <Keyword name="$P3V"  value="250" />
         <Keyword name="$P3N"  value="FITC-A" />
         <Keyword name="$P3E"  value="0,0" />
         <Keyword name="$P3B"  value="32" />
         <Keyword name="P2DISPLAY"  value="LIN" />
         <Keyword name="P2MS"  value="0000000" />
         <Keyword name="$P2R"  value="262144" />
         <Keyword name="$P2V"  value="381" />
         <Keyword name="$P2N"  value="SSC-A" />
         <Keyword name="$P2E"  value="0,0" />
         <Keyword name="$P2B"  value="32" />
         <Keyword name="P1DISPLAY"  value="LIN" />
         <Keyword name="P1MS"  value="0000000" />
         <Keyword name="$P1R"  value="262144" />
         <Keyword name="$P1V"  value="184" />
         <Keyword name="$P1N"  value="FSC-A" />
         <Keyword name="$P1E"  value="0,0" />
         <Keyword name="$P1B"  value="32" />
         <Keyword name="$TIMESTEP"  value="0.001" />
         <Keyword name="$NEXTDATA"  value="0" />
         <Keyword name="$TOT"  value="10000" />
         <Keyword name="$PAR"  value="11" />
         <Keyword name="$DATATYPE"  value="F" />
         <Keyword name="$BYTEORD"  value="1,2,3,4" />
         <Keyword name="$MODE"  value="L" />
         <Keyword name="$ENDSTEXT"  value="0" />
         <Keyword name="$BEGINSTEXT"  value="0" />
         <Keyword name="$ENDANALYSIS"  value="0" />
         <Keyword name="$BEGINANALYSIS"  value="0" />
         <Keyword name="$ENDDATA"  value="443015      " />
         <Keyword name="$BEGINDATA"  value="3016        " />
         <Keyword name="FJ_FCS_VERSION"  value="3" />
         <Keyword name="$P1S"  value="" />
         <Keyword name="$P2S"  value="" />
         <Keyword name="$P11S"  value="" />
         <Keyword name="$P12N"  value="Comp-FITC-A" />
         <Keyword name="$P12S"  value="FITC-A" />
         <Keyword name="$P12R"  value="262143" />
         <Keyword name="$P13N"  value="Comp-PE-A" />
         <Keyword name="$P13S"  value="PE-A" />
         <Keyword name="$P13R"  value="262143" />
         <Keyword name="$P14N"  value="Comp-PerCP-Cy5.5-A" />
         <Keyword name="$P14S"  value="PerCP-Cy5.5-A" />
         <Keyword name="$P14R"  value="262143" />
         <Keyword name="$P15N"  value="Comp-PE-Cy7-A" />
         <Keyword name="$P15S"  value="PE-Cy7-A" />
         <Keyword name="$P15R"  value="262144" />
         <Keyword name="$P16N"  value="Comp-APC-A" />
         <Keyword name="$P16S"  value="APC-A" />
         <Keyword name="$P16R"  value="262143" />
         <Keyword name="$P17N"  value="Comp-APC-Cy7-A" />
         <Keyword name="$P17S"  value="APC-Cy7-A" />
         <Keyword name="$P17R"  value="262144" />
         <Keyword name="$P18N"  value="Comp-V450-A" />
         <Keyword name="$P18S"  value="V450-A" />
         <Keyword name="$P18R"  value="262144" />
         <Keyword name="$P19N"  value="Comp-vioGreen-A" />
         <Keyword name="$P19S"  value="vioGreen-A" />
         <Keyword name="$P19R"  value="262144" />
       </Keywords>
       <SampleNode name="Fig.3 CD19 CAR-T subtype test 7d .fcs"  annotation=""  owningGroup=""  expanded="1"  sortPriority="10"  count="10000"  sampleID="7" >
         <Graph smoothing="0"  backColor="#ffffff"  foreColor="#000000"  heatMapStatParameter="Comp-FITC-A"  type="Pseudocolor"  fast="1" >
           <Axis dimension="x"  name="Comp-APC-A"  label=""  auto="auto" />
           <Axis dimension="y"  name="SSC-A"  label=""  auto="auto" />
           <GraphSettings level="5%"  smoothingHighResolution="1"  contourHighResolution="1"  histogramSmoothingCount="0"  graphResolution="256"  showOutliers="0"  drawLargeDots="0"  dotsToDraw="8000"  tint="le.chartfill.tinted.40"  lineWeight="le.lineweight.normal"  lineStyle="le.linestyle.solid" />
           <GraphEnvironment showGrid="0"  showAxes="tnlTNL"  showGates="1"  showFreqOnPlots="1"  showGateNameOnPlots="1"  showMedians="0"  showUncomped="0"  addEventParam="0"  lastYAxisName="" >
             <TextTraits font="SansSerif"  size="11"  name="Labels"  style="plain"  color="#000000"  background="#00ffffff"  just="left" />
             <TextTraits font="SansSerif"  size="11"  name="LayoutGates"  style="plain"  color="#000000"  background="#00ffffff"  just="left" />
             <TextTraits font="SansSerif"  size="9"  name="Numbers"  style="plain"  color="#000000"  background="#00ffffff"  just="left" />
             <TextTraits font="SansSerif"  size="9"  name="Legend"  style="plain"  color="#000000"  background="#00ffffff"  just="left" />
             <WindowPosition x="620"  y="20"  width="390"  height="622"  displayed="1"  panelState="---" />
           </GraphEnvironment>
         </Graph>
         <Subpopulations>
           <Population name="淋巴细胞"  annotation=""  owningGroup=""  expanded="1"  sortPriority="10"  count="6589" >
             <Graph smoothing="0"  backColor="#ffffff"  foreColor="#000000"  heatMapStatParameter="Comp-FITC-A"  type="Pseudocolor"  fast="1" >
               <Axis dimension="x"  name="Comp-PE-A"  label=""  auto="auto" />
               <Axis dimension="y"  name="Comp-PerCP-Cy5.5-A"  label=""  auto="auto" />
               <GraphSettings level="5%"  smoothingHighResolution="1"  contourHighResolution="1"  histogramSmoothingCount="0"  graphResolution="256"  showOutliers="0"  drawLargeDots="0"  dotsToDraw="8000"  tint="le.chartfill.tinted.40"  lineWeight="le.lineweight.normal"  lineStyle="le.linestyle.solid" />
               <GraphEnvironment showGrid="0"  showAxes="tnlTNL"  showGates="1"  showFreqOnPlots="1"  showGateNameOnPlots="1"  showMedians="0"  showUncomped="0"  addEventParam="0"  lastYAxisName="" >
                 <TextTraits font="SansSerif"  size="11"  name="Labels"  style="plain"  color="#000000"  background="#00ffffff"  just="left" />
                 <TextTraits font="SansSerif"  size="11"  name="LayoutGates"  style="plain"  color="#000000"  background="#00ffffff"  just="left" />
                 <TextTraits font="SansSerif"  size="9"  name="Numbers"  style="plain"  color="#000000"  background="#00ffffff"  just="left" />
                 <TextTraits font="SansSerif"  size="9"  name="Legend"  style="plain"  color="#000000"  background="#00ffffff"  just="left" />
                 <WindowPosition x="620"  y="20"  width="390"  height="622"  displayed="1"  panelState="---" />
               </GraphEnvironment>
             </Graph>
             <Gate gating:id="ID373459993" >
               <gating:EllipsoidGate eventsInside="1"  annoOffsetX="0"  annoOffsetY="0"  tint="#000000"  isTinted="0"  lineWeight="Normal"  userDefined="1"  gating:distance="113.6171057406355" >
                 <gating:dimension>
                   <data-type:fcs-dimension data-type:name="FSC-A" />
                 </gating:dimension>
                 <gating:dimension>
                   <data-type:fcs-dimension data-type:name="SSC-A" />
                 </gating:dimension>
                 <gating:foci>
                   <gating:vertex>
                     <gating:coordinate data-type:value="151.5180153967" />
                     <gating:coordinate data-type:value="63.4414347358" />
                   </gating:vertex>
                   <gating:vertex>
                     <gating:coordinate data-type:value="189.4819846033" />
                     <gating:coordinate data-type:value="160.5585652642" />
                   </gating:vertex>
                 </gating:foci>
                 <gating:edge>
                   <gating:vertex>
                     <gating:coordinate data-type:value="192" />
                     <gating:coordinate data-type:value="167" />
                   </gating:vertex>
                   <gating:vertex>
                     <gating:coordinate data-type:value="149" />
                     <gating:coordinate data-type:value="57" />
                   </gating:vertex>
                   <gating:vertex>
                     <gating:coordinate data-type:value="195" />
                     <gating:coordinate data-type:value="100" />
                   </gating:vertex>
                   <gating:vertex>
                     <gating:coordinate data-type:value="145" />
                     <gating:coordinate data-type:value="124" />
                   </gating:vertex>
                 </gating:edge>
               </gating:EllipsoidGate>
             </Gate>
             <Subpopulations>
               <Population name="Q1: PE-A- , PerCP-Cy5.5-A+"  annotation=""  owningGroup=""  expanded="1"  sortPriority="10"  count="1204" >
                 <Graph smoothing="0"  backColor="#ffffff"  foreColor="#000000"  heatMapStatParameter="Comp-FITC-A"  type="Pseudocolor"  fast="1" >
                   <Axis dimension="x"  name="Comp-PE-A"  label=""  auto="auto" />
                   <Axis dimension="y"  name="Comp-PerCP-Cy5.5-A"  label=""  auto="auto" />
                   <GraphSettings level="5%"  smoothingHighResolution="1"  contourHighResolution="1"  histogramSmoothingCount="0"  graphResolution="256"  showOutliers="0"  drawLargeDots="0"  dotsToDraw="8000"  tint="le.chartfill.tinted.40"  lineWeight="le.lineweight.normal"  lineStyle="le.linestyle.solid" />
                   <GraphEnvironment showGrid="0"  showAxes="tnlTNL"  showGates="1"  showFreqOnPlots="1"  showGateNameOnPlots="1"  showMedians="0"  showUncomped="0"  addEventParam="0"  lastYAxisName="" >
                     <TextTraits font="SansSerif"  size="11"  name="Labels"  style="plain"  color="#000000"  background="#00ffffff"  just="left" />
                     <TextTraits font="SansSerif"  size="11"  name="LayoutGates"  style="plain"  color="#000000"  background="#00ffffff"  just="left" />
                     <TextTraits font="SansSerif"  size="9"  name="Numbers"  style="plain"  color="#000000"  background="#00ffffff"  just="left" />
                     <TextTraits font="SansSerif"  size="9"  name="Legend"  style="plain"  color="#000000"  background="#00ffffff"  just="left" />
                     <WindowPosition x="620"  y="20"  width="390"  height="622"  displayed="1"  panelState="---" />
                   </GraphEnvironment>
                 </Graph>
                 <Gate gating:id="ID1899980939"  gating:parent_id="ID373459993" >
                   <gating:RectangleGate eventsInside="1"  annoOffsetX="0"  annoOffsetY="0"  tint="#000000"  isTinted="0"  lineWeight="Normal"  userDefined="1"  percentX="0"  percentY="0" >
                     <gating:dimension gating:max="886.8100134425946" >
                       <data-type:fcs-dimension data-type:name="Comp-PE-A" />
                     </gating:dimension>
                     <gating:dimension gating:min="412.32066448449257" >
                       <data-type:fcs-dimension data-type:name="Comp-PerCP-Cy5.5-A" />
                     </gating:dimension>
                   </gating:RectangleGate>
                 </Gate>
               </Population>
               <Population name="Q2: PE-A+ , PerCP-Cy5.5-A+"  annotation=""  owningGroup=""  expanded="1"  sortPriority="10"  count="109" >
                 <Graph smoothing="0"  backColor="#ffffff"  foreColor="#000000"  heatMapStatParameter="Comp-FITC-A"  type="Pseudocolor"  fast="1" >
                   <Axis dimension="x"  name="Comp-PE-A"  label=""  auto="auto" />
                   <Axis dimension="y"  name="Comp-PerCP-Cy5.5-A"  label=""  auto="auto" />
                   <GraphSettings level="5%"  smoothingHighResolution="1"  contourHighResolution="1"  histogramSmoothingCount="0"  graphResolution="256"  showOutliers="0"  drawLargeDots="0"  dotsToDraw="8000"  tint="le.chartfill.tinted.40"  lineWeight="le.lineweight.normal"  lineStyle="le.linestyle.solid" />
                   <GraphEnvironment showGrid="0"  showAxes="tnlTNL"  showGates="1"  showFreqOnPlots="1"  showGateNameOnPlots="1"  showMedians="0"  showUncomped="0"  addEventParam="0"  lastYAxisName="" >
                     <TextTraits font="SansSerif"  size="11"  name="Labels"  style="plain"  color="#000000"  background="#00ffffff"  just="left" />
                     <TextTraits font="SansSerif"  size="11"  name="LayoutGates"  style="plain"  color="#000000"  background="#00ffffff"  just="left" />
                     <TextTraits font="SansSerif"  size="9"  name="Numbers"  style="plain"  color="#000000"  background="#00ffffff"  just="left" />
                     <TextTraits font="SansSerif"  size="9"  name="Legend"  style="plain"  color="#000000"  background="#00ffffff"  just="left" />
                     <WindowPosition x="620"  y="20"  width="390"  height="622"  displayed="1"  panelState="---" />
                   </GraphEnvironment>
                 </Graph>
                 <Gate gating:id="ID1151920340"  gating:parent_id="ID373459993" >
                   <gating:RectangleGate eventsInside="1"  annoOffsetX="0"  annoOffsetY="0"  tint="#000000"  isTinted="0"  lineWeight="Normal"  userDefined="1"  percentX="0"  percentY="0" >
                     <gating:dimension gating:min="886.8100134425946" >
                       <data-type:fcs-dimension data-type:name="Comp-PE-A" />
                     </gating:dimension>
                     <gating:dimension gating:min="412.32066448449257" >
                       <data-type:fcs-dimension data-type:name="Comp-PerCP-Cy5.5-A" />
                     </gating:dimension>
                   </gating:RectangleGate>
                 </Gate>
               </Population>
               <Population name="Q3: PE-A+ , PerCP-Cy5.5-A-"  annotation=""  owningGroup=""  expanded="1"  sortPriority="10"  count="4928" >
                 <Graph smoothing="0"  backColor="#ffffff"  foreColor="#000000"  heatMapStatParameter="Comp-FITC-A"  type="Pseudocolor"  fast="1" >
                   <Axis dimension="x"  name="Comp-PE-A"  label=""  auto="auto" />
                   <Axis dimension="y"  name="Comp-PerCP-Cy5.5-A"  label=""  auto="auto" />
                   <GraphSettings level="5%"  smoothingHighResolution="1"  contourHighResolution="1"  histogramSmoothingCount="0"  graphResolution="256"  showOutliers="0"  drawLargeDots="0"  dotsToDraw="8000"  tint="le.chartfill.tinted.40"  lineWeight="le.lineweight.normal"  lineStyle="le.linestyle.solid" />
                   <GraphEnvironment showGrid="0"  showAxes="tnlTNL"  showGates="1"  showFreqOnPlots="1"  showGateNameOnPlots="1"  showMedians="0"  showUncomped="0"  addEventParam="0"  lastYAxisName="" >
                     <TextTraits font="SansSerif"  size="11"  name="Labels"  style="plain"  color="#000000"  background="#00ffffff"  just="left" />
                     <TextTraits font="SansSerif"  size="11"  name="LayoutGates"  style="plain"  color="#000000"  background="#00ffffff"  just="left" />
                     <TextTraits font="SansSerif"  size="9"  name="Numbers"  style="plain"  color="#000000"  background="#00ffffff"  just="left" />
                     <TextTraits font="SansSerif"  size="9"  name="Legend"  style="plain"  color="#000000"  background="#00ffffff"  just="left" />
                     <WindowPosition x="620"  y="20"  width="390"  height="622"  displayed="1"  panelState="---" />
                   </GraphEnvironment>
                 </Graph>
                 <Gate gating:id="ID799962995"  gating:parent_id="ID373459993" >
                   <gating:RectangleGate eventsInside="1"  annoOffsetX="0"  annoOffsetY="0"  tint="#000000"  isTinted="0"  lineWeight="Normal"  userDefined="1"  percentX="0"  percentY="0" >
                     <gating:dimension gating:min="886.8100134425946" >
                       <data-type:fcs-dimension data-type:name="Comp-PE-A" />
                     </gating:dimension>
                     <gating:dimension gating:max="412.32066448449257" >
                       <data-type:fcs-dimension data-type:name="Comp-PerCP-Cy5.5-A" />
                     </gating:dimension>
                   </gating:RectangleGate>
                 </Gate>
               </Population>
               <Population name="Q4: PE-A- , PerCP-Cy5.5-A-"  annotation=""  owningGroup=""  expanded="1"  sortPriority="10"  count="348" >
                 <Graph smoothing="0"  backColor="#ffffff"  foreColor="#000000"  heatMapStatParameter="Comp-FITC-A"  type="Pseudocolor"  fast="1" >
                   <Axis dimension="x"  name="Comp-PE-A"  label=""  auto="auto" />
                   <Axis dimension="y"  name="Comp-PerCP-Cy5.5-A"  label=""  auto="auto" />
                   <GraphSettings level="5%"  smoothingHighResolution="1"  contourHighResolution="1"  histogramSmoothingCount="0"  graphResolution="256"  showOutliers="0"  drawLargeDots="0"  dotsToDraw="8000"  tint="le.chartfill.tinted.40"  lineWeight="le.lineweight.normal"  lineStyle="le.linestyle.solid" />
                   <GraphEnvironment showGrid="0"  showAxes="tnlTNL"  showGates="1"  showFreqOnPlots="1"  showGateNameOnPlots="1"  showMedians="0"  showUncomped="0"  addEventParam="0"  lastYAxisName="" >
                     <TextTraits font="SansSerif"  size="11"  name="Labels"  style="plain"  color="#000000"  background="#00ffffff"  just="left" />
                     <TextTraits font="SansSerif"  size="11"  name="LayoutGates"  style="plain"  color="#000000"  background="#00ffffff"  just="left" />
                     <TextTraits font="SansSerif"  size="9"  name="Numbers"  style="plain"  color="#000000"  background="#00ffffff"  just="left" />
                     <TextTraits font="SansSerif"  size="9"  name="Legend"  style="plain"  color="#000000"  background="#00ffffff"  just="left" />
                     <WindowPosition x="620"  y="20"  width="390"  height="622"  displayed="1"  panelState="---" />
                   </GraphEnvironment>
                 </Graph>
                 <Gate gating:id="ID764286171"  gating:parent_id="ID373459993" >
                   <gating:RectangleGate eventsInside="1"  annoOffsetX="0"  annoOffsetY="0"  tint="#000000"  isTinted="0"  lineWeight="Normal"  userDefined="1"  percentX="0"  percentY="0" >
                     <gating:dimension gating:max="886.8100134425946" >
                       <data-type:fcs-dimension data-type:name="Comp-PE-A" />
                     </gating:dimension>
                     <gating:dimension gating:max="412.32066448449257" >
                       <data-type:fcs-dimension data-type:name="Comp-PerCP-Cy5.5-A" />
                     </gating:dimension>
                   </gating:RectangleGate>
                 </Gate>
               </Population>
             </Subpopulations>
           </Population>
         </Subpopulations>
       </SampleNode>
     </Sample>
     <Sample>
       <DataSet uri="file:/C:/Users/Lenovo/Desktop/投稿/论文/TY/Fig.3%20CD19%20CAR-T%20subtype%20test%2010d.fcs"  sampleID="8" />
       <transforms:spilloverMatrix prefix="Comp-"  name="采集定义"  editable="0"  color="#c0c0c0"  version="FlowJo-10.4"  status="FINALIZED"  transforms:id="8b4faf48-fd8c-4685-8d49-7ca221078301"  suffix="" >
         <data-type:parameters>
           <data-type:parameter data-type:name="FITC-A" />
           <data-type:parameter data-type:name="PE-A" />
           <data-type:parameter data-type:name="PerCP-Cy5.5-A" />
           <data-type:parameter data-type:name="PE-Cy7-A" />
           <data-type:parameter data-type:name="APC-A" />
           <data-type:parameter data-type:name="APC-Cy7-A" />
           <data-type:parameter data-type:name="V450-A" />
           <data-type:parameter data-type:name="vioGreen-A" />
         </data-type:parameters>
         <transforms:spillover data-type:parameter="FITC-A" >
           <transforms:coefficient data-type:parameter="FITC-A"  transforms:value="1" />
           <transforms:coefficient data-type:parameter="PE-A"  transforms:value="0.4751000106" />
           <transforms:coefficient data-type:parameter="PerCP-Cy5.5-A"  transforms:value="0.0280000009" />
           <transforms:coefficient data-type:parameter="PE-Cy7-A"  transforms:value="0" />
           <transforms:coefficient data-type:parameter="APC-A"  transforms:value="0" />
           <transforms:coefficient data-type:parameter="APC-Cy7-A"  transforms:value="0" />
           <transforms:coefficient data-type:parameter="V450-A"  transforms:value="0" />
           <transforms:coefficient data-type:parameter="vioGreen-A"  transforms:value="0" />
         </transforms:spillover>
         <transforms:spillover data-type:parameter="PE-A" >
           <transforms:coefficient data-type:parameter="FITC-A"  transforms:value="0.0024999999" />
           <transforms:coefficient data-type:parameter="PE-A"  transforms:value="1" />
           <transforms:coefficient data-type:parameter="PerCP-Cy5.5-A"  transforms:value="0.1307999939" />
           <transforms:coefficient data-type:parameter="PE-Cy7-A"  transforms:value="0" />
           <transforms:coefficient data-type:parameter="APC-A"  transforms:value="0" />
           <transforms:coefficient data-type:parameter="APC-Cy7-A"  transforms:value="0" />
           <transforms:coefficient data-type:parameter="V450-A"  transforms:value="0" />
           <transforms:coefficient data-type:parameter="vioGreen-A"  transforms:value="0" />
         </transforms:spillover>
         <transforms:spillover data-type:parameter="PerCP-Cy5.5-A" >
           <transforms:coefficient data-type:parameter="FITC-A"  transforms:value="0" />
           <transforms:coefficient data-type:parameter="PE-A"  transforms:value="0" />
           <transforms:coefficient data-type:parameter="PerCP-Cy5.5-A"  transforms:value="1" />
           <transforms:coefficient data-type:parameter="PE-Cy7-A"  transforms:value="0" />
           <transforms:coefficient data-type:parameter="APC-A"  transforms:value="0.0102000004" />
           <transforms:coefficient data-type:parameter="APC-Cy7-A"  transforms:value="0" />
           <transforms:coefficient data-type:parameter="V450-A"  transforms:value="0" />
           <transforms:coefficient data-type:parameter="vioGreen-A"  transforms:value="0" />
         </transforms:spillover>
         <transforms:spillover data-type:parameter="PE-Cy7-A" >
           <transforms:coefficient data-type:parameter="FITC-A"  transforms:value="0" />
           <transforms:coefficient data-type:parameter="PE-A"  transforms:value="0" />
           <transforms:coefficient data-type:parameter="PerCP-Cy5.5-A"  transforms:value="0" />
           <transforms:coefficient data-type:parameter="PE-Cy7-A"  transforms:value="1" />
           <transforms:coefficient data-type:parameter="APC-A"  transforms:value="0" />
           <transforms:coefficient data-type:parameter="APC-Cy7-A"  transforms:value="0" />
           <transforms:coefficient data-type:parameter="V450-A"  transforms:value="0" />
           <transforms:coefficient data-type:parameter="vioGreen-A"  transforms:value="0" />
         </transforms:spillover>
         <transforms:spillover data-type:parameter="APC-A" >
           <transforms:coefficient data-type:parameter="FITC-A"  transforms:value="0" />
           <transforms:coefficient data-type:parameter="PE-A"  transforms:value="0" />
           <transforms:coefficient data-type:parameter="PerCP-Cy5.5-A"  transforms:value="0.0108000003" />
           <transforms:coefficient data-type:parameter="PE-Cy7-A"  transforms:value="0" />
           <transforms:coefficient data-type:parameter="APC-A"  transforms:value="1" />
           <transforms:coefficient data-type:parameter="APC-Cy7-A"  transforms:value="0" />
           <transforms:coefficient data-type:parameter="V450-A"  transforms:value="0" />
           <transforms:coefficient data-type:parameter="vioGreen-A"  transforms:value="0" />
         </transforms:spillover>
         <transforms:spillover data-type:parameter="APC-Cy7-A" >
           <transforms:coefficient data-type:parameter="FITC-A"  transforms:value="0" />
           <transforms:coefficient data-type:parameter="PE-A"  transforms:value="0" />
           <transforms:coefficient data-type:parameter="PerCP-Cy5.5-A"  transforms:value="0" />
           <transforms:coefficient data-type:parameter="PE-Cy7-A"  transforms:value="0" />
           <transforms:coefficient data-type:parameter="APC-A"  transforms:value="0" />
           <transforms:coefficient data-type:parameter="APC-Cy7-A"  transforms:value="1" />
           <transforms:coefficient data-type:parameter="V450-A"  transforms:value="0" />
           <transforms:coefficient data-type:parameter="vioGreen-A"  transforms:value="0" />
         </transforms:spillover>
         <transforms:spillover data-type:parameter="V450-A" >
           <transforms:coefficient data-type:parameter="FITC-A"  transforms:value="0" />
           <transforms:coefficient data-type:parameter="PE-A"  transforms:value="0" />
           <transforms:coefficient data-type:parameter="PerCP-Cy5.5-A"  transforms:value="0" />
           <transforms:coefficient data-type:parameter="PE-Cy7-A"  transforms:value="0" />
           <transforms:coefficient data-type:parameter="APC-A"  transforms:value="0" />
           <transforms:coefficient data-type:parameter="APC-Cy7-A"  transforms:value="0" />
           <transforms:coefficient data-type:parameter="V450-A"  transforms:value="1" />
           <transforms:coefficient data-type:parameter="vioGreen-A"  transforms:value="0" />
         </transforms:spillover>
         <transforms:spillover data-type:parameter="vioGreen-A" >
           <transforms:coefficient data-type:parameter="FITC-A"  transforms:value="0" />
           <transforms:coefficient data-type:parameter="PE-A"  transforms:value="0" />
           <transforms:coefficient data-type:parameter="PerCP-Cy5.5-A"  transforms:value="0" />
           <transforms:coefficient data-type:parameter="PE-Cy7-A"  transforms:value="0" />
           <transforms:coefficient data-type:parameter="APC-A"  transforms:value="0" />
           <transforms:coefficient data-type:parameter="APC-Cy7-A"  transforms:value="0" />
           <transforms:coefficient data-type:parameter="V450-A"  transforms:value="0" />
           <transforms:coefficient data-type:parameter="vioGreen-A"  transforms:value="1" />
         </transforms:spillover>
       </transforms:spilloverMatrix>
       <Transformations>
         <transforms:log transforms:offset="2621.44"  transforms:decades="2.5" >
           <data-type:parameter data-type:name="FSC-A" />
         </transforms:log>
         <transforms:log transforms:offset="3000"  transforms:decades="2.4414186672" >
           <data-type:parameter data-type:name="SSC-A" />
         </transforms:log>
         <transforms:log transforms:offset="3"  transforms:decades="4.9414186672" >
           <data-type:parameter data-type:name="FITC-A" />
         </transforms:log>
         <transforms:log transforms:offset="3"  transforms:decades="4.9414186672" >
           <data-type:parameter data-type:name="PE-A" />
         </transforms:log>
         <transforms:log transforms:offset="3"  transforms:decades="4.9414186672" >
           <data-type:parameter data-type:name="PerCP-Cy5.5-A" />
         </transforms:log>
         <transforms:biex transforms:length="256"  transforms:maxRange="262144.0000291775"  transforms:neg="0"  transforms:width="-100"  transforms:pos="4.418539922" >
           <data-type:parameter data-type:name="PE-Cy7-A" />
         </transforms:biex>
         <transforms:log transforms:offset="3"  transforms:decades="4.9414186672" >
           <data-type:parameter data-type:name="APC-A" />
         </transforms:log>
         <transforms:biex transforms:length="256"  transforms:maxRange="262144.0000291775"  transforms:neg="0"  transforms:width="-100"  transforms:pos="4.418539922" >
           <data-type:parameter data-type:name="APC-Cy7-A" />
         </transforms:biex>
         <transforms:biex transforms:length="256"  transforms:maxRange="262144.0000291775"  transforms:neg="0"  transforms:width="-100"  transforms:pos="4.418539922" >
           <data-type:parameter data-type:name="V450-A" />
         </transforms:biex>
         <transforms:biex transforms:length="256"  transforms:maxRange="262144.0000291775"  transforms:neg="0"  transforms:width="-100"  transforms:pos="4.418539922" >
           <data-type:parameter data-type:name="vioGreen-A" />
         </transforms:biex>
         <transforms:linear transforms:minRange="0"  transforms:maxRange="7"  gain="0.0027037466" >
           <data-type:parameter data-type:name="Time" />
         </transforms:linear>
         <transforms:log transforms:offset="3"  transforms:decades="4.9414186672" >
           <data-type:parameter data-type:name="Comp-FITC-A" />
         </transforms:log>
         <transforms:log transforms:offset="3"  transforms:decades="4.9414186672" >
           <data-type:parameter data-type:name="Comp-PE-A" />
         </transforms:log>
         <transforms:log transforms:offset="3"  transforms:decades="4.9414186672" >
           <data-type:parameter data-type:name="Comp-PerCP-Cy5.5-A" />
         </transforms:log>
         <transforms:biex transforms:length="256"  transforms:maxRange="262144.0000291775"  transforms:neg="0"  transforms:width="-100"  transforms:pos="4.418539922" >
           <data-type:parameter data-type:name="Comp-PE-Cy7-A" />
         </transforms:biex>
         <transforms:log transforms:offset="3"  transforms:decades="4.9414186672" >
           <data-type:parameter data-type:name="Comp-APC-A" />
         </transforms:log>
         <transforms:biex transforms:length="256"  transforms:maxRange="262144.0000291775"  transforms:neg="0"  transforms:width="-100"  transforms:pos="4.418539922" >
           <data-type:parameter data-type:name="Comp-APC-Cy7-A" />
         </transforms:biex>
         <transforms:biex transforms:length="256"  transforms:maxRange="262144.0000291775"  transforms:neg="0"  transforms:width="-100"  transforms:pos="4.418539922" >
           <data-type:parameter data-type:name="Comp-V450-A" />
         </transforms:biex>
         <transforms:biex transforms:length="256"  transforms:maxRange="262144.0000291775"  transforms:neg="0"  transforms:width="-100"  transforms:pos="4.418539922" >
           <data-type:parameter data-type:name="Comp-vioGreen-A" />
         </transforms:biex>
       </Transformations>
       <Keywords>
         <Keyword name="QCMESSAGE1"  value="All Events gate does not contain requested 10,000 events [6_17_2021 11:12:43 AM]" />
         <Keyword name="EXPORT TIME"  value="17-Jun-2021-11:12:43" />
         <Keyword name="EXPORT USER NAME"  value="BDAdministrator" />
         <Keyword name="AUTOBS"  value="TRUE" />
         <Keyword name="$PROJ"  value="Experiment_005" />
         <Keyword name="TUBE NAME"  value="TY2" />
         <Keyword name="$CYTSN"  value="Z6511550340" />
         <Keyword name="CYTNUM"  value="Z6511550340" />
         <Keyword name="$CYT"  value="BD FACSVerse" />
         <Keyword name="CREATOR"  value="BD FACSuite v1.0.5" />
         <Keyword name="$FIL"  value="TY2.fcs" />
         <Keyword name="$SYS"  value="Microsoft Windows NT 6.1.7601 Service Pack 1" />
         <Keyword name="$ETIM"  value="11:08:50" />
         <Keyword name="$DATE"  value="17-Jun-2021" />
         <Keyword name="$BTIM"  value="11:08:43" />
         <Keyword name="PERFORMANCE QC WARNING MESSAGE1"  value="CS+T Bead Lot (Lot ID 81165) has expired" />
         <Keyword name="PERFORMANCE QC STATUS"  value="Pass" />
         <Keyword name="PERFORMANCE QC DATE"  value="12-Jun-2020-12:11:48" />
         <Keyword name="CHARACTERIZATION QC DATE"  value="18-Apr-2019-13:11:41" />
         <Keyword name="CST BEAD LOT REGULATORY STATUS"  value="RUO" />
         <Keyword name="CST BEAD LOT EXPIRATION DATE"  value="31-May-2020-00:00:00" />
         <Keyword name="CST BEAD LOT ID"  value="81165" />
         <Keyword name="CYTOMETER CONFIGURATION REGULATORY STATUS"  value="RUO" />
         <Keyword name="CYTOMETER CONFIGURATION DATE MODIFIED"  value="03-Dec-2020-15:13:12" />
         <Keyword name="CYTOMETER CONFIGURATION DATE CREATED"  value="25-Apr-2012-02:42:31" />
         <Keyword name="CYTOMETER CONFIGURATION NAME"  value="4-Blue 2-Red 2-Violet (RUO)" />
         <Keyword name="$EXP"  value="Admin User" />
         <Keyword name="OPERATOR EMAIL"  value="admin@bd.com" />
         <Keyword name="$INST"  value="None" />
         <Keyword name="$OP"  value="Admin User" />
         <Keyword name="GUID"  value="2b9e4d8f-1cb6-4f62-961f-87b5daba8fd7" />
         <Keyword name="CHARSET"  value="Windows-1252" />
         <Keyword name="FSC ASF"  value="0.7783853" />
         <Keyword name="THRESHOLD"  value="FSC,10000" />
         <Keyword name="WINDOW EXTENSION"  value="3" />
         <Keyword name="LASER3ASF"  value="0.4703301" />
         <Keyword name="LASER3DELAY"  value="-38.69535" />
         <Keyword name="LASER3NAME"  value="Violet" />
         <Keyword name="LASER2ASF"  value="0.3952252" />
         <Keyword name="LASER2DELAY"  value="37.06691" />
         <Keyword name="LASER2NAME"  value="Red" />
         <Keyword name="LASER1ASF"  value="0.70457" />
         <Keyword name="LASER1DELAY"  value="0" />
         <Keyword name="LASER1NAME"  value="Blue" />
         <Keyword name="FLUIDICS MODE"  value="Normal" />
         <Keyword name="APPLY COMPENSATION"  value="TRUE" />
         <Keyword name="SPILL"  value="8,FITC-A,PE-A,PerCP-Cy5.5-A,PE-Cy7-A,APC-A,APC-Cy7-A,V450-A,vioGreen-A,1,0.4751,0.028,0,0,0,0,0,0.0025,1,0.1308,0,0,0,0,0,0,0,1,0,0.0102,0,0,0,0,0,0,1,0,0,0,0,0,0,0.0108,0,1,0,0,0,0,0,0,0,0,1,0,0,0,0,0,0,0,0,1,0,0,0,0,0,0,0,0,1" />
         <Keyword name="P11DISPLAY"  value="LIN" />
         <Keyword name="P11MS"  value="0000000" />
         <Keyword name="$P11R"  value="262144" />
         <Keyword name="$P11N"  value="Time" />
         <Keyword name="$P11E"  value="0,0" />
         <Keyword name="$P11B"  value="32" />
         <Keyword name="P10DISPLAY"  value="LOG" />
         <Keyword name="P10MS"  value="0000000" />
         <Keyword name="$P10R"  value="262144" />
         <Keyword name="$P10S"  value="vioGreen-A" />
         <Keyword name="$P10V"  value="477" />
         <Keyword name="$P10N"  value="vioGreen-A" />
         <Keyword name="$P10E"  value="0,0" />
         <Keyword name="$P10B"  value="32" />
         <Keyword name="P9DISPLAY"  value="LOG" />
         <Keyword name="P9MS"  value="0000000" />
         <Keyword name="$P9R"  value="262144" />
         <Keyword name="$P9S"  value="V450-A" />
         <Keyword name="$P9V"  value="521" />
         <Keyword name="$P9N"  value="V450-A" />
         <Keyword name="$P9E"  value="0,0" />
         <Keyword name="$P9B"  value="32" />
         <Keyword name="P8DISPLAY"  value="LOG" />
         <Keyword name="P8MS"  value="0000000" />
         <Keyword name="$P8R"  value="262144" />
         <Keyword name="$P8S"  value="APC-Cy7-A" />
         <Keyword name="$P8V"  value="604" />
         <Keyword name="$P8N"  value="APC-Cy7-A" />
         <Keyword name="$P8E"  value="0,0" />
         <Keyword name="$P8B"  value="32" />
         <Keyword name="P7DISPLAY"  value="LOG" />
         <Keyword name="P7MS"  value="0000000" />
         <Keyword name="P7BS"  value="0000023" />
         <Keyword name="$P7R"  value="262144" />
         <Keyword name="$P7S"  value="APC-A" />
         <Keyword name="$P7V"  value="372" />
         <Keyword name="$P7N"  value="APC-A" />
         <Keyword name="$P7E"  value="0,0" />
         <Keyword name="$P7B"  value="32" />
         <Keyword name="P6DISPLAY"  value="LOG" />
         <Keyword name="P6MS"  value="0000000" />
         <Keyword name="$P6R"  value="262144" />
         <Keyword name="$P6S"  value="PE-Cy7-A" />
         <Keyword name="$P6V"  value="533" />
         <Keyword name="$P6N"  value="PE-Cy7-A" />
         <Keyword name="$P6E"  value="0,0" />
         <Keyword name="$P6B"  value="32" />
         <Keyword name="P5DISPLAY"  value="LOG" />
         <Keyword name="P5MS"  value="0000000" />
         <Keyword name="P5BS"  value="0000061" />
         <Keyword name="$P5R"  value="262144" />
         <Keyword name="$P5S"  value="PerCP-Cy5.5-A" />
         <Keyword name="$P5V"  value="373" />
         <Keyword name="$P5N"  value="PerCP-Cy5.5-A" />
         <Keyword name="$P5E"  value="0,0" />
         <Keyword name="$P5B"  value="32" />
         <Keyword name="P4DISPLAY"  value="LOG" />
         <Keyword name="P4MS"  value="0000000" />
         <Keyword name="P4BS"  value="0000027" />
         <Keyword name="$P4R"  value="262144" />
         <Keyword name="$P4S"  value="PE-A" />
         <Keyword name="$P4V"  value="294" />
         <Keyword name="$P4N"  value="PE-A" />
         <Keyword name="$P4E"  value="0,0" />
         <Keyword name="$P4B"  value="32" />
         <Keyword name="P3DISPLAY"  value="LOG" />
         <Keyword name="P3MS"  value="0000000" />
         <Keyword name="P3BS"  value="0000055" />
         <Keyword name="$P3R"  value="262144" />
         <Keyword name="$P3S"  value="FITC-A" />
         <Keyword name="$P3V"  value="250" />
         <Keyword name="$P3N"  value="FITC-A" />
         <Keyword name="$P3E"  value="0,0" />
         <Keyword name="$P3B"  value="32" />
         <Keyword name="P2DISPLAY"  value="LIN" />
         <Keyword name="P2MS"  value="0000000" />
         <Keyword name="$P2R"  value="262144" />
         <Keyword name="$P2V"  value="381" />
         <Keyword name="$P2N"  value="SSC-A" />
         <Keyword name="$P2E"  value="0,0" />
         <Keyword name="$P2B"  value="32" />
         <Keyword name="P1DISPLAY"  value="LIN" />
         <Keyword name="P1MS"  value="0000000" />
         <Keyword name="$P1R"  value="262144" />
         <Keyword name="$P1V"  value="184" />
         <Keyword name="$P1N"  value="FSC-A" />
         <Keyword name="$P1E"  value="0,0" />
         <Keyword name="$P1B"  value="32" />
         <Keyword name="$TIMESTEP"  value="0.001" />
         <Keyword name="$NEXTDATA"  value="0" />
         <Keyword name="$TOT"  value="10000" />
         <Keyword name="$PAR"  value="11" />
         <Keyword name="$DATATYPE"  value="F" />
         <Keyword name="$BYTEORD"  value="1,2,3,4" />
         <Keyword name="$MODE"  value="L" />
         <Keyword name="$ENDSTEXT"  value="0" />
         <Keyword name="$BEGINSTEXT"  value="0" />
         <Keyword name="$ENDANALYSIS"  value="0" />
         <Keyword name="$BEGINANALYSIS"  value="0" />
         <Keyword name="$ENDDATA"  value="443015      " />
         <Keyword name="$BEGINDATA"  value="3016        " />
         <Keyword name="FJ_FCS_VERSION"  value="3" />
         <Keyword name="$P1S"  value="" />
         <Keyword name="$P2S"  value="" />
         <Keyword name="$P11S"  value="" />
         <Keyword name="$P12N"  value="Comp-FITC-A" />
         <Keyword name="$P12S"  value="FITC-A" />
         <Keyword name="$P12R"  value="262143" />
         <Keyword name="$P13N"  value="Comp-PE-A" />
         <Keyword name="$P13S"  value="PE-A" />
         <Keyword name="$P13R"  value="262143" />
         <Keyword name="$P14N"  value="Comp-PerCP-Cy5.5-A" />
         <Keyword name="$P14S"  value="PerCP-Cy5.5-A" />
         <Keyword name="$P14R"  value="262143" />
         <Keyword name="$P15N"  value="Comp-PE-Cy7-A" />
         <Keyword name="$P15S"  value="PE-Cy7-A" />
         <Keyword name="$P15R"  value="262144" />
         <Keyword name="$P16N"  value="Comp-APC-A" />
         <Keyword name="$P16S"  value="APC-A" />
         <Keyword name="$P16R"  value="262143" />
         <Keyword name="$P17N"  value="Comp-APC-Cy7-A" />
         <Keyword name="$P17S"  value="APC-Cy7-A" />
         <Keyword name="$P17R"  value="262144" />
         <Keyword name="$P18N"  value="Comp-V450-A" />
         <Keyword name="$P18S"  value="V450-A" />
         <Keyword name="$P18R"  value="262144" />
         <Keyword name="$P19N"  value="Comp-vioGreen-A" />
         <Keyword name="$P19S"  value="vioGreen-A" />
         <Keyword name="$P19R"  value="262144" />
       </Keywords>
       <SampleNode name="Fig.3 CD19 CAR-T subtype test 10d.fcs"  annotation=""  owningGroup=""  expanded="1"  sortPriority="10"  count="10000"  sampleID="8" >
         <Graph smoothing="0"  backColor="#ffffff"  foreColor="#000000"  heatMapStatParameter="Comp-FITC-A"  type="Pseudocolor"  fast="1" >
           <Axis dimension="x"  name="Comp-APC-A"  label=""  auto="auto" />
           <Axis dimension="y"  name="SSC-A"  label=""  auto="auto" />
           <GraphSettings level="5%"  smoothingHighResolution="1"  contourHighResolution="1"  histogramSmoothingCount="0"  graphResolution="256"  showOutliers="0"  drawLargeDots="0"  dotsToDraw="8000"  tint="le.chartfill.tinted.40"  lineWeight="le.lineweight.normal"  lineStyle="le.linestyle.solid" />
           <GraphEnvironment showGrid="0"  showAxes="tnlTNL"  showGates="1"  showFreqOnPlots="1"  showGateNameOnPlots="1"  showMedians="0"  showUncomped="0"  addEventParam="0"  lastYAxisName="" >
             <TextTraits font="SansSerif"  size="11"  name="Labels"  style="plain"  color="#000000"  background="#00ffffff"  just="left" />
             <TextTraits font="SansSerif"  size="11"  name="LayoutGates"  style="plain"  color="#000000"  background="#00ffffff"  just="left" />
             <TextTraits font="SansSerif"  size="9"  name="Numbers"  style="plain"  color="#000000"  background="#00ffffff"  just="left" />
             <TextTraits font="SansSerif"  size="9"  name="Legend"  style="plain"  color="#000000"  background="#00ffffff"  just="left" />
             <WindowPosition x="620"  y="20"  width="390"  height="622"  displayed="0"  panelState="---" />
           </GraphEnvironment>
         </Graph>
         <Subpopulations>
           <Population name="淋巴细胞"  annotation=""  owningGroup=""  expanded="1"  sortPriority="10"  count="6780" >
             <Graph smoothing="0"  backColor="#ffffff"  foreColor="#000000"  heatMapStatParameter="Comp-FITC-A"  type="Pseudocolor"  fast="1" >
               <Axis dimension="x"  name="FSC-A"  label=""  auto="auto" />
               <Axis dimension="y"  name="SSC-A"  label=""  auto="auto" />
               <GraphSettings level="5%"  smoothingHighResolution="1"  contourHighResolution="1"  histogramSmoothingCount="0"  graphResolution="256"  showOutliers="0"  drawLargeDots="0"  dotsToDraw="8000"  tint="le.chartfill.tinted.40"  lineWeight="le.lineweight.normal"  lineStyle="le.linestyle.solid" />
               <GraphEnvironment showGrid="0"  showAxes="tnlTNL"  showGates="1"  showFreqOnPlots="1"  showGateNameOnPlots="1"  showMedians="0"  showUncomped="0"  addEventParam="0"  lastYAxisName="" >
                 <TextTraits font="SansSerif"  size="11"  name="Labels"  style="plain"  color="#000000"  background="#00ffffff"  just="left" />
                 <TextTraits font="SansSerif"  size="11"  name="LayoutGates"  style="plain"  color="#000000"  background="#00ffffff"  just="left" />
                 <TextTraits font="SansSerif"  size="9"  name="Numbers"  style="plain"  color="#000000"  background="#00ffffff"  just="left" />
                 <TextTraits font="SansSerif"  size="9"  name="Legend"  style="plain"  color="#000000"  background="#00ffffff"  just="left" />
                 <WindowPosition x="620"  y="20"  width="390"  height="622"  displayed="1"  panelState="---" />
               </GraphEnvironment>
             </Graph>
             <Gate gating:id="ID671046353" >
               <gating:EllipsoidGate eventsInside="1"  annoOffsetX="0"  annoOffsetY="0"  tint="#000000"  isTinted="0"  lineWeight="Normal"  userDefined="1"  gating:distance="113.6171057406355" >
                 <gating:dimension>
                   <data-type:fcs-dimension data-type:name="FSC-A" />
                 </gating:dimension>
                 <gating:dimension>
                   <data-type:fcs-dimension data-type:name="SSC-A" />
                 </gating:dimension>
                 <gating:foci>
                   <gating:vertex>
                     <gating:coordinate data-type:value="151.5180153967" />
                     <gating:coordinate data-type:value="63.4414347358" />
                   </gating:vertex>
                   <gating:vertex>
                     <gating:coordinate data-type:value="189.4819846033" />
                     <gating:coordinate data-type:value="160.5585652642" />
                   </gating:vertex>
                 </gating:foci>
                 <gating:edge>
                   <gating:vertex>
                     <gating:coordinate data-type:value="192" />
                     <gating:coordinate data-type:value="167" />
                   </gating:vertex>
                   <gating:vertex>
                     <gating:coordinate data-type:value="149" />
                     <gating:coordinate data-type:value="57" />
                   </gating:vertex>
                   <gating:vertex>
                     <gating:coordinate data-type:value="195" />
                     <gating:coordinate data-type:value="100" />
                   </gating:vertex>
                   <gating:vertex>
                     <gating:coordinate data-type:value="145" />
                     <gating:coordinate data-type:value="124" />
                   </gating:vertex>
                 </gating:edge>
               </gating:EllipsoidGate>
             </Gate>
             <Subpopulations>
               <Population name="Q1: PE-A- , PerCP-Cy5.5-A+"  annotation=""  owningGroup=""  expanded="1"  sortPriority="10"  count="1291" >
                 <Graph smoothing="0"  backColor="#ffffff"  foreColor="#000000"  heatMapStatParameter="Comp-FITC-A"  type="Pseudocolor"  fast="1" >
                   <Axis dimension="x"  name="Comp-PE-A"  label=""  auto="auto" />
                   <Axis dimension="y"  name="Comp-PerCP-Cy5.5-A"  label=""  auto="auto" />
                   <GraphSettings level="5%"  smoothingHighResolution="1"  contourHighResolution="1"  histogramSmoothingCount="0"  graphResolution="256"  showOutliers="0"  drawLargeDots="0"  dotsToDraw="8000"  tint="le.chartfill.tinted.40"  lineWeight="le.lineweight.normal"  lineStyle="le.linestyle.solid" />
                   <GraphEnvironment showGrid="0"  showAxes="tnlTNL"  showGates="1"  showFreqOnPlots="1"  showGateNameOnPlots="1"  showMedians="0"  showUncomped="0"  addEventParam="0"  lastYAxisName="" >
                     <TextTraits font="SansSerif"  size="11"  name="Labels"  style="plain"  color="#000000"  background="#00ffffff"  just="left" />
                     <TextTraits font="SansSerif"  size="11"  name="LayoutGates"  style="plain"  color="#000000"  background="#00ffffff"  just="left" />
                     <TextTraits font="SansSerif"  size="9"  name="Numbers"  style="plain"  color="#000000"  background="#00ffffff"  just="left" />
                     <TextTraits font="SansSerif"  size="9"  name="Legend"  style="plain"  color="#000000"  background="#00ffffff"  just="left" />
                     <WindowPosition x="620"  y="20"  width="390"  height="622"  displayed="1"  panelState="---" />
                   </GraphEnvironment>
                 </Graph>
                 <Gate gating:id="ID605223090"  gating:parent_id="ID671046353" >
                   <gating:RectangleGate eventsInside="1"  annoOffsetX="0"  annoOffsetY="0"  tint="#000000"  isTinted="0"  lineWeight="Normal"  userDefined="1"  percentX="0"  percentY="0" >
                     <gating:dimension gating:max="886.8100134425946" >
                       <data-type:fcs-dimension data-type:name="Comp-PE-A" />
                     </gating:dimension>
                     <gating:dimension gating:min="412.32066448449257" >
                       <data-type:fcs-dimension data-type:name="Comp-PerCP-Cy5.5-A" />
                     </gating:dimension>
                   </gating:RectangleGate>
                 </Gate>
               </Population>
               <Population name="Q2: PE-A+ , PerCP-Cy5.5-A+"  annotation=""  owningGroup=""  expanded="1"  sortPriority="10"  count="120" >
                 <Graph smoothing="0"  backColor="#ffffff"  foreColor="#000000"  heatMapStatParameter="Comp-FITC-A"  type="Pseudocolor"  fast="1" >
                   <Axis dimension="x"  name="Comp-PE-A"  label=""  auto="auto" />
                   <Axis dimension="y"  name="Comp-PerCP-Cy5.5-A"  label=""  auto="auto" />
                   <GraphSettings level="5%"  smoothingHighResolution="1"  contourHighResolution="1"  histogramSmoothingCount="0"  graphResolution="256"  showOutliers="0"  drawLargeDots="0"  dotsToDraw="8000"  tint="le.chartfill.tinted.40"  lineWeight="le.lineweight.normal"  lineStyle="le.linestyle.solid" />
                   <GraphEnvironment showGrid="0"  showAxes="tnlTNL"  showGates="1"  showFreqOnPlots="1"  showGateNameOnPlots="1"  showMedians="0"  showUncomped="0"  addEventParam="0"  lastYAxisName="" >
                     <TextTraits font="SansSerif"  size="11"  name="Labels"  style="plain"  color="#000000"  background="#00ffffff"  just="left" />
                     <TextTraits font="SansSerif"  size="11"  name="LayoutGates"  style="plain"  color="#000000"  background="#00ffffff"  just="left" />
                     <TextTraits font="SansSerif"  size="9"  name="Numbers"  style="plain"  color="#000000"  background="#00ffffff"  just="left" />
                     <TextTraits font="SansSerif"  size="9"  name="Legend"  style="plain"  color="#000000"  background="#00ffffff"  just="left" />
                     <WindowPosition x="620"  y="20"  width="390"  height="622"  displayed="1"  panelState="---" />
                   </GraphEnvironment>
                 </Graph>
                 <Gate gating:id="ID2019231404"  gating:parent_id="ID671046353" >
                   <gating:RectangleGate eventsInside="1"  annoOffsetX="0"  annoOffsetY="0"  tint="#000000"  isTinted="0"  lineWeight="Normal"  userDefined="1"  percentX="0"  percentY="0" >
                     <gating:dimension gating:min="886.8100134425946" >
                       <data-type:fcs-dimension data-type:name="Comp-PE-A" />
                     </gating:dimension>
                     <gating:dimension gating:min="412.32066448449257" >
                       <data-type:fcs-dimension data-type:name="Comp-PerCP-Cy5.5-A" />
                     </gating:dimension>
                   </gating:RectangleGate>
                 </Gate>
               </Population>
               <Population name="Q3: PE-A+ , PerCP-Cy5.5-A-"  annotation=""  owningGroup=""  expanded="1"  sortPriority="10"  count="4966" >
                 <Graph smoothing="0"  backColor="#ffffff"  foreColor="#000000"  heatMapStatParameter="Comp-FITC-A"  type="Pseudocolor"  fast="1" >
                   <Axis dimension="x"  name="Comp-PE-A"  label=""  auto="auto" />
                   <Axis dimension="y"  name="Comp-PerCP-Cy5.5-A"  label=""  auto="auto" />
                   <GraphSettings level="5%"  smoothingHighResolution="1"  contourHighResolution="1"  histogramSmoothingCount="0"  graphResolution="256"  showOutliers="0"  drawLargeDots="0"  dotsToDraw="8000"  tint="le.chartfill.tinted.40"  lineWeight="le.lineweight.normal"  lineStyle="le.linestyle.solid" />
                   <GraphEnvironment showGrid="0"  showAxes="tnlTNL"  showGates="1"  showFreqOnPlots="1"  showGateNameOnPlots="1"  showMedians="0"  showUncomped="0"  addEventParam="0"  lastYAxisName="" >
                     <TextTraits font="SansSerif"  size="11"  name="Labels"  style="plain"  color="#000000"  background="#00ffffff"  just="left" />
                     <TextTraits font="SansSerif"  size="11"  name="LayoutGates"  style="plain"  color="#000000"  background="#00ffffff"  just="left" />
                     <TextTraits font="SansSerif"  size="9"  name="Numbers"  style="plain"  color="#000000"  background="#00ffffff"  just="left" />
                     <TextTraits font="SansSerif"  size="9"  name="Legend"  style="plain"  color="#000000"  background="#00ffffff"  just="left" />
                     <WindowPosition x="620"  y="20"  width="390"  height="622"  displayed="1"  panelState="---" />
                   </GraphEnvironment>
                 </Graph>
                 <Gate gating:id="ID623832496"  gating:parent_id="ID671046353" >
                   <gating:RectangleGate eventsInside="1"  annoOffsetX="0"  annoOffsetY="0"  tint="#000000"  isTinted="0"  lineWeight="Normal"  userDefined="1"  percentX="0"  percentY="0" >
                     <gating:dimension gating:min="886.8100134425946" >
                       <data-type:fcs-dimension data-type:name="Comp-PE-A" />
                     </gating:dimension>
                     <gating:dimension gating:max="412.32066448449257" >
                       <data-type:fcs-dimension data-type:name="Comp-PerCP-Cy5.5-A" />
                     </gating:dimension>
                   </gating:RectangleGate>
                 </Gate>
               </Population>
               <Population name="Q4: PE-A- , PerCP-Cy5.5-A-"  annotation=""  owningGroup=""  expanded="1"  sortPriority="10"  count="403" >
                 <Graph smoothing="0"  backColor="#ffffff"  foreColor="#000000"  heatMapStatParameter="Comp-FITC-A"  type="Pseudocolor"  fast="1" >
                   <Axis dimension="x"  name="Comp-PE-A"  label=""  auto="auto" />
                   <Axis dimension="y"  name="Comp-PerCP-Cy5.5-A"  label=""  auto="auto" />
                   <GraphSettings level="5%"  smoothingHighResolution="1"  contourHighResolution="1"  histogramSmoothingCount="0"  graphResolution="256"  showOutliers="0"  drawLargeDots="0"  dotsToDraw="8000"  tint="le.chartfill.tinted.40"  lineWeight="le.lineweight.normal"  lineStyle="le.linestyle.solid" />
                   <GraphEnvironment showGrid="0"  showAxes="tnlTNL"  showGates="1"  showFreqOnPlots="1"  showGateNameOnPlots="1"  showMedians="0"  showUncomped="0"  addEventParam="0"  lastYAxisName="" >
                     <TextTraits font="SansSerif"  size="11"  name="Labels"  style="plain"  color="#000000"  background="#00ffffff"  just="left" />
                     <TextTraits font="SansSerif"  size="11"  name="LayoutGates"  style="plain"  color="#000000"  background="#00ffffff"  just="left" />
                     <TextTraits font="SansSerif"  size="9"  name="Numbers"  style="plain"  color="#000000"  background="#00ffffff"  just="left" />
                     <TextTraits font="SansSerif"  size="9"  name="Legend"  style="plain"  color="#000000"  background="#00ffffff"  just="left" />
                     <WindowPosition x="620"  y="20"  width="390"  height="622"  displayed="1"  panelState="---" />
                   </GraphEnvironment>
                 </Graph>
                 <Gate gating:id="ID2027557398"  gating:parent_id="ID671046353" >
                   <gating:RectangleGate eventsInside="1"  annoOffsetX="0"  annoOffsetY="0"  tint="#000000"  isTinted="0"  lineWeight="Normal"  userDefined="1"  percentX="0"  percentY="0" >
                     <gating:dimension gating:max="886.8100134425946" >
                       <data-type:fcs-dimension data-type:name="Comp-PE-A" />
                     </gating:dimension>
                     <gating:dimension gating:max="412.32066448449257" >
                       <data-type:fcs-dimension data-type:name="Comp-PerCP-Cy5.5-A" />
                     </gating:dimension>
                   </gating:RectangleGate>
                 </Gate>
               </Population>
             </Subpopulations>
           </Population>
         </Subpopulations>
       </SampleNode>
     </Sample>
     <Sample>
       <DataSet uri="file:/C:/Users/Lenovo/Desktop/投稿/论文/TY/Fig.3%20CD19%20CAR-T%20subtype%20test%2012d.fcs"  sampleID="9" />
       <transforms:spilloverMatrix prefix="Comp-"  name="采集定义"  editable="0"  color="#c0c0c0"  version="FlowJo-10.4"  status="FINALIZED"  transforms:id="8b4faf48-fd8c-4685-8d49-7ca221078301"  suffix="" >
         <data-type:parameters>
           <data-type:parameter data-type:name="FITC-A" />
           <data-type:parameter data-type:name="PE-A" />
           <data-type:parameter data-type:name="PerCP-Cy5.5-A" />
           <data-type:parameter data-type:name="PE-Cy7-A" />
           <data-type:parameter data-type:name="APC-A" />
           <data-type:parameter data-type:name="APC-Cy7-A" />
           <data-type:parameter data-type:name="V450-A" />
           <data-type:parameter data-type:name="vioGreen-A" />
         </data-type:parameters>
         <transforms:spillover data-type:parameter="FITC-A" >
           <transforms:coefficient data-type:parameter="FITC-A"  transforms:value="1" />
           <transforms:coefficient data-type:parameter="PE-A"  transforms:value="0.4751000106" />
           <transforms:coefficient data-type:parameter="PerCP-Cy5.5-A"  transforms:value="0.0280000009" />
           <transforms:coefficient data-type:parameter="PE-Cy7-A"  transforms:value="0" />
           <transforms:coefficient data-type:parameter="APC-A"  transforms:value="0" />
           <transforms:coefficient data-type:parameter="APC-Cy7-A"  transforms:value="0" />
           <transforms:coefficient data-type:parameter="V450-A"  transforms:value="0" />
           <transforms:coefficient data-type:parameter="vioGreen-A"  transforms:value="0" />
         </transforms:spillover>
         <transforms:spillover data-type:parameter="PE-A" >
           <transforms:coefficient data-type:parameter="FITC-A"  transforms:value="0.0024999999" />
           <transforms:coefficient data-type:parameter="PE-A"  transforms:value="1" />
           <transforms:coefficient data-type:parameter="PerCP-Cy5.5-A"  transforms:value="0.1307999939" />
           <transforms:coefficient data-type:parameter="PE-Cy7-A"  transforms:value="0" />
           <transforms:coefficient data-type:parameter="APC-A"  transforms:value="0" />
           <transforms:coefficient data-type:parameter="APC-Cy7-A"  transforms:value="0" />
           <transforms:coefficient data-type:parameter="V450-A"  transforms:value="0" />
           <transforms:coefficient data-type:parameter="vioGreen-A"  transforms:value="0" />
         </transforms:spillover>
         <transforms:spillover data-type:parameter="PerCP-Cy5.5-A" >
           <transforms:coefficient data-type:parameter="FITC-A"  transforms:value="0" />
           <transforms:coefficient data-type:parameter="PE-A"  transforms:value="0" />
           <transforms:coefficient data-type:parameter="PerCP-Cy5.5-A"  transforms:value="1" />
           <transforms:coefficient data-type:parameter="PE-Cy7-A"  transforms:value="0" />
           <transforms:coefficient data-type:parameter="APC-A"  transforms:value="0.0102000004" />
           <transforms:coefficient data-type:parameter="APC-Cy7-A"  transforms:value="0" />
           <transforms:coefficient data-type:parameter="V450-A"  transforms:value="0" />
           <transforms:coefficient data-type:parameter="vioGreen-A"  transforms:value="0" />
         </transforms:spillover>
         <transforms:spillover data-type:parameter="PE-Cy7-A" >
           <transforms:coefficient data-type:parameter="FITC-A"  transforms:value="0" />
           <transforms:coefficient data-type:parameter="PE-A"  transforms:value="0" />
           <transforms:coefficient data-type:parameter="PerCP-Cy5.5-A"  transforms:value="0" />
           <transforms:coefficient data-type:parameter="PE-Cy7-A"  transforms:value="1" />
           <transforms:coefficient data-type:parameter="APC-A"  transforms:value="0" />
           <transforms:coefficient data-type:parameter="APC-Cy7-A"  transforms:value="0" />
           <transforms:coefficient data-type:parameter="V450-A"  transforms:value="0" />
           <transforms:coefficient data-type:parameter="vioGreen-A"  transforms:value="0" />
         </transforms:spillover>
         <transforms:spillover data-type:parameter="APC-A" >
           <transforms:coefficient data-type:parameter="FITC-A"  transforms:value="0" />
           <transforms:coefficient data-type:parameter="PE-A"  transforms:value="0" />
           <transforms:coefficient data-type:parameter="PerCP-Cy5.5-A"  transforms:value="0.0108000003" />
           <transforms:coefficient data-type:parameter="PE-Cy7-A"  transforms:value="0" />
           <transforms:coefficient data-type:parameter="APC-A"  transforms:value="1" />
           <transforms:coefficient data-type:parameter="APC-Cy7-A"  transforms:value="0" />
           <transforms:coefficient data-type:parameter="V450-A"  transforms:value="0" />
           <transforms:coefficient data-type:parameter="vioGreen-A"  transforms:value="0" />
         </transforms:spillover>
         <transforms:spillover data-type:parameter="APC-Cy7-A" >
           <transforms:coefficient data-type:parameter="FITC-A"  transforms:value="0" />
           <transforms:coefficient data-type:parameter="PE-A"  transforms:value="0" />
           <transforms:coefficient data-type:parameter="PerCP-Cy5.5-A"  transforms:value="0" />
           <transforms:coefficient data-type:parameter="PE-Cy7-A"  transforms:value="0" />
           <transforms:coefficient data-type:parameter="APC-A"  transforms:value="0" />
           <transforms:coefficient data-type:parameter="APC-Cy7-A"  transforms:value="1" />
           <transforms:coefficient data-type:parameter="V450-A"  transforms:value="0" />
           <transforms:coefficient data-type:parameter="vioGreen-A"  transforms:value="0" />
         </transforms:spillover>
         <transforms:spillover data-type:parameter="V450-A" >
           <transforms:coefficient data-type:parameter="FITC-A"  transforms:value="0" />
           <transforms:coefficient data-type:parameter="PE-A"  transforms:value="0" />
           <transforms:coefficient data-type:parameter="PerCP-Cy5.5-A"  transforms:value="0" />
           <transforms:coefficient data-type:parameter="PE-Cy7-A"  transforms:value="0" />
           <transforms:coefficient data-type:parameter="APC-A"  transforms:value="0" />
           <transforms:coefficient data-type:parameter="APC-Cy7-A"  transforms:value="0" />
           <transforms:coefficient data-type:parameter="V450-A"  transforms:value="1" />
           <transforms:coefficient data-type:parameter="vioGreen-A"  transforms:value="0" />
         </transforms:spillover>
         <transforms:spillover data-type:parameter="vioGreen-A" >
           <transforms:coefficient data-type:parameter="FITC-A"  transforms:value="0" />
           <transforms:coefficient data-type:parameter="PE-A"  transforms:value="0" />
           <transforms:coefficient data-type:parameter="PerCP-Cy5.5-A"  transforms:value="0" />
           <transforms:coefficient data-type:parameter="PE-Cy7-A"  transforms:value="0" />
           <transforms:coefficient data-type:parameter="APC-A"  transforms:value="0" />
           <transforms:coefficient data-type:parameter="APC-Cy7-A"  transforms:value="0" />
           <transforms:coefficient data-type:parameter="V450-A"  transforms:value="0" />
           <transforms:coefficient data-type:parameter="vioGreen-A"  transforms:value="1" />
         </transforms:spillover>
       </transforms:spilloverMatrix>
       <Transformations>
         <transforms:log transforms:offset="2621.44"  transforms:decades="2.5" >
           <data-type:parameter data-type:name="FSC-A" />
         </transforms:log>
         <transforms:log transforms:offset="3000"  transforms:decades="2.4414186672" >
           <data-type:parameter data-type:name="SSC-A" />
         </transforms:log>
         <transforms:log transforms:offset="3"  transforms:decades="4.9414186672" >
           <data-type:parameter data-type:name="FITC-A" />
         </transforms:log>
         <transforms:log transforms:offset="3"  transforms:decades="4.9414186672" >
           <data-type:parameter data-type:name="PE-A" />
         </transforms:log>
         <transforms:log transforms:offset="3"  transforms:decades="4.9414186672" >
           <data-type:parameter data-type:name="PerCP-Cy5.5-A" />
         </transforms:log>
         <transforms:biex transforms:length="256"  transforms:maxRange="262144.0000291775"  transforms:neg="0"  transforms:width="-100"  transforms:pos="4.418539922" >
           <data-type:parameter data-type:name="PE-Cy7-A" />
         </transforms:biex>
         <transforms:log transforms:offset="3"  transforms:decades="4.9414186672" >
           <data-type:parameter data-type:name="APC-A" />
         </transforms:log>
         <transforms:biex transforms:length="256"  transforms:maxRange="262144.0000291775"  transforms:neg="0"  transforms:width="-100"  transforms:pos="4.418539922" >
           <data-type:parameter data-type:name="APC-Cy7-A" />
         </transforms:biex>
         <transforms:biex transforms:length="256"  transforms:maxRange="262144.0000291775"  transforms:neg="0"  transforms:width="-100"  transforms:pos="4.418539922" >
           <data-type:parameter data-type:name="V450-A" />
         </transforms:biex>
         <transforms:biex transforms:length="256"  transforms:maxRange="262144.0000291775"  transforms:neg="0"  transforms:width="-100"  transforms:pos="4.418539922" >
           <data-type:parameter data-type:name="vioGreen-A" />
         </transforms:biex>
         <transforms:linear transforms:minRange="0"  transforms:maxRange="6"  gain="0.0020236088" >
           <data-type:parameter data-type:name="Time" />
         </transforms:linear>
         <transforms:log transforms:offset="3"  transforms:decades="4.9414186672" >
           <data-type:parameter data-type:name="Comp-FITC-A" />
         </transforms:log>
         <transforms:log transforms:offset="3"  transforms:decades="4.9414186672" >
           <data-type:parameter data-type:name="Comp-PE-A" />
         </transforms:log>
         <transforms:log transforms:offset="3"  transforms:decades="4.9414186672" >
           <data-type:parameter data-type:name="Comp-PerCP-Cy5.5-A" />
         </transforms:log>
         <transforms:biex transforms:length="256"  transforms:maxRange="262144.0000291775"  transforms:neg="0"  transforms:width="-100"  transforms:pos="4.418539922" >
           <data-type:parameter data-type:name="Comp-PE-Cy7-A" />
         </transforms:biex>
         <transforms:log transforms:offset="3"  transforms:decades="4.9414186672" >
           <data-type:parameter data-type:name="Comp-APC-A" />
         </transforms:log>
         <transforms:biex transforms:length="256"  transforms:maxRange="262144.0000291775"  transforms:neg="0"  transforms:width="-100"  transforms:pos="4.418539922" >
           <data-type:parameter data-type:name="Comp-APC-Cy7-A" />
         </transforms:biex>
         <transforms:biex transforms:length="256"  transforms:maxRange="262144.0000291775"  transforms:neg="0"  transforms:width="-100"  transforms:pos="4.418539922" >
           <data-type:parameter data-type:name="Comp-V450-A" />
         </transforms:biex>
         <transforms:biex transforms:length="256"  transforms:maxRange="262144.0000291775"  transforms:neg="0"  transforms:width="-100"  transforms:pos="4.418539922" >
           <data-type:parameter data-type:name="Comp-vioGreen-A" />
         </transforms:biex>
       </Transformations>
       <Keywords>
         <Keyword name="QCMESSAGE1"  value="All Events gate does not contain requested 10,000 events [6_17_2021 11:12:43 AM]" />
         <Keyword name="EXPORT TIME"  value="17-Jun-2021-11:12:43" />
         <Keyword name="EXPORT USER NAME"  value="BDAdministrator" />
         <Keyword name="AUTOBS"  value="TRUE" />
         <Keyword name="$PROJ"  value="Experiment_005" />
         <Keyword name="TUBE NAME"  value="TY3" />
         <Keyword name="$CYTSN"  value="Z6511550340" />
         <Keyword name="CYTNUM"  value="Z6511550340" />
         <Keyword name="$CYT"  value="BD FACSVerse" />
         <Keyword name="CREATOR"  value="BD FACSuite v1.0.5" />
         <Keyword name="$FIL"  value="TY3.fcs" />
         <Keyword name="$SYS"  value="Microsoft Windows NT 6.1.7601 Service Pack 1" />
         <Keyword name="$ETIM"  value="11:09:15" />
         <Keyword name="$DATE"  value="17-Jun-2021" />
         <Keyword name="$BTIM"  value="11:09:09" />
         <Keyword name="PERFORMANCE QC WARNING MESSAGE1"  value="CS+T Bead Lot (Lot ID 81165) has expired" />
         <Keyword name="PERFORMANCE QC STATUS"  value="Pass" />
         <Keyword name="PERFORMANCE QC DATE"  value="12-Jun-2020-12:11:48" />
         <Keyword name="CHARACTERIZATION QC DATE"  value="18-Apr-2019-13:11:41" />
         <Keyword name="CST BEAD LOT REGULATORY STATUS"  value="RUO" />
         <Keyword name="CST BEAD LOT EXPIRATION DATE"  value="31-May-2020-00:00:00" />
         <Keyword name="CST BEAD LOT ID"  value="81165" />
         <Keyword name="CYTOMETER CONFIGURATION REGULATORY STATUS"  value="RUO" />
         <Keyword name="CYTOMETER CONFIGURATION DATE MODIFIED"  value="03-Dec-2020-15:13:12" />
         <Keyword name="CYTOMETER CONFIGURATION DATE CREATED"  value="25-Apr-2012-02:42:31" />
         <Keyword name="CYTOMETER CONFIGURATION NAME"  value="4-Blue 2-Red 2-Violet (RUO)" />
         <Keyword name="$EXP"  value="Admin User" />
         <Keyword name="OPERATOR EMAIL"  value="admin@bd.com" />
         <Keyword name="$INST"  value="None" />
         <Keyword name="$OP"  value="Admin User" />
         <Keyword name="GUID"  value="5e82804b-1807-461b-9dd8-c9c5288a467e" />
         <Keyword name="CHARSET"  value="Windows-1252" />
         <Keyword name="FSC ASF"  value="0.7783853" />
         <Keyword name="THRESHOLD"  value="FSC,10000" />
         <Keyword name="WINDOW EXTENSION"  value="3" />
         <Keyword name="LASER3ASF"  value="0.4703301" />
         <Keyword name="LASER3DELAY"  value="-38.69535" />
         <Keyword name="LASER3NAME"  value="Violet" />
         <Keyword name="LASER2ASF"  value="0.3952252" />
         <Keyword name="LASER2DELAY"  value="37.06691" />
         <Keyword name="LASER2NAME"  value="Red" />
         <Keyword name="LASER1ASF"  value="0.70457" />
         <Keyword name="LASER1DELAY"  value="0" />
         <Keyword name="LASER1NAME"  value="Blue" />
         <Keyword name="FLUIDICS MODE"  value="Normal" />
         <Keyword name="APPLY COMPENSATION"  value="TRUE" />
         <Keyword name="SPILL"  value="8,FITC-A,PE-A,PerCP-Cy5.5-A,PE-Cy7-A,APC-A,APC-Cy7-A,V450-A,vioGreen-A,1,0.4751,0.028,0,0,0,0,0,0.0025,1,0.1308,0,0,0,0,0,0,0,1,0,0.0102,0,0,0,0,0,0,1,0,0,0,0,0,0,0.0108,0,1,0,0,0,0,0,0,0,0,1,0,0,0,0,0,0,0,0,1,0,0,0,0,0,0,0,0,1" />
         <Keyword name="P11DISPLAY"  value="LIN" />
         <Keyword name="P11MS"  value="0000000" />
         <Keyword name="$P11R"  value="262144" />
         <Keyword name="$P11N"  value="Time" />
         <Keyword name="$P11E"  value="0,0" />
         <Keyword name="$P11B"  value="32" />
         <Keyword name="P10DISPLAY"  value="LOG" />
         <Keyword name="P10MS"  value="0000000" />
         <Keyword name="$P10R"  value="262144" />
         <Keyword name="$P10S"  value="vioGreen-A" />
         <Keyword name="$P10V"  value="477" />
         <Keyword name="$P10N"  value="vioGreen-A" />
         <Keyword name="$P10E"  value="0,0" />
         <Keyword name="$P10B"  value="32" />
         <Keyword name="P9DISPLAY"  value="LOG" />
         <Keyword name="P9MS"  value="0000000" />
         <Keyword name="$P9R"  value="262144" />
         <Keyword name="$P9S"  value="V450-A" />
         <Keyword name="$P9V"  value="521" />
         <Keyword name="$P9N"  value="V450-A" />
         <Keyword name="$P9E"  value="0,0" />
         <Keyword name="$P9B"  value="32" />
         <Keyword name="P8DISPLAY"  value="LOG" />
         <Keyword name="P8MS"  value="0000000" />
         <Keyword name="$P8R"  value="262144" />
         <Keyword name="$P8S"  value="APC-Cy7-A" />
         <Keyword name="$P8V"  value="604" />
         <Keyword name="$P8N"  value="APC-Cy7-A" />
         <Keyword name="$P8E"  value="0,0" />
         <Keyword name="$P8B"  value="32" />
         <Keyword name="P7DISPLAY"  value="LOG" />
         <Keyword name="P7MS"  value="0000000" />
         <Keyword name="P7BS"  value="0000022" />
         <Keyword name="$P7R"  value="262144" />
         <Keyword name="$P7S"  value="APC-A" />
         <Keyword name="$P7V"  value="372" />
         <Keyword name="$P7N"  value="APC-A" />
         <Keyword name="$P7E"  value="0,0" />
         <Keyword name="$P7B"  value="32" />
         <Keyword name="P6DISPLAY"  value="LOG" />
         <Keyword name="P6MS"  value="0000000" />
         <Keyword name="$P6R"  value="262144" />
         <Keyword name="$P6S"  value="PE-Cy7-A" />
         <Keyword name="$P6V"  value="533" />
         <Keyword name="$P6N"  value="PE-Cy7-A" />
         <Keyword name="$P6E"  value="0,0" />
         <Keyword name="$P6B"  value="32" />
         <Keyword name="P5DISPLAY"  value="LOG" />
         <Keyword name="P5MS"  value="0000000" />
         <Keyword name="P5BS"  value="0000062" />
         <Keyword name="$P5R"  value="262144" />
         <Keyword name="$P5S"  value="PerCP-Cy5.5-A" />
         <Keyword name="$P5V"  value="373" />
         <Keyword name="$P5N"  value="PerCP-Cy5.5-A" />
         <Keyword name="$P5E"  value="0,0" />
         <Keyword name="$P5B"  value="32" />
         <Keyword name="P4DISPLAY"  value="LOG" />
         <Keyword name="P4MS"  value="0000000" />
         <Keyword name="P4BS"  value="0000039" />
         <Keyword name="$P4R"  value="262144" />
         <Keyword name="$P4S"  value="PE-A" />
         <Keyword name="$P4V"  value="294" />
         <Keyword name="$P4N"  value="PE-A" />
         <Keyword name="$P4E"  value="0,0" />
         <Keyword name="$P4B"  value="32" />
         <Keyword name="P3DISPLAY"  value="LOG" />
         <Keyword name="P3MS"  value="0000000" />
         <Keyword name="P3BS"  value="0000055" />
         <Keyword name="$P3R"  value="262144" />
         <Keyword name="$P3S"  value="FITC-A" />
         <Keyword name="$P3V"  value="250" />
         <Keyword name="$P3N"  value="FITC-A" />
         <Keyword name="$P3E"  value="0,0" />
         <Keyword name="$P3B"  value="32" />
         <Keyword name="P2DISPLAY"  value="LIN" />
         <Keyword name="P2MS"  value="0000000" />
         <Keyword name="$P2R"  value="262144" />
         <Keyword name="$P2V"  value="381" />
         <Keyword name="$P2N"  value="SSC-A" />
         <Keyword name="$P2E"  value="0,0" />
         <Keyword name="$P2B"  value="32" />
         <Keyword name="P1DISPLAY"  value="LIN" />
         <Keyword name="P1MS"  value="0000000" />
         <Keyword name="$P1R"  value="262144" />
         <Keyword name="$P1V"  value="184" />
         <Keyword name="$P1N"  value="FSC-A" />
         <Keyword name="$P1E"  value="0,0" />
         <Keyword name="$P1B"  value="32" />
         <Keyword name="$TIMESTEP"  value="0.001" />
         <Keyword name="$NEXTDATA"  value="0" />
         <Keyword name="$TOT"  value="10000" />
         <Keyword name="$PAR"  value="11" />
         <Keyword name="$DATATYPE"  value="F" />
         <Keyword name="$BYTEORD"  value="1,2,3,4" />
         <Keyword name="$MODE"  value="L" />
         <Keyword name="$ENDSTEXT"  value="0" />
         <Keyword name="$BEGINSTEXT"  value="0" />
         <Keyword name="$ENDANALYSIS"  value="0" />
         <Keyword name="$BEGINANALYSIS"  value="0" />
         <Keyword name="$ENDDATA"  value="443015      " />
         <Keyword name="$BEGINDATA"  value="3016        " />
         <Keyword name="FJ_FCS_VERSION"  value="3" />
         <Keyword name="$P1S"  value="" />
         <Keyword name="$P2S"  value="" />
         <Keyword name="$P11S"  value="" />
         <Keyword name="$P12N"  value="Comp-FITC-A" />
         <Keyword name="$P12S"  value="FITC-A" />
         <Keyword name="$P12R"  value="262143" />
         <Keyword name="$P13N"  value="Comp-PE-A" />
         <Keyword name="$P13S"  value="PE-A" />
         <Keyword name="$P13R"  value="262143" />
         <Keyword name="$P14N"  value="Comp-PerCP-Cy5.5-A" />
         <Keyword name="$P14S"  value="PerCP-Cy5.5-A" />
         <Keyword name="$P14R"  value="262143" />
         <Keyword name="$P15N"  value="Comp-PE-Cy7-A" />
         <Keyword name="$P15S"  value="PE-Cy7-A" />
         <Keyword name="$P15R"  value="262144" />
         <Keyword name="$P16N"  value="Comp-APC-A" />
         <Keyword name="$P16S"  value="APC-A" />
         <Keyword name="$P16R"  value="262143" />
         <Keyword name="$P17N"  value="Comp-APC-Cy7-A" />
         <Keyword name="$P17S"  value="APC-Cy7-A" />
         <Keyword name="$P17R"  value="262144" />
         <Keyword name="$P18N"  value="Comp-V450-A" />
         <Keyword name="$P18S"  value="V450-A" />
         <Keyword name="$P18R"  value="262144" />
         <Keyword name="$P19N"  value="Comp-vioGreen-A" />
         <Keyword name="$P19S"  value="vioGreen-A" />
         <Keyword name="$P19R"  value="262144" />
       </Keywords>
       <SampleNode name="Fig.3 CD19 CAR-T subtype test 12d.fcs"  annotation=""  owningGroup=""  expanded="1"  sortPriority="10"  count="10000"  sampleID="9" >
         <Graph smoothing="0"  backColor="#ffffff"  foreColor="#000000"  heatMapStatParameter="Comp-FITC-A"  type="Pseudocolor"  fast="1" >
           <Axis dimension="x"  name="Comp-APC-A"  label=""  auto="auto" />
           <Axis dimension="y"  name="SSC-A"  label=""  auto="auto" />
           <GraphSettings level="5%"  smoothingHighResolution="1"  contourHighResolution="1"  histogramSmoothingCount="0"  graphResolution="256"  showOutliers="0"  drawLargeDots="0"  dotsToDraw="8000"  tint="le.chartfill.tinted.40"  lineWeight="le.lineweight.normal"  lineStyle="le.linestyle.solid" />
           <GraphEnvironment showGrid="0"  showAxes="tnlTNL"  showGates="1"  showFreqOnPlots="1"  showGateNameOnPlots="1"  showMedians="0"  showUncomped="0"  addEventParam="0"  lastYAxisName="" >
             <TextTraits font="SansSerif"  size="11"  name="Labels"  style="plain"  color="#000000"  background="#00ffffff"  just="left" />
             <TextTraits font="SansSerif"  size="11"  name="LayoutGates"  style="plain"  color="#000000"  background="#00ffffff"  just="left" />
             <TextTraits font="SansSerif"  size="9"  name="Numbers"  style="plain"  color="#000000"  background="#00ffffff"  just="left" />
             <TextTraits font="SansSerif"  size="9"  name="Legend"  style="plain"  color="#000000"  background="#00ffffff"  just="left" />
             <WindowPosition x="620"  y="20"  width="390"  height="622"  displayed="0"  panelState="---" />
           </GraphEnvironment>
         </Graph>
         <Subpopulations>
           <Population name="淋巴细胞"  annotation=""  owningGroup=""  expanded="1"  sortPriority="10"  count="6659" >
             <Graph smoothing="0"  backColor="#ffffff"  foreColor="#000000"  heatMapStatParameter="Comp-FITC-A"  type="Pseudocolor"  fast="1" >
               <Axis dimension="x"  name="FSC-A"  label=""  auto="auto" />
               <Axis dimension="y"  name="SSC-A"  label=""  auto="auto" />
               <GraphSettings level="5%"  smoothingHighResolution="1"  contourHighResolution="1"  histogramSmoothingCount="0"  graphResolution="256"  showOutliers="0"  drawLargeDots="0"  dotsToDraw="8000"  tint="le.chartfill.tinted.40"  lineWeight="le.lineweight.normal"  lineStyle="le.linestyle.solid" />
               <GraphEnvironment showGrid="0"  showAxes="tnlTNL"  showGates="1"  showFreqOnPlots="1"  showGateNameOnPlots="1"  showMedians="0"  showUncomped="0"  addEventParam="0"  lastYAxisName="" >
                 <TextTraits font="SansSerif"  size="11"  name="Labels"  style="plain"  color="#000000"  background="#00ffffff"  just="left" />
                 <TextTraits font="SansSerif"  size="11"  name="LayoutGates"  style="plain"  color="#000000"  background="#00ffffff"  just="left" />
                 <TextTraits font="SansSerif"  size="9"  name="Numbers"  style="plain"  color="#000000"  background="#00ffffff"  just="left" />
                 <TextTraits font="SansSerif"  size="9"  name="Legend"  style="plain"  color="#000000"  background="#00ffffff"  just="left" />
                 <WindowPosition x="620"  y="20"  width="390"  height="622"  displayed="1"  panelState="---" />
               </GraphEnvironment>
             </Graph>
             <Gate gating:id="ID1270788823" >
               <gating:EllipsoidGate eventsInside="1"  annoOffsetX="0"  annoOffsetY="0"  tint="#000000"  isTinted="0"  lineWeight="Normal"  userDefined="1"  gating:distance="113.6171057406355" >
                 <gating:dimension>
                   <data-type:fcs-dimension data-type:name="FSC-A" />
                 </gating:dimension>
                 <gating:dimension>
                   <data-type:fcs-dimension data-type:name="SSC-A" />
                 </gating:dimension>
                 <gating:foci>
                   <gating:vertex>
                     <gating:coordinate data-type:value="151.5180153967" />
                     <gating:coordinate data-type:value="63.4414347358" />
                   </gating:vertex>
                   <gating:vertex>
                     <gating:coordinate data-type:value="189.4819846033" />
                     <gating:coordinate data-type:value="160.5585652642" />
                   </gating:vertex>
                 </gating:foci>
                 <gating:edge>
                   <gating:vertex>
                     <gating:coordinate data-type:value="192" />
                     <gating:coordinate data-type:value="167" />
                   </gating:vertex>
                   <gating:vertex>
                     <gating:coordinate data-type:value="149" />
                     <gating:coordinate data-type:value="57" />
                   </gating:vertex>
                   <gating:vertex>
                     <gating:coordinate data-type:value="195" />
                     <gating:coordinate data-type:value="100" />
                   </gating:vertex>
                   <gating:vertex>
                     <gating:coordinate data-type:value="145" />
                     <gating:coordinate data-type:value="124" />
                   </gating:vertex>
                 </gating:edge>
               </gating:EllipsoidGate>
             </Gate>
             <Subpopulations>
               <Population name="Q1: PE-A- , PerCP-Cy5.5-A+"  annotation=""  owningGroup=""  expanded="1"  sortPriority="10"  count="1237" >
                 <Graph smoothing="0"  backColor="#ffffff"  foreColor="#000000"  heatMapStatParameter="Comp-FITC-A"  type="Pseudocolor"  fast="1" >
                   <Axis dimension="x"  name="Comp-PE-A"  label=""  auto="auto" />
                   <Axis dimension="y"  name="Comp-PerCP-Cy5.5-A"  label=""  auto="auto" />
                   <GraphSettings level="5%"  smoothingHighResolution="1"  contourHighResolution="1"  histogramSmoothingCount="0"  graphResolution="256"  showOutliers="0"  drawLargeDots="0"  dotsToDraw="8000"  tint="le.chartfill.tinted.40"  lineWeight="le.lineweight.normal"  lineStyle="le.linestyle.solid" />
                   <GraphEnvironment showGrid="0"  showAxes="tnlTNL"  showGates="1"  showFreqOnPlots="1"  showGateNameOnPlots="1"  showMedians="0"  showUncomped="0"  addEventParam="0"  lastYAxisName="" >
                     <TextTraits font="SansSerif"  size="11"  name="Labels"  style="plain"  color="#000000"  background="#00ffffff"  just="left" />
                     <TextTraits font="SansSerif"  size="11"  name="LayoutGates"  style="plain"  color="#000000"  background="#00ffffff"  just="left" />
                     <TextTraits font="SansSerif"  size="9"  name="Numbers"  style="plain"  color="#000000"  background="#00ffffff"  just="left" />
                     <TextTraits font="SansSerif"  size="9"  name="Legend"  style="plain"  color="#000000"  background="#00ffffff"  just="left" />
                     <WindowPosition x="620"  y="20"  width="390"  height="622"  displayed="1"  panelState="---" />
                   </GraphEnvironment>
                 </Graph>
                 <Gate gating:id="ID1802548074"  gating:parent_id="ID1270788823" >
                   <gating:RectangleGate eventsInside="1"  annoOffsetX="0"  annoOffsetY="0"  tint="#000000"  isTinted="0"  lineWeight="Normal"  userDefined="1"  percentX="0"  percentY="0" >
                     <gating:dimension gating:max="886.8100134425946" >
                       <data-type:fcs-dimension data-type:name="Comp-PE-A" />
                     </gating:dimension>
                     <gating:dimension gating:min="412.32066448449257" >
                       <data-type:fcs-dimension data-type:name="Comp-PerCP-Cy5.5-A" />
                     </gating:dimension>
                   </gating:RectangleGate>
                 </Gate>
               </Population>
               <Population name="Q2: PE-A+ , PerCP-Cy5.5-A+"  annotation=""  owningGroup=""  expanded="1"  sortPriority="10"  count="97" >
                 <Graph smoothing="0"  backColor="#ffffff"  foreColor="#000000"  heatMapStatParameter="Comp-FITC-A"  type="Pseudocolor"  fast="1" >
                   <Axis dimension="x"  name="Comp-PE-A"  label=""  auto="auto" />
                   <Axis dimension="y"  name="Comp-PerCP-Cy5.5-A"  label=""  auto="auto" />
                   <GraphSettings level="5%"  smoothingHighResolution="1"  contourHighResolution="1"  histogramSmoothingCount="0"  graphResolution="256"  showOutliers="0"  drawLargeDots="0"  dotsToDraw="8000"  tint="le.chartfill.tinted.40"  lineWeight="le.lineweight.normal"  lineStyle="le.linestyle.solid" />
                   <GraphEnvironment showGrid="0"  showAxes="tnlTNL"  showGates="1"  showFreqOnPlots="1"  showGateNameOnPlots="1"  showMedians="0"  showUncomped="0"  addEventParam="0"  lastYAxisName="" >
                     <TextTraits font="SansSerif"  size="11"  name="Labels"  style="plain"  color="#000000"  background="#00ffffff"  just="left" />
                     <TextTraits font="SansSerif"  size="11"  name="LayoutGates"  style="plain"  color="#000000"  background="#00ffffff"  just="left" />
                     <TextTraits font="SansSerif"  size="9"  name="Numbers"  style="plain"  color="#000000"  background="#00ffffff"  just="left" />
                     <TextTraits font="SansSerif"  size="9"  name="Legend"  style="plain"  color="#000000"  background="#00ffffff"  just="left" />
                     <WindowPosition x="620"  y="20"  width="390"  height="622"  displayed="1"  panelState="---" />
                   </GraphEnvironment>
                 </Graph>
                 <Gate gating:id="ID962691289"  gating:parent_id="ID1270788823" >
                   <gating:RectangleGate eventsInside="1"  annoOffsetX="0"  annoOffsetY="0"  tint="#000000"  isTinted="0"  lineWeight="Normal"  userDefined="1"  percentX="0"  percentY="0" >
                     <gating:dimension gating:min="886.8100134425946" >
                       <data-type:fcs-dimension data-type:name="Comp-PE-A" />
                     </gating:dimension>
                     <gating:dimension gating:min="412.32066448449257" >
                       <data-type:fcs-dimension data-type:name="Comp-PerCP-Cy5.5-A" />
                     </gating:dimension>
                   </gating:RectangleGate>
                 </Gate>
               </Population>
               <Population name="Q3: PE-A+ , PerCP-Cy5.5-A-"  annotation=""  owningGroup=""  expanded="1"  sortPriority="10"  count="4921" >
                 <Graph smoothing="0"  backColor="#ffffff"  foreColor="#000000"  heatMapStatParameter="Comp-FITC-A"  type="Pseudocolor"  fast="1" >
                   <Axis dimension="x"  name="Comp-PE-A"  label=""  auto="auto" />
                   <Axis dimension="y"  name="Comp-PerCP-Cy5.5-A"  label=""  auto="auto" />
                   <GraphSettings level="5%"  smoothingHighResolution="1"  contourHighResolution="1"  histogramSmoothingCount="0"  graphResolution="256"  showOutliers="0"  drawLargeDots="0"  dotsToDraw="8000"  tint="le.chartfill.tinted.40"  lineWeight="le.lineweight.normal"  lineStyle="le.linestyle.solid" />
                   <GraphEnvironment showGrid="0"  showAxes="tnlTNL"  showGates="1"  showFreqOnPlots="1"  showGateNameOnPlots="1"  showMedians="0"  showUncomped="0"  addEventParam="0"  lastYAxisName="" >
                     <TextTraits font="SansSerif"  size="11"  name="Labels"  style="plain"  color="#000000"  background="#00ffffff"  just="left" />
                     <TextTraits font="SansSerif"  size="11"  name="LayoutGates"  style="plain"  color="#000000"  background="#00ffffff"  just="left" />
                     <TextTraits font="SansSerif"  size="9"  name="Numbers"  style="plain"  color="#000000"  background="#00ffffff"  just="left" />
                     <TextTraits font="SansSerif"  size="9"  name="Legend"  style="plain"  color="#000000"  background="#00ffffff"  just="left" />
                     <WindowPosition x="620"  y="20"  width="390"  height="622"  displayed="1"  panelState="---" />
                   </GraphEnvironment>
                 </Graph>
                 <Gate gating:id="ID285441857"  gating:parent_id="ID1270788823" >
                   <gating:RectangleGate eventsInside="1"  annoOffsetX="0"  annoOffsetY="0"  tint="#000000"  isTinted="0"  lineWeight="Normal"  userDefined="1"  percentX="0"  percentY="0" >
                     <gating:dimension gating:min="886.8100134425946" >
                       <data-type:fcs-dimension data-type:name="Comp-PE-A" />
                     </gating:dimension>
                     <gating:dimension gating:max="412.32066448449257" >
                       <data-type:fcs-dimension data-type:name="Comp-PerCP-Cy5.5-A" />
                     </gating:dimension>
                   </gating:RectangleGate>
                 </Gate>
               </Population>
               <Population name="Q4: PE-A- , PerCP-Cy5.5-A-"  annotation=""  owningGroup=""  expanded="1"  sortPriority="10"  count="404" >
                 <Graph smoothing="0"  backColor="#ffffff"  foreColor="#000000"  heatMapStatParameter="Comp-FITC-A"  type="Pseudocolor"  fast="1" >
                   <Axis dimension="x"  name="Comp-PE-A"  label=""  auto="auto" />
                   <Axis dimension="y"  name="Comp-PerCP-Cy5.5-A"  label=""  auto="auto" />
                   <GraphSettings level="5%"  smoothingHighResolution="1"  contourHighResolution="1"  histogramSmoothingCount="0"  graphResolution="256"  showOutliers="0"  drawLargeDots="0"  dotsToDraw="8000"  tint="le.chartfill.tinted.40"  lineWeight="le.lineweight.normal"  lineStyle="le.linestyle.solid" />
                   <GraphEnvironment showGrid="0"  showAxes="tnlTNL"  showGates="1"  showFreqOnPlots="1"  showGateNameOnPlots="1"  showMedians="0"  showUncomped="0"  addEventParam="0"  lastYAxisName="" >
                     <TextTraits font="SansSerif"  size="11"  name="Labels"  style="plain"  color="#000000"  background="#00ffffff"  just="left" />
                     <TextTraits font="SansSerif"  size="11"  name="LayoutGates"  style="plain"  color="#000000"  background="#00ffffff"  just="left" />
                     <TextTraits font="SansSerif"  size="9"  name="Numbers"  style="plain"  color="#000000"  background="#00ffffff"  just="left" />
                     <TextTraits font="SansSerif"  size="9"  name="Legend"  style="plain"  color="#000000"  background="#00ffffff"  just="left" />
                     <WindowPosition x="620"  y="20"  width="390"  height="622"  displayed="1"  panelState="---" />
                   </GraphEnvironment>
                 </Graph>
                 <Gate gating:id="ID798314428"  gating:parent_id="ID1270788823" >
                   <gating:RectangleGate eventsInside="1"  annoOffsetX="0"  annoOffsetY="0"  tint="#000000"  isTinted="0"  lineWeight="Normal"  userDefined="1"  percentX="0"  percentY="0" >
                     <gating:dimension gating:max="886.8100134425946" >
                       <data-type:fcs-dimension data-type:name="Comp-PE-A" />
                     </gating:dimension>
                     <gating:dimension gating:max="412.32066448449257" >
                       <data-type:fcs-dimension data-type:name="Comp-PerCP-Cy5.5-A" />
                     </gating:dimension>
                   </gating:RectangleGate>
                 </Gate>
               </Population>
             </Subpopulations>
           </Population>
         </Subpopulations>
       </SampleNode>
     </Sample>
     <Sample>
       <DataSet uri="file:/C:/Users/Lenovo/Desktop/投稿/论文/TY/Fig.3%20Blank%20control%20of%20c-Met%20CAR-T%20and%20CD19%20CAR-T.fcs"  sampleID="10" />
       <Transformations>
         <transforms:linear transforms:minRange="0"  transforms:maxRange="262144"  gain="1" >
           <data-type:parameter data-type:name="FSC-A" />
         </transforms:linear>
         <transforms:linear transforms:minRange="0"  transforms:maxRange="262144"  gain="1" >
           <data-type:parameter data-type:name="SSC-A" />
         </transforms:linear>
         <transforms:biex transforms:length="256"  transforms:maxRange="262144.0000291775"  transforms:neg="0"  transforms:width="-100"  transforms:pos="4.418539922" >
           <data-type:parameter data-type:name="FITC-A" />
         </transforms:biex>
         <transforms:biex transforms:length="256"  transforms:maxRange="262144.0000291775"  transforms:neg="0"  transforms:width="-100"  transforms:pos="4.418539922" >
           <data-type:parameter data-type:name="PE-A" />
         </transforms:biex>
         <transforms:biex transforms:length="256"  transforms:maxRange="262144.0000291775"  transforms:neg="0"  transforms:width="-100"  transforms:pos="4.418539922" >
           <data-type:parameter data-type:name="PerCP-Cy5.5-A" />
         </transforms:biex>
         <transforms:biex transforms:length="256"  transforms:maxRange="262144.0000291775"  transforms:neg="0"  transforms:width="-100"  transforms:pos="4.418539922" >
           <data-type:parameter data-type:name="PE-Cy7-A" />
         </transforms:biex>
         <transforms:log transforms:offset="3"  transforms:decades="4.9414186672" >
           <data-type:parameter data-type:name="APC-A" />
         </transforms:log>
         <transforms:biex transforms:length="256"  transforms:maxRange="262144.0000291775"  transforms:neg="0"  transforms:width="-100"  transforms:pos="4.418539922" >
           <data-type:parameter data-type:name="APC-Cy7-A" />
         </transforms:biex>
         <transforms:biex transforms:length="256"  transforms:maxRange="262144.0000291775"  transforms:neg="0"  transforms:width="-100"  transforms:pos="4.418539922" >
           <data-type:parameter data-type:name="V450-A" />
         </transforms:biex>
         <transforms:biex transforms:length="256"  transforms:maxRange="262144.0000291775"  transforms:neg="0"  transforms:width="-100"  transforms:pos="4.418539922" >
           <data-type:parameter data-type:name="vioGreen-A" />
         </transforms:biex>
         <transforms:linear transforms:minRange="0"  transforms:maxRange="5"  gain="0.0048590865" >
           <data-type:parameter data-type:name="Time" />
         </transforms:linear>
       </Transformations>
       <Keywords>
         <Keyword name="QCMESSAGE1"  value="All Events gate does not contain requested 10,000 events [6_17_2021 11:12:43 AM]" />
         <Keyword name="EXPORT TIME"  value="17-Jun-2021-11:12:43" />
         <Keyword name="EXPORT USER NAME"  value="BDAdministrator" />
         <Keyword name="AUTOBS"  value="TRUE" />
         <Keyword name="$PROJ"  value="Experiment_005" />
         <Keyword name="TUBE NAME"  value="blank" />
         <Keyword name="$CYTSN"  value="Z6511550340" />
         <Keyword name="CYTNUM"  value="Z6511550340" />
         <Keyword name="$CYT"  value="BD FACSVerse" />
         <Keyword name="CREATOR"  value="BD FACSuite v1.0.5" />
         <Keyword name="$FIL"  value="blank.fcs" />
         <Keyword name="$SYS"  value="Microsoft Windows NT 6.1.7601 Service Pack 1" />
         <Keyword name="$ETIM"  value="11:03:59" />
         <Keyword name="$DATE"  value="17-Jun-2021" />
         <Keyword name="$BTIM"  value="11:03:54" />
         <Keyword name="PERFORMANCE QC WARNING MESSAGE1"  value="CS+T Bead Lot (Lot ID 81165) has expired" />
         <Keyword name="PERFORMANCE QC STATUS"  value="Pass" />
         <Keyword name="PERFORMANCE QC DATE"  value="12-Jun-2020-12:11:48" />
         <Keyword name="CHARACTERIZATION QC DATE"  value="18-Apr-2019-13:11:41" />
         <Keyword name="CST BEAD LOT REGULATORY STATUS"  value="RUO" />
         <Keyword name="CST BEAD LOT EXPIRATION DATE"  value="31-May-2020-00:00:00" />
         <Keyword name="CST BEAD LOT ID"  value="81165" />
         <Keyword name="CYTOMETER CONFIGURATION REGULATORY STATUS"  value="RUO" />
         <Keyword name="CYTOMETER CONFIGURATION DATE MODIFIED"  value="03-Dec-2020-15:13:12" />
         <Keyword name="CYTOMETER CONFIGURATION DATE CREATED"  value="25-Apr-2012-02:42:31" />
         <Keyword name="CYTOMETER CONFIGURATION NAME"  value="4-Blue 2-Red 2-Violet (RUO)" />
         <Keyword name="$EXP"  value="Admin User" />
         <Keyword name="OPERATOR EMAIL"  value="admin@bd.com" />
         <Keyword name="$INST"  value="None" />
         <Keyword name="$OP"  value="Admin User" />
         <Keyword name="GUID"  value="50687461-4eda-4fea-9d1c-2848eb9d77bb" />
         <Keyword name="CHARSET"  value="Windows-1252" />
         <Keyword name="FSC ASF"  value="0.7783853" />
         <Keyword name="THRESHOLD"  value="FSC,10000" />
         <Keyword name="WINDOW EXTENSION"  value="3" />
         <Keyword name="LASER3ASF"  value="0.4703301" />
         <Keyword name="LASER3DELAY"  value="-38.69535" />
         <Keyword name="LASER3NAME"  value="Violet" />
         <Keyword name="LASER2ASF"  value="0.3952252" />
         <Keyword name="LASER2DELAY"  value="37.06691" />
         <Keyword name="LASER2NAME"  value="Red" />
         <Keyword name="LASER1ASF"  value="0.70457" />
         <Keyword name="LASER1DELAY"  value="0" />
         <Keyword name="LASER1NAME"  value="Blue" />
         <Keyword name="FLUIDICS MODE"  value="Normal" />
         <Keyword name="APPLY COMPENSATION"  value="TRUE" />
         <Keyword name="SPILL"  value="8,FITC-A,PE-A,PerCP-Cy5.5-A,PE-Cy7-A,APC-A,APC-Cy7-A,V450-A,vioGreen-A,1,0,0,0,0,0,0,0,0,1,0,0,0,0,0,0,0,0,1,0,0,0,0,0,0,0,0,1,0,0,0,0,0,0,0,0,1,0,0,0,0,0,0,0,0,1,0,0,0,0,0,0,0,0,1,0,0,0,0,0,0,0,0,1" />
         <Keyword name="P11DISPLAY"  value="LIN" />
         <Keyword name="P11MS"  value="0000000" />
         <Keyword name="$P11R"  value="262144" />
         <Keyword name="$P11N"  value="Time" />
         <Keyword name="$P11E"  value="0,0" />
         <Keyword name="$P11B"  value="32" />
         <Keyword name="P10DISPLAY"  value="LOG" />
         <Keyword name="P10MS"  value="0000000" />
         <Keyword name="$P10R"  value="262144" />
         <Keyword name="$P10S"  value="vioGreen-A" />
         <Keyword name="$P10V"  value="477" />
         <Keyword name="$P10N"  value="vioGreen-A" />
         <Keyword name="$P10E"  value="0,0" />
         <Keyword name="$P10B"  value="32" />
         <Keyword name="P9DISPLAY"  value="LOG" />
         <Keyword name="P9MS"  value="0000000" />
         <Keyword name="$P9R"  value="262144" />
         <Keyword name="$P9S"  value="V450-A" />
         <Keyword name="$P9V"  value="521" />
         <Keyword name="$P9N"  value="V450-A" />
         <Keyword name="$P9E"  value="0,0" />
         <Keyword name="$P9B"  value="32" />
         <Keyword name="P8DISPLAY"  value="LOG" />
         <Keyword name="P8MS"  value="0000000" />
         <Keyword name="$P8R"  value="262144" />
         <Keyword name="$P8S"  value="APC-Cy7-A" />
         <Keyword name="$P8V"  value="604" />
         <Keyword name="$P8N"  value="APC-Cy7-A" />
         <Keyword name="$P8E"  value="0,0" />
         <Keyword name="$P8B"  value="32" />
         <Keyword name="P7DISPLAY"  value="LOG" />
         <Keyword name="P7MS"  value="0000000" />
         <Keyword name="P7BS"  value="0000028" />
         <Keyword name="$P7R"  value="262144" />
         <Keyword name="$P7S"  value="APC-A" />
         <Keyword name="$P7V"  value="372" />
         <Keyword name="$P7N"  value="APC-A" />
         <Keyword name="$P7E"  value="0,0" />
         <Keyword name="$P7B"  value="32" />
         <Keyword name="P6DISPLAY"  value="LOG" />
         <Keyword name="P6MS"  value="0000000" />
         <Keyword name="$P6R"  value="262144" />
         <Keyword name="$P6S"  value="PE-Cy7-A" />
         <Keyword name="$P6V"  value="533" />
         <Keyword name="$P6N"  value="PE-Cy7-A" />
         <Keyword name="$P6E"  value="0,0" />
         <Keyword name="$P6B"  value="32" />
         <Keyword name="P5DISPLAY"  value="LOG" />
         <Keyword name="P5MS"  value="0000000" />
         <Keyword name="P5BS"  value="0000064" />
         <Keyword name="$P5R"  value="262144" />
         <Keyword name="$P5S"  value="PerCP-Cy5.5-A" />
         <Keyword name="$P5V"  value="373" />
         <Keyword name="$P5N"  value="PerCP-Cy5.5-A" />
         <Keyword name="$P5E"  value="0,0" />
         <Keyword name="$P5B"  value="32" />
         <Keyword name="P4DISPLAY"  value="LOG" />
         <Keyword name="P4MS"  value="0000000" />
         <Keyword name="P4BS"  value="0000043" />
         <Keyword name="$P4R"  value="262144" />
         <Keyword name="$P4S"  value="PE-A" />
         <Keyword name="$P4V"  value="294" />
         <Keyword name="$P4N"  value="PE-A" />
         <Keyword name="$P4E"  value="0,0" />
         <Keyword name="$P4B"  value="32" />
         <Keyword name="P3DISPLAY"  value="LOG" />
         <Keyword name="P3MS"  value="0000000" />
         <Keyword name="P3BS"  value="0000049" />
         <Keyword name="$P3R"  value="262144" />
         <Keyword name="$P3S"  value="FITC-A" />
         <Keyword name="$P3V"  value="250" />
         <Keyword name="$P3N"  value="FITC-A" />
         <Keyword name="$P3E"  value="0,0" />
         <Keyword name="$P3B"  value="32" />
         <Keyword name="P2DISPLAY"  value="LIN" />
         <Keyword name="P2MS"  value="0000000" />
         <Keyword name="$P2R"  value="262144" />
         <Keyword name="$P2V"  value="381" />
         <Keyword name="$P2N"  value="SSC-A" />
         <Keyword name="$P2E"  value="0,0" />
         <Keyword name="$P2B"  value="32" />
         <Keyword name="P1DISPLAY"  value="LIN" />
         <Keyword name="P1MS"  value="0000000" />
         <Keyword name="$P1R"  value="262144" />
         <Keyword name="$P1V"  value="184" />
         <Keyword name="$P1N"  value="FSC-A" />
         <Keyword name="$P1E"  value="0,0" />
         <Keyword name="$P1B"  value="32" />
         <Keyword name="$TIMESTEP"  value="0.001" />
         <Keyword name="$NEXTDATA"  value="0" />
         <Keyword name="$TOT"  value="10000" />
         <Keyword name="$PAR"  value="11" />
         <Keyword name="$DATATYPE"  value="F" />
         <Keyword name="$BYTEORD"  value="1,2,3,4" />
         <Keyword name="$MODE"  value="L" />
         <Keyword name="$ENDSTEXT"  value="0" />
         <Keyword name="$BEGINSTEXT"  value="0" />
         <Keyword name="$ENDANALYSIS"  value="0" />
         <Keyword name="$BEGINANALYSIS"  value="0" />
         <Keyword name="$ENDDATA"  value="442987      " />
         <Keyword name="$BEGINDATA"  value="2988        " />
         <Keyword name="FJ_FCS_VERSION"  value="3" />
         <Keyword name="$P1S"  value="" />
         <Keyword name="$P2S"  value="" />
         <Keyword name="$P11S"  value="" />
       </Keywords>
       <SampleNode name="Fig.3 Blank control of c-Met CAR-T and CD19 CAR-T.fcs"  annotation=""  owningGroup=""  expanded="1"  sortPriority="10"  count="10000"  sampleID="10" >
         <Graph smoothing="0"  backColor="#ffffff"  foreColor="#000000"  heatMapStatParameter="FITC-A"  type="Pseudocolor"  fast="1" >
           <Axis dimension="x"  name="APC-A"  label=""  auto="auto" />
           <Axis dimension="y"  name="SSC-A"  label=""  auto="auto" />
           <GraphSettings level="5%"  smoothingHighResolution="1"  contourHighResolution="1"  histogramSmoothingCount="0"  graphResolution="256"  showOutliers="0"  drawLargeDots="0"  dotsToDraw="8000"  tint="le.chartfill.tinted.40"  lineWeight="le.lineweight.normal"  lineStyle="le.linestyle.solid" />
           <GraphEnvironment showGrid="0"  showAxes="tnlTNL"  showGates="1"  showFreqOnPlots="1"  showGateNameOnPlots="1"  showMedians="0"  showUncomped="0"  addEventParam="0"  lastYAxisName="" >
             <TextTraits font="SansSerif"  size="11"  name="Labels"  style="plain"  color="#000000"  background="#00ffffff"  just="left" />
             <TextTraits font="SansSerif"  size="11"  name="LayoutGates"  style="plain"  color="#000000"  background="#00ffffff"  just="left" />
             <TextTraits font="SansSerif"  size="9"  name="Numbers"  style="plain"  color="#000000"  background="#00ffffff"  just="left" />
             <TextTraits font="SansSerif"  size="9"  name="Legend"  style="plain"  color="#000000"  background="#00ffffff"  just="left" />
             <WindowPosition x="620"  y="20"  width="390"  height="622"  displayed="1"  panelState="---" />
           </GraphEnvironment>
         </Graph>
         <Subpopulations>
           <Population name="APC-A, SSC-A CD3+"  annotation=""  owningGroup=""  expanded="1"  sortPriority="10"  count="73" >
             <Graph smoothing="0"  backColor="#ffffff"  foreColor="#000000"  heatMapStatParameter="FITC-A"  type="Pseudocolor"  fast="1" >
               <Axis dimension="x"  name="APC-A"  label=""  auto="auto" />
               <Axis dimension="y"  name="SSC-A"  label=""  auto="auto" />
               <GraphSettings level="5%"  smoothingHighResolution="1"  contourHighResolution="1"  histogramSmoothingCount="0"  graphResolution="256"  showOutliers="0"  drawLargeDots="0"  dotsToDraw="8000"  tint="le.chartfill.tinted.40"  lineWeight="le.lineweight.normal"  lineStyle="le.linestyle.solid" />
               <GraphEnvironment showGrid="0"  showAxes="tnlTNL"  showGates="1"  showFreqOnPlots="1"  showGateNameOnPlots="1"  showMedians="0"  showUncomped="0"  addEventParam="0"  lastYAxisName="" >
                 <TextTraits font="SansSerif"  size="11"  name="Labels"  style="plain"  color="#000000"  background="#00ffffff"  just="left" />
                 <TextTraits font="SansSerif"  size="11"  name="LayoutGates"  style="plain"  color="#000000"  background="#00ffffff"  just="left" />
                 <TextTraits font="SansSerif"  size="9"  name="Numbers"  style="plain"  color="#000000"  background="#00ffffff"  just="left" />
                 <TextTraits font="SansSerif"  size="9"  name="Legend"  style="plain"  color="#000000"  background="#00ffffff"  just="left" />
                 <WindowPosition x="620"  y="20"  width="390"  height="622"  displayed="1"  panelState="---" />
               </GraphEnvironment>
             </Graph>
             <Gate gating:id="ID1091584711" >
               <gating:RectangleGate eventsInside="1"  annoOffsetX="0"  annoOffsetY="0"  tint="#000000"  isTinted="0"  lineWeight="Normal"  userDefined="1"  percentX="0"  percentY="0" >
                 <gating:dimension gating:min="30.34978088177685"  gating:max="74842.1646357241" >
                   <data-type:fcs-dimension data-type:name="APC-A" />
                 </gating:dimension>
                 <gating:dimension gating:min="3780.923076923077"  gating:max="253321.84615384616" >
                   <data-type:fcs-dimension data-type:name="SSC-A" />
                 </gating:dimension>
               </gating:RectangleGate>
             </Gate>
           </Population>
         </Subpopulations>
       </SampleNode>
     </Sample>
   </SampleList>
   <TableEditor title="表FlowJo: c-MET T 亚型.wsp"  current="表" >
     <Table name="表"  outputFile="file:/C:/Users/Lenovo/Documents/表"  color="#00ffffff"  isBatch="0"  quickclose="0"  destination="toDisplay"  outputFormat="fj.document.type.table" >
       <PrintLayout flipPattern0="0"  rows="1"  columns="1"  padding="36"  header=""  footer=""  headerActive="0"  footerActive="0"  scalingMode="fj.print.scale.none"  scaling="1"  orientation="1"  width="595.2744"  height="841.8888"  imageableX="72"  imageableY="72"  imageableWidth="451.2744"  imageableHeight="697.8888" />
       <PageSection sectionName="header" >&lt;table width=&quot;100%&quot;&gt;&lt;tr&gt;&lt;td align=&quot;left&quot; valign=&quot;top&quot;&gt;&amp;NBSP&amp;NBSP&amp;NBSP&amp;NBSP&lt;IMG SRC=&quot;file:/D:/Program%20Files/FlowJo%20V10/images/fj_icon.png&quot;&gt;&lt;/IMG&gt;&lt;br/&gt;FlowJo, LLC&lt;/td&gt;&lt;td align=&quot;right&quot; valign=&quot;top&quot;&gt;Page &lt;PageNumber/&gt;&lt;/td&gt;&lt;/tr&gt;&lt;/table&gt;</PageSection>
       <PageSection sectionName="footer" >&lt;table width=&quot;100%&quot;&gt;&lt;tr&gt;&lt;td align=&quot;left&quot;  valign=&quot;bottom&quot;&gt;&lt;LongDate/&gt;&lt;/td&gt;&lt;td align=&quot;right&quot; valign=&quot;bottom&quot;&gt;&lt;Version/&gt;&lt;/td&gt;&lt;/tr&gt;&lt;/table&gt;</PageSection>
       <Iteration iterationType="SAMPLE"  iterationValue="12"  iterationKeyword=""  discriminator=""  panelSize="1"  groupName="workspaceSelection" />
     </Table>
   </TableEditor>
   <LayoutEditor title="FlowJo 布局: c-MET T 亚型.wsp"  current="布局"  showGrid="0"  showPageBreaks="0"  showGuides="0"  showDebugOutput="0" >
     <Layout name="布局"  outputFile="file:/C:/Users/Lenovo/Documents/布局"  color="#00ffffff"  isBatch="0"  showGrid="0"  showRulers="1"  showDebugOutput="0"  showGuides="0"  showPageBreaks="1"  scale="1" >
       <PrintLayout flipPattern0="0"  rows="1"  columns="1"  padding="36"  header=""  footer=""  headerActive="0"  footerActive="0"  scalingMode="fj.print.scale.none"  scaling="1"  orientation="1"  width="595.2744"  height="841.8888"  imageableX="72"  imageableY="72"  imageableWidth="451.2744"  imageableHeight="697.8888" />
       <PageSection sectionName="header" >&lt;table width=&quot;100%&quot;&gt;&lt;tr&gt;&lt;td align=&quot;left&quot; valign=&quot;top&quot;&gt;&amp;NBSP&amp;NBSP&amp;NBSP&amp;NBSP&lt;IMG SRC=&quot;file:/D:/Program%20Files/FlowJo%20V10/images/fj_icon.png&quot;&gt;&lt;/IMG&gt;&lt;br/&gt;FlowJo, LLC&lt;/td&gt;&lt;td align=&quot;right&quot; valign=&quot;top&quot;&gt;Page &lt;PageNumber/&gt;&lt;/td&gt;&lt;/tr&gt;&lt;/table&gt;</PageSection>
       <PageSection sectionName="footer" >&lt;table width=&quot;100%&quot;&gt;&lt;tr&gt;&lt;td align=&quot;left&quot;  valign=&quot;bottom&quot;&gt;&lt;LongDate/&gt;&lt;/td&gt;&lt;td align=&quot;right&quot; valign=&quot;bottom&quot;&gt;&lt;Version/&gt;&lt;/td&gt;&lt;/tr&gt;&lt;/table&gt;</PageSection>
       <Iteration iterationType="OFF"  iterationValue="12"  iterationKeyword=""  discriminator=""  panelSize="1"  groupName="workspaceSelection" />
       <BatchSettings useCurrentGroup="1"  length="3"  name=""  order="ACROSS"  direction="COLUMNS"  append="0"  destination="toLayout"  separatePages="0"  launchApp="1"  header="0"  footer="0"  commandLineBatch="0" />
       <FigList/>
     </Layout>
     <WindowPosition x="0"  y="0"  width="900"  height="600" />
   </LayoutEditor>
   <Scripts>
     <Script lang="text/javascript"  name="New Script    " />
   </Scripts>
   <Experiment>
     <PlateModel name="盘子"  color="#00ffffff"  rows="8"  columns="12"  plateID="00000"  expID="000-00000"  format="Plate"  showNEntries="1"  peHeatmap="1"  peShowEnums="1"  peThickBorders="1" >
       <PrintLayout flipPattern0="0"  rows="1"  columns="1"  padding="36"  header=""  footer=""  headerActive="0"  footerActive="0"  scalingMode="fj.print.scale.none"  scaling="1"  orientation="1"  width="595.2744"  height="841.8888"  imageableX="72"  imageableY="72"  imageableWidth="451.2744"  imageableHeight="697.8888" />
     </PlateModel>
     <PlateEditorState>
       <KeywordList>
         <Keyword attribute="Assay"  value="GFP Reporter" />
         <Keyword attribute="Time point"  value="24hr" />
         <Keyword attribute="Treatment &quot;Drug A&quot;"  value="10ug/L" />
       </KeywordList>
       <StagingArea>
         <StagingWell/>
         <StagingWell/>
         <StagingWell/>
         <StagingWell/>
       </StagingArea>
     </PlateEditorState>
   </Experiment>
   <Exports/>
   <SOPS/>
   <experiment/>
 </Workspace>
