# Supplementary material for: c-Met specific CAR-T cells as a targeted therapy for non-small cell lung cancer cell A549
Source: Bioengineered. 2022 Apr 4;13(4):9232–48. doi: 10.1080/21655979.2022.2058149 (PMC9161852; doi:10.1080/21655979.2022.2058149)
Supplement: Supplemental Material [file KBIE_A_2058149_SM0390.zip › supplementary/Fig.3 Untransduced T cells subtype .wsp]

<?xml version="1.0" encoding="UTF-8"?>
 <Workspace version="20.0"  modDate="Thu Mar 17 19:45:17 CST 2022"  clientTimestamp="1647517517576"  flowJoVersion="10.4"  drawRowBorders="1"  drawColumnBorders="1"  hideCompNodes="1"  curGroup="所有样品"  groupPaneHeight="80"  xmlns:xsi="http://www.w3.org/2001/XMLSchema-instance"  xmlns:gating="http://www.isac-net.org/std/Gating-ML/v2.0/gating"  xmlns:transforms="http://www.isac-net.org/std/Gating-ML/v2.0/transformations"  xmlns:data-type="http://www.isac-net.org/std/Gating-ML/v2.0/datatypes"  xsi:schemaLocation="http://www.isac-net.org/std/Gating-ML/v2.0/gating http://www.isac-net.org/std/Gating-ML/v2.0/gating/Gating-ML.v2.0.xsd http://www.isac-net.org/std/Gating-ML/v2.0/transformations http://www.isac-net.org/std/Gating-ML/v2.0/gating/Transformations.v2.0.xsd http://www.isac-net.org/std/Gating-ML/v2.0/datatypes http://www.isac-net.org/std/Gating-ML/v2.0/gating/DataTypes.v2.0.xsd "  nonAutoSaveFileName="file:/C:/Users/Lenovo/Desktop/流式数据/19亚型.wsp" >
   <WindowPosition x="20"  y="20"  width="600"  height="720"  displayed="1"  panelState="" />
   <TextTraits font="SansSerif"  size="11"  name=""  style="plain"  color="#000000"  background="#00ffffff"  just="left" />
   <Columns>
     <TColumn width="292" >
       <Property key="fj.appnode.prop.name" />
     </TColumn>
     <TColumn width="133" >
       <Property key="fj.appnode.prop.statistic" />
     </TColumn>
     <TColumn width="132" >
       <Property key="fj.appnode.prop.ncells" />
     </TColumn>
   </Columns>
   <Matrices>
     <transforms:spilloverMatrix prefix="Comp-"  name="采集定义"  editable="0"  color="#c0c0c0"  version="FlowJo-10.4"  status="FINALIZED"  transforms:id="a05c2180-edff-448b-b0e8-ec9a8d7f4064"  suffix="" >
       <data-type:parameters>
         <data-type:parameter data-type:name="FL1-H" />
         <data-type:parameter data-type:name="FL2-H" />
         <data-type:parameter data-type:name="FL3-H" />
         <data-type:parameter data-type:name="FL4-H" />
         <data-type:parameter data-type:name="FL5-H" />
         <data-type:parameter data-type:name="FL6-H" />
         <data-type:parameter data-type:name="FL1-A" />
         <data-type:parameter data-type:name="FL2-A" />
         <data-type:parameter data-type:name="FL3-A" />
         <data-type:parameter data-type:name="FL4-A" />
         <data-type:parameter data-type:name="FL5-A" />
         <data-type:parameter data-type:name="FL6-A" />
       </data-type:parameters>
       <transforms:spillover data-type:parameter="FL1-H" >
         <transforms:coefficient data-type:parameter="FL1-H"  transforms:value="1" />
         <transforms:coefficient data-type:parameter="FL2-H"  transforms:value="0" />
         <transforms:coefficient data-type:parameter="FL3-H"  transforms:value="0" />
         <transforms:coefficient data-type:parameter="FL4-H"  transforms:value="0" />
         <transforms:coefficient data-type:parameter="FL5-H"  transforms:value="0" />
         <transforms:coefficient data-type:parameter="FL6-H"  transforms:value="0" />
         <transforms:coefficient data-type:parameter="FL1-A"  transforms:value="0" />
         <transforms:coefficient data-type:parameter="FL2-A"  transforms:value="0" />
         <transforms:coefficient data-type:parameter="FL3-A"  transforms:value="0" />
         <transforms:coefficient data-type:parameter="FL4-A"  transforms:value="0" />
         <transforms:coefficient data-type:parameter="FL5-A"  transforms:value="0" />
         <transforms:coefficient data-type:parameter="FL6-A"  transforms:value="0" />
       </transforms:spillover>
       <transforms:spillover data-type:parameter="FL2-H" >
         <transforms:coefficient data-type:parameter="FL1-H"  transforms:value="0" />
         <transforms:coefficient data-type:parameter="FL2-H"  transforms:value="1" />
         <transforms:coefficient data-type:parameter="FL3-H"  transforms:value="0" />
         <transforms:coefficient data-type:parameter="FL4-H"  transforms:value="0" />
         <transforms:coefficient data-type:parameter="FL5-H"  transforms:value="0" />
         <transforms:coefficient data-type:parameter="FL6-H"  transforms:value="0" />
         <transforms:coefficient data-type:parameter="FL1-A"  transforms:value="0" />
         <transforms:coefficient data-type:parameter="FL2-A"  transforms:value="0" />
         <transforms:coefficient data-type:parameter="FL3-A"  transforms:value="0" />
         <transforms:coefficient data-type:parameter="FL4-A"  transforms:value="0" />
         <transforms:coefficient data-type:parameter="FL5-A"  transforms:value="0" />
         <transforms:coefficient data-type:parameter="FL6-A"  transforms:value="0" />
       </transforms:spillover>
       <transforms:spillover data-type:parameter="FL3-H" >
         <transforms:coefficient data-type:parameter="FL1-H"  transforms:value="0" />
         <transforms:coefficient data-type:parameter="FL2-H"  transforms:value="0" />
         <transforms:coefficient data-type:parameter="FL3-H"  transforms:value="1" />
         <transforms:coefficient data-type:parameter="FL4-H"  transforms:value="0" />
         <transforms:coefficient data-type:parameter="FL5-H"  transforms:value="0" />
         <transforms:coefficient data-type:parameter="FL6-H"  transforms:value="0" />
         <transforms:coefficient data-type:parameter="FL1-A"  transforms:value="0" />
         <transforms:coefficient data-type:parameter="FL2-A"  transforms:value="0" />
         <transforms:coefficient data-type:parameter="FL3-A"  transforms:value="0" />
         <transforms:coefficient data-type:parameter="FL4-A"  transforms:value="0" />
         <transforms:coefficient data-type:parameter="FL5-A"  transforms:value="0" />
         <transforms:coefficient data-type:parameter="FL6-A"  transforms:value="0" />
       </transforms:spillover>
       <transforms:spillover data-type:parameter="FL4-H" >
         <transforms:coefficient data-type:parameter="FL1-H"  transforms:value="0" />
         <transforms:coefficient data-type:parameter="FL2-H"  transforms:value="0" />
         <transforms:coefficient data-type:parameter="FL3-H"  transforms:value="0" />
         <transforms:coefficient data-type:parameter="FL4-H"  transforms:value="1" />
         <transforms:coefficient data-type:parameter="FL5-H"  transforms:value="0" />
         <transforms:coefficient data-type:parameter="FL6-H"  transforms:value="0" />
         <transforms:coefficient data-type:parameter="FL1-A"  transforms:value="0" />
         <transforms:coefficient data-type:parameter="FL2-A"  transforms:value="0" />
         <transforms:coefficient data-type:parameter="FL3-A"  transforms:value="0" />
         <transforms:coefficient data-type:parameter="FL4-A"  transforms:value="0" />
         <transforms:coefficient data-type:parameter="FL5-A"  transforms:value="0" />
         <transforms:coefficient data-type:parameter="FL6-A"  transforms:value="0" />
       </transforms:spillover>
       <transforms:spillover data-type:parameter="FL5-H" >
         <transforms:coefficient data-type:parameter="FL1-H"  transforms:value="0" />
         <transforms:coefficient data-type:parameter="FL2-H"  transforms:value="0" />
         <transforms:coefficient data-type:parameter="FL3-H"  transforms:value="0" />
         <transforms:coefficient data-type:parameter="FL4-H"  transforms:value="0" />
         <transforms:coefficient data-type:parameter="FL5-H"  transforms:value="1" />
         <transforms:coefficient data-type:parameter="FL6-H"  transforms:value="0" />
         <transforms:coefficient data-type:parameter="FL1-A"  transforms:value="0" />
         <transforms:coefficient data-type:parameter="FL2-A"  transforms:value="0" />
         <transforms:coefficient data-type:parameter="FL3-A"  transforms:value="0" />
         <transforms:coefficient data-type:parameter="FL4-A"  transforms:value="0" />
         <transforms:coefficient data-type:parameter="FL5-A"  transforms:value="0" />
         <transforms:coefficient data-type:parameter="FL6-A"  transforms:value="0" />
       </transforms:spillover>
       <transforms:spillover data-type:parameter="FL6-H" >
         <transforms:coefficient data-type:parameter="FL1-H"  transforms:value="0" />
         <transforms:coefficient data-type:parameter="FL2-H"  transforms:value="0" />
         <transforms:coefficient data-type:parameter="FL3-H"  transforms:value="0" />
         <transforms:coefficient data-type:parameter="FL4-H"  transforms:value="0" />
         <transforms:coefficient data-type:parameter="FL5-H"  transforms:value="0" />
         <transforms:coefficient data-type:parameter="FL6-H"  transforms:value="1" />
         <transforms:coefficient data-type:parameter="FL1-A"  transforms:value="0" />
         <transforms:coefficient data-type:parameter="FL2-A"  transforms:value="0" />
         <transforms:coefficient data-type:parameter="FL3-A"  transforms:value="0" />
         <transforms:coefficient data-type:parameter="FL4-A"  transforms:value="0" />
         <transforms:coefficient data-type:parameter="FL5-A"  transforms:value="0" />
         <transforms:coefficient data-type:parameter="FL6-A"  transforms:value="0" />
       </transforms:spillover>
       <transforms:spillover data-type:parameter="FL1-A" >
         <transforms:coefficient data-type:parameter="FL1-H"  transforms:value="0" />
         <transforms:coefficient data-type:parameter="FL2-H"  transforms:value="0" />
         <transforms:coefficient data-type:parameter="FL3-H"  transforms:value="0" />
         <transforms:coefficient data-type:parameter="FL4-H"  transforms:value="0" />
         <transforms:coefficient data-type:parameter="FL5-H"  transforms:value="0" />
         <transforms:coefficient data-type:parameter="FL6-H"  transforms:value="0" />
         <transforms:coefficient data-type:parameter="FL1-A"  transforms:value="1" />
         <transforms:coefficient data-type:parameter="FL2-A"  transforms:value="0.1199999973" />
         <transforms:coefficient data-type:parameter="FL3-A"  transforms:value="0" />
         <transforms:coefficient data-type:parameter="FL4-A"  transforms:value="0" />
         <transforms:coefficient data-type:parameter="FL5-A"  transforms:value="0" />
         <transforms:coefficient data-type:parameter="FL6-A"  transforms:value="0" />
       </transforms:spillover>
       <transforms:spillover data-type:parameter="FL2-A" >
         <transforms:coefficient data-type:parameter="FL1-H"  transforms:value="0" />
         <transforms:coefficient data-type:parameter="FL2-H"  transforms:value="0" />
         <transforms:coefficient data-type:parameter="FL3-H"  transforms:value="0" />
         <transforms:coefficient data-type:parameter="FL4-H"  transforms:value="0" />
         <transforms:coefficient data-type:parameter="FL5-H"  transforms:value="0" />
         <transforms:coefficient data-type:parameter="FL6-H"  transforms:value="0" />
         <transforms:coefficient data-type:parameter="FL1-A"  transforms:value="0.0140000004" />
         <transforms:coefficient data-type:parameter="FL2-A"  transforms:value="1" />
         <transforms:coefficient data-type:parameter="FL3-A"  transforms:value="0.0450000018" />
         <transforms:coefficient data-type:parameter="FL4-A"  transforms:value="0" />
         <transforms:coefficient data-type:parameter="FL5-A"  transforms:value="0" />
         <transforms:coefficient data-type:parameter="FL6-A"  transforms:value="0" />
       </transforms:spillover>
       <transforms:spillover data-type:parameter="FL3-A" >
         <transforms:coefficient data-type:parameter="FL1-H"  transforms:value="0" />
         <transforms:coefficient data-type:parameter="FL2-H"  transforms:value="0" />
         <transforms:coefficient data-type:parameter="FL3-H"  transforms:value="0" />
         <transforms:coefficient data-type:parameter="FL4-H"  transforms:value="0" />
         <transforms:coefficient data-type:parameter="FL5-H"  transforms:value="0" />
         <transforms:coefficient data-type:parameter="FL6-H"  transforms:value="0" />
         <transforms:coefficient data-type:parameter="FL1-A"  transforms:value="0" />
         <transforms:coefficient data-type:parameter="FL2-A"  transforms:value="0" />
         <transforms:coefficient data-type:parameter="FL3-A"  transforms:value="1" />
         <transforms:coefficient data-type:parameter="FL4-A"  transforms:value="0" />
         <transforms:coefficient data-type:parameter="FL5-A"  transforms:value="0" />
         <transforms:coefficient data-type:parameter="FL6-A"  transforms:value="0" />
       </transforms:spillover>
       <transforms:spillover data-type:parameter="FL4-A" >
         <transforms:coefficient data-type:parameter="FL1-H"  transforms:value="0" />
         <transforms:coefficient data-type:parameter="FL2-H"  transforms:value="0" />
         <transforms:coefficient data-type:parameter="FL3-H"  transforms:value="0" />
         <transforms:coefficient data-type:parameter="FL4-H"  transforms:value="0" />
         <transforms:coefficient data-type:parameter="FL5-H"  transforms:value="0" />
         <transforms:coefficient data-type:parameter="FL6-H"  transforms:value="0" />
         <transforms:coefficient data-type:parameter="FL1-A"  transforms:value="0" />
         <transforms:coefficient data-type:parameter="FL2-A"  transforms:value="0" />
         <transforms:coefficient data-type:parameter="FL3-A"  transforms:value="0" />
         <transforms:coefficient data-type:parameter="FL4-A"  transforms:value="1" />
         <transforms:coefficient data-type:parameter="FL5-A"  transforms:value="0" />
         <transforms:coefficient data-type:parameter="FL6-A"  transforms:value="0" />
       </transforms:spillover>
       <transforms:spillover data-type:parameter="FL5-A" >
         <transforms:coefficient data-type:parameter="FL1-H"  transforms:value="0" />
         <transforms:coefficient data-type:parameter="FL2-H"  transforms:value="0" />
         <transforms:coefficient data-type:parameter="FL3-H"  transforms:value="0" />
         <transforms:coefficient data-type:parameter="FL4-H"  transforms:value="0" />
         <transforms:coefficient data-type:parameter="FL5-H"  transforms:value="0" />
         <transforms:coefficient data-type:parameter="FL6-H"  transforms:value="0" />
         <transforms:coefficient data-type:parameter="FL1-A"  transforms:value="0" />
         <transforms:coefficient data-type:parameter="FL2-A"  transforms:value="0" />
         <transforms:coefficient data-type:parameter="FL3-A"  transforms:value="0" />
         <transforms:coefficient data-type:parameter="FL4-A"  transforms:value="0" />
         <transforms:coefficient data-type:parameter="FL5-A"  transforms:value="1" />
         <transforms:coefficient data-type:parameter="FL6-A"  transforms:value="0" />
       </transforms:spillover>
       <transforms:spillover data-type:parameter="FL6-A" >
         <transforms:coefficient data-type:parameter="FL1-H"  transforms:value="0" />
         <transforms:coefficient data-type:parameter="FL2-H"  transforms:value="0" />
         <transforms:coefficient data-type:parameter="FL3-H"  transforms:value="0" />
         <transforms:coefficient data-type:parameter="FL4-H"  transforms:value="0" />
         <transforms:coefficient data-type:parameter="FL5-H"  transforms:value="0" />
         <transforms:coefficient data-type:parameter="FL6-H"  transforms:value="0" />
         <transforms:coefficient data-type:parameter="FL1-A"  transforms:value="0" />
         <transforms:coefficient data-type:parameter="FL2-A"  transforms:value="0" />
         <transforms:coefficient data-type:parameter="FL3-A"  transforms:value="0" />
         <transforms:coefficient data-type:parameter="FL4-A"  transforms:value="0" />
         <transforms:coefficient data-type:parameter="FL5-A"  transforms:value="0" />
         <transforms:coefficient data-type:parameter="FL6-A"  transforms:value="1" />
       </transforms:spillover>
     </transforms:spilloverMatrix>
     <transforms:spilloverMatrix prefix="Comp-"  name="采集定义"  editable="0"  color="#c0c0c0"  version="FlowJo-10.4"  status="FINALIZED"  transforms:id="46bf1083-a2fd-4d44-bf5d-766b2106f37a"  suffix="" >
       <data-type:parameters>
         <data-type:parameter data-type:name="FL1-H" />
         <data-type:parameter data-type:name="FL2-H" />
         <data-type:parameter data-type:name="FL3-H" />
         <data-type:parameter data-type:name="FL4-H" />
         <data-type:parameter data-type:name="FL5-H" />
         <data-type:parameter data-type:name="FL6-H" />
         <data-type:parameter data-type:name="FL1-A" />
         <data-type:parameter data-type:name="FL2-A" />
         <data-type:parameter data-type:name="FL3-A" />
         <data-type:parameter data-type:name="FL4-A" />
         <data-type:parameter data-type:name="FL5-A" />
         <data-type:parameter data-type:name="FL6-A" />
       </data-type:parameters>
       <transforms:spillover data-type:parameter="FL1-H" >
         <transforms:coefficient data-type:parameter="FL1-H"  transforms:value="1" />
         <transforms:coefficient data-type:parameter="FL2-H"  transforms:value="0" />
         <transforms:coefficient data-type:parameter="FL3-H"  transforms:value="0" />
         <transforms:coefficient data-type:parameter="FL4-H"  transforms:value="0" />
         <transforms:coefficient data-type:parameter="FL5-H"  transforms:value="0" />
         <transforms:coefficient data-type:parameter="FL6-H"  transforms:value="0" />
         <transforms:coefficient data-type:parameter="FL1-A"  transforms:value="0" />
         <transforms:coefficient data-type:parameter="FL2-A"  transforms:value="0" />
         <transforms:coefficient data-type:parameter="FL3-A"  transforms:value="0" />
         <transforms:coefficient data-type:parameter="FL4-A"  transforms:value="0" />
         <transforms:coefficient data-type:parameter="FL5-A"  transforms:value="0" />
         <transforms:coefficient data-type:parameter="FL6-A"  transforms:value="0" />
       </transforms:spillover>
       <transforms:spillover data-type:parameter="FL2-H" >
         <transforms:coefficient data-type:parameter="FL1-H"  transforms:value="0" />
         <transforms:coefficient data-type:parameter="FL2-H"  transforms:value="1" />
         <transforms:coefficient data-type:parameter="FL3-H"  transforms:value="0" />
         <transforms:coefficient data-type:parameter="FL4-H"  transforms:value="0" />
         <transforms:coefficient data-type:parameter="FL5-H"  transforms:value="0" />
         <transforms:coefficient data-type:parameter="FL6-H"  transforms:value="0" />
         <transforms:coefficient data-type:parameter="FL1-A"  transforms:value="0" />
         <transforms:coefficient data-type:parameter="FL2-A"  transforms:value="0" />
         <transforms:coefficient data-type:parameter="FL3-A"  transforms:value="0" />
         <transforms:coefficient data-type:parameter="FL4-A"  transforms:value="0" />
         <transforms:coefficient data-type:parameter="FL5-A"  transforms:value="0" />
         <transforms:coefficient data-type:parameter="FL6-A"  transforms:value="0" />
       </transforms:spillover>
       <transforms:spillover data-type:parameter="FL3-H" >
         <transforms:coefficient data-type:parameter="FL1-H"  transforms:value="0" />
         <transforms:coefficient data-type:parameter="FL2-H"  transforms:value="0" />
         <transforms:coefficient data-type:parameter="FL3-H"  transforms:value="1" />
         <transforms:coefficient data-type:parameter="FL4-H"  transforms:value="0" />
         <transforms:coefficient data-type:parameter="FL5-H"  transforms:value="0" />
         <transforms:coefficient data-type:parameter="FL6-H"  transforms:value="0" />
         <transforms:coefficient data-type:parameter="FL1-A"  transforms:value="0" />
         <transforms:coefficient data-type:parameter="FL2-A"  transforms:value="0" />
         <transforms:coefficient data-type:parameter="FL3-A"  transforms:value="0" />
         <transforms:coefficient data-type:parameter="FL4-A"  transforms:value="0" />
         <transforms:coefficient data-type:parameter="FL5-A"  transforms:value="0" />
         <transforms:coefficient data-type:parameter="FL6-A"  transforms:value="0" />
       </transforms:spillover>
       <transforms:spillover data-type:parameter="FL4-H" >
         <transforms:coefficient data-type:parameter="FL1-H"  transforms:value="0" />
         <transforms:coefficient data-type:parameter="FL2-H"  transforms:value="0" />
         <transforms:coefficient data-type:parameter="FL3-H"  transforms:value="0" />
         <transforms:coefficient data-type:parameter="FL4-H"  transforms:value="1" />
         <transforms:coefficient data-type:parameter="FL5-H"  transforms:value="0" />
         <transforms:coefficient data-type:parameter="FL6-H"  transforms:value="0" />
         <transforms:coefficient data-type:parameter="FL1-A"  transforms:value="0" />
         <transforms:coefficient data-type:parameter="FL2-A"  transforms:value="0" />
         <transforms:coefficient data-type:parameter="FL3-A"  transforms:value="0" />
         <transforms:coefficient data-type:parameter="FL4-A"  transforms:value="0" />
         <transforms:coefficient data-type:parameter="FL5-A"  transforms:value="0" />
         <transforms:coefficient data-type:parameter="FL6-A"  transforms:value="0" />
       </transforms:spillover>
       <transforms:spillover data-type:parameter="FL5-H" >
         <transforms:coefficient data-type:parameter="FL1-H"  transforms:value="0" />
         <transforms:coefficient data-type:parameter="FL2-H"  transforms:value="0" />
         <transforms:coefficient data-type:parameter="FL3-H"  transforms:value="0" />
         <transforms:coefficient data-type:parameter="FL4-H"  transforms:value="0" />
         <transforms:coefficient data-type:parameter="FL5-H"  transforms:value="1" />
         <transforms:coefficient data-type:parameter="FL6-H"  transforms:value="0" />
         <transforms:coefficient data-type:parameter="FL1-A"  transforms:value="0" />
         <transforms:coefficient data-type:parameter="FL2-A"  transforms:value="0" />
         <transforms:coefficient data-type:parameter="FL3-A"  transforms:value="0" />
         <transforms:coefficient data-type:parameter="FL4-A"  transforms:value="0" />
         <transforms:coefficient data-type:parameter="FL5-A"  transforms:value="0" />
         <transforms:coefficient data-type:parameter="FL6-A"  transforms:value="0" />
       </transforms:spillover>
       <transforms:spillover data-type:parameter="FL6-H" >
         <transforms:coefficient data-type:parameter="FL1-H"  transforms:value="0" />
         <transforms:coefficient data-type:parameter="FL2-H"  transforms:value="0" />
         <transforms:coefficient data-type:parameter="FL3-H"  transforms:value="0" />
         <transforms:coefficient data-type:parameter="FL4-H"  transforms:value="0" />
         <transforms:coefficient data-type:parameter="FL5-H"  transforms:value="0" />
         <transforms:coefficient data-type:parameter="FL6-H"  transforms:value="1" />
         <transforms:coefficient data-type:parameter="FL1-A"  transforms:value="0" />
         <transforms:coefficient data-type:parameter="FL2-A"  transforms:value="0" />
         <transforms:coefficient data-type:parameter="FL3-A"  transforms:value="0" />
         <transforms:coefficient data-type:parameter="FL4-A"  transforms:value="0" />
         <transforms:coefficient data-type:parameter="FL5-A"  transforms:value="0" />
         <transforms:coefficient data-type:parameter="FL6-A"  transforms:value="0" />
       </transforms:spillover>
       <transforms:spillover data-type:parameter="FL1-A" >
         <transforms:coefficient data-type:parameter="FL1-H"  transforms:value="0" />
         <transforms:coefficient data-type:parameter="FL2-H"  transforms:value="0" />
         <transforms:coefficient data-type:parameter="FL3-H"  transforms:value="0" />
         <transforms:coefficient data-type:parameter="FL4-H"  transforms:value="0" />
         <transforms:coefficient data-type:parameter="FL5-H"  transforms:value="0" />
         <transforms:coefficient data-type:parameter="FL6-H"  transforms:value="0" />
         <transforms:coefficient data-type:parameter="FL1-A"  transforms:value="1" />
         <transforms:coefficient data-type:parameter="FL2-A"  transforms:value="0.1199999973" />
         <transforms:coefficient data-type:parameter="FL3-A"  transforms:value="0" />
         <transforms:coefficient data-type:parameter="FL4-A"  transforms:value="0" />
         <transforms:coefficient data-type:parameter="FL5-A"  transforms:value="0" />
         <transforms:coefficient data-type:parameter="FL6-A"  transforms:value="0" />
       </transforms:spillover>
       <transforms:spillover data-type:parameter="FL2-A" >
         <transforms:coefficient data-type:parameter="FL1-H"  transforms:value="0" />
         <transforms:coefficient data-type:parameter="FL2-H"  transforms:value="0" />
         <transforms:coefficient data-type:parameter="FL3-H"  transforms:value="0" />
         <transforms:coefficient data-type:parameter="FL4-H"  transforms:value="0" />
         <transforms:coefficient data-type:parameter="FL5-H"  transforms:value="0" />
         <transforms:coefficient data-type:parameter="FL6-H"  transforms:value="0" />
         <transforms:coefficient data-type:parameter="FL1-A"  transforms:value="0" />
         <transforms:coefficient data-type:parameter="FL2-A"  transforms:value="1" />
         <transforms:coefficient data-type:parameter="FL3-A"  transforms:value="0" />
         <transforms:coefficient data-type:parameter="FL4-A"  transforms:value="0" />
         <transforms:coefficient data-type:parameter="FL5-A"  transforms:value="0" />
         <transforms:coefficient data-type:parameter="FL6-A"  transforms:value="0" />
       </transforms:spillover>
       <transforms:spillover data-type:parameter="FL3-A" >
         <transforms:coefficient data-type:parameter="FL1-H"  transforms:value="0" />
         <transforms:coefficient data-type:parameter="FL2-H"  transforms:value="0" />
         <transforms:coefficient data-type:parameter="FL3-H"  transforms:value="0" />
         <transforms:coefficient data-type:parameter="FL4-H"  transforms:value="0" />
         <transforms:coefficient data-type:parameter="FL5-H"  transforms:value="0" />
         <transforms:coefficient data-type:parameter="FL6-H"  transforms:value="0" />
         <transforms:coefficient data-type:parameter="FL1-A"  transforms:value="0" />
         <transforms:coefficient data-type:parameter="FL2-A"  transforms:value="0" />
         <transforms:coefficient data-type:parameter="FL3-A"  transforms:value="1" />
         <transforms:coefficient data-type:parameter="FL4-A"  transforms:value="0" />
         <transforms:coefficient data-type:parameter="FL5-A"  transforms:value="0" />
         <transforms:coefficient data-type:parameter="FL6-A"  transforms:value="0" />
       </transforms:spillover>
       <transforms:spillover data-type:parameter="FL4-A" >
         <transforms:coefficient data-type:parameter="FL1-H"  transforms:value="0" />
         <transforms:coefficient data-type:parameter="FL2-H"  transforms:value="0" />
         <transforms:coefficient data-type:parameter="FL3-H"  transforms:value="0" />
         <transforms:coefficient data-type:parameter="FL4-H"  transforms:value="0" />
         <transforms:coefficient data-type:parameter="FL5-H"  transforms:value="0" />
         <transforms:coefficient data-type:parameter="FL6-H"  transforms:value="0" />
         <transforms:coefficient data-type:parameter="FL1-A"  transforms:value="0" />
         <transforms:coefficient data-type:parameter="FL2-A"  transforms:value="0" />
         <transforms:coefficient data-type:parameter="FL3-A"  transforms:value="0" />
         <transforms:coefficient data-type:parameter="FL4-A"  transforms:value="1" />
         <transforms:coefficient data-type:parameter="FL5-A"  transforms:value="0" />
         <transforms:coefficient data-type:parameter="FL6-A"  transforms:value="0" />
       </transforms:spillover>
       <transforms:spillover data-type:parameter="FL5-A" >
         <transforms:coefficient data-type:parameter="FL1-H"  transforms:value="0" />
         <transforms:coefficient data-type:parameter="FL2-H"  transforms:value="0" />
         <transforms:coefficient data-type:parameter="FL3-H"  transforms:value="0" />
         <transforms:coefficient data-type:parameter="FL4-H"  transforms:value="0" />
         <transforms:coefficient data-type:parameter="FL5-H"  transforms:value="0" />
         <transforms:coefficient data-type:parameter="FL6-H"  transforms:value="0" />
         <transforms:coefficient data-type:parameter="FL1-A"  transforms:value="0" />
         <transforms:coefficient data-type:parameter="FL2-A"  transforms:value="0" />
         <transforms:coefficient data-type:parameter="FL3-A"  transforms:value="0" />
         <transforms:coefficient data-type:parameter="FL4-A"  transforms:value="0" />
         <transforms:coefficient data-type:parameter="FL5-A"  transforms:value="1" />
         <transforms:coefficient data-type:parameter="FL6-A"  transforms:value="0" />
       </transforms:spillover>
       <transforms:spillover data-type:parameter="FL6-A" >
         <transforms:coefficient data-type:parameter="FL1-H"  transforms:value="0" />
         <transforms:coefficient data-type:parameter="FL2-H"  transforms:value="0" />
         <transforms:coefficient data-type:parameter="FL3-H"  transforms:value="0" />
         <transforms:coefficient data-type:parameter="FL4-H"  transforms:value="0" />
         <transforms:coefficient data-type:parameter="FL5-H"  transforms:value="0" />
         <transforms:coefficient data-type:parameter="FL6-H"  transforms:value="0" />
         <transforms:coefficient data-type:parameter="FL1-A"  transforms:value="0" />
         <transforms:coefficient data-type:parameter="FL2-A"  transforms:value="0" />
         <transforms:coefficient data-type:parameter="FL3-A"  transforms:value="0" />
         <transforms:coefficient data-type:parameter="FL4-A"  transforms:value="0" />
         <transforms:coefficient data-type:parameter="FL5-A"  transforms:value="0" />
         <transforms:coefficient data-type:parameter="FL6-A"  transforms:value="1" />
       </transforms:spillover>
     </transforms:spilloverMatrix>
   </Matrices>
   <Cytometers>
     <Cytometer name="CYTOFLEX"  cyt="CytoFLEX"  useFCS3="1"  extraNegs="0"  widthBasis="-10"  linMin="0"  logMin="100"  linMax="16777216"  logMax="16777216"  linearRescale="1"  logRescale="1"  linFromKW="1"  logFromKW="0"  useGain="0"  useTransform="0"  transformType="LOG"  manufacturer=""  serialnumber=""  homepage="workspaces-and-samples/flowjo-and-your-cytometer/ws-instrumentation/"  icon="coulter.png" >
       <LinParams>
         <Param>time</Param>
       </LinParams>
       <LogParams/>
       <FilterParams/>
       <TransformStore>
         <MatrixID matrixId="a05c2180-edff-448b-b0e8-ec9a8d7f4064" >
           <Transforms>
             <transforms:log transforms:offset="100"  transforms:decades="5.2247198959" >
               <data-type:parameter data-type:name="FL1-A" />
             </transforms:log>
             <transforms:log transforms:offset="100"  transforms:decades="5.2247198959" >
               <data-type:parameter data-type:name="SSC-H" />
             </transforms:log>
             <transforms:log transforms:offset="100"  transforms:decades="5.2247198959" >
               <data-type:parameter data-type:name="FSC-A" />
             </transforms:log>
             <transforms:log transforms:offset="100"  transforms:decades="5.2247198959" >
               <data-type:parameter data-type:name="SSC-A" />
             </transforms:log>
             <transforms:log transforms:offset="100"  transforms:decades="5.2247198959" >
               <data-type:parameter data-type:name="FSC-H" />
             </transforms:log>
             <transforms:linear transforms:minRange="0"  transforms:maxRange="10000"  gain="1" >
               <data-type:parameter data-type:name="FSC-Width" />
             </transforms:linear>
             <transforms:log transforms:offset="100"  transforms:decades="5.2247198959" >
               <data-type:parameter data-type:name="FL4-H" />
             </transforms:log>
             <transforms:log transforms:offset="100"  transforms:decades="5.2247198959" >
               <data-type:parameter data-type:name="FL3-H" />
             </transforms:log>
             <transforms:log transforms:offset="100"  transforms:decades="5.2247198959" >
               <data-type:parameter data-type:name="FL6-H" />
             </transforms:log>
             <transforms:log transforms:offset="100"  transforms:decades="5.2247198959" >
               <data-type:parameter data-type:name="FL5-H" />
             </transforms:log>
             <transforms:log transforms:offset="100"  transforms:decades="5.2247198959" >
               <data-type:parameter data-type:name="FL6-A" />
             </transforms:log>
             <transforms:log transforms:offset="100"  transforms:decades="5.2247198959" >
               <data-type:parameter data-type:name="FL2-H" />
             </transforms:log>
             <transforms:log transforms:offset="100"  transforms:decades="5.2247198959" >
               <data-type:parameter data-type:name="FL1-H" />
             </transforms:log>
             <transforms:log transforms:offset="0.316227766"  transforms:decades="5.7247198959" >
               <data-type:parameter data-type:name="FL3-A" />
             </transforms:log>
             <transforms:log transforms:offset="3.1622776602"  transforms:decades="5.2247198959" >
               <data-type:parameter data-type:name="FL2-A" />
             </transforms:log>
             <transforms:log transforms:offset="100"  transforms:decades="5.2247198959" >
               <data-type:parameter data-type:name="FL5-A" />
             </transforms:log>
             <transforms:log transforms:offset="100"  transforms:decades="5.2247198959" >
               <data-type:parameter data-type:name="FL4-A" />
             </transforms:log>
           </Transforms>
         </MatrixID>
         <MatrixID matrixId="46bf1083-a2fd-4d44-bf5d-766b2106f37a" >
           <Transforms>
             <transforms:log transforms:offset="100"  transforms:decades="5.2247198959" >
               <data-type:parameter data-type:name="FL1-A" />
             </transforms:log>
             <transforms:log transforms:offset="100"  transforms:decades="5.2247198959" >
               <data-type:parameter data-type:name="SSC-H" />
             </transforms:log>
             <transforms:linear transforms:minRange="0"  transforms:maxRange="16777216"  gain="1" >
               <data-type:parameter data-type:name="FSC-A" />
             </transforms:linear>
             <transforms:linear transforms:minRange="0"  transforms:maxRange="16777216"  gain="1" >
               <data-type:parameter data-type:name="SSC-A" />
             </transforms:linear>
             <transforms:linear transforms:minRange="0"  transforms:maxRange="16777216"  gain="1" >
               <data-type:parameter data-type:name="FSC-H" />
             </transforms:linear>
             <transforms:linear transforms:minRange="0"  transforms:maxRange="10000"  gain="1" >
               <data-type:parameter data-type:name="FSC-Width" />
             </transforms:linear>
             <transforms:log transforms:offset="100"  transforms:decades="5.2247198959" >
               <data-type:parameter data-type:name="FL4-H" />
             </transforms:log>
             <transforms:log transforms:offset="100"  transforms:decades="5.2247198959" >
               <data-type:parameter data-type:name="FL3-H" />
             </transforms:log>
             <transforms:log transforms:offset="100"  transforms:decades="5.2247198959" >
               <data-type:parameter data-type:name="FL6-H" />
             </transforms:log>
             <transforms:log transforms:offset="100"  transforms:decades="5.2247198959" >
               <data-type:parameter data-type:name="FL5-H" />
             </transforms:log>
             <transforms:log transforms:offset="100"  transforms:decades="5.2247198959" >
               <data-type:parameter data-type:name="FL6-A" />
             </transforms:log>
             <transforms:log transforms:offset="100"  transforms:decades="5.2247198959" >
               <data-type:parameter data-type:name="FL2-H" />
             </transforms:log>
             <transforms:log transforms:offset="100"  transforms:decades="5.2247198959" >
               <data-type:parameter data-type:name="FL1-H" />
             </transforms:log>
             <transforms:log transforms:offset="100"  transforms:decades="5.2247198959" >
               <data-type:parameter data-type:name="FL3-A" />
             </transforms:log>
             <transforms:log transforms:offset="100"  transforms:decades="5.2247198959" >
               <data-type:parameter data-type:name="FL2-A" />
             </transforms:log>
             <transforms:log transforms:offset="100"  transforms:decades="5.2247198959" >
               <data-type:parameter data-type:name="FL5-A" />
             </transforms:log>
             <transforms:log transforms:offset="100"  transforms:decades="5.2247198959" >
               <data-type:parameter data-type:name="FL4-A" />
             </transforms:log>
           </Transforms>
         </MatrixID>
       </TransformStore>
     </Cytometer>
   </Cytometers>
   <Groups>
     <GroupNode name="所有样品"  annotation=""  owningGroup="所有样品"  expanded="1"  sortPriority="10"  count="-1" >
       <Graph smoothing="0"  backColor="#ffffff"  foreColor="#000000"  type="Pseudocolor"  fast="1" >
         <Axis dimension="x"  name=""  label=""  auto="auto" />
         <Axis dimension="y"  name=""  label=""  auto="auto" />
         <GraphSettings level="5%"  smoothingHighResolution="1"  contourHighResolution="1"  histogramSmoothingCount="0"  graphResolution="256"  showOutliers="0"  drawLargeDots="0"  dotsToDraw="8000"  tint="le.chartfill.tinted.40"  lineWeight="le.lineweight.normal"  lineStyle="le.linestyle.solid" />
         <GraphEnvironment showGrid="0"  showAxes="tnlTNL"  showGates="1"  showFreqOnPlots="1"  showGateNameOnPlots="1"  showMedians="0"  showUncomped="0"  addEventParam="0"  lastYAxisName="" >
           <TextTraits font="SansSerif"  size="11"  name="Labels"  style="plain"  color="#000000"  background="#00ffffff"  just="left" />
           <TextTraits font="SansSerif"  size="11"  name="LayoutGates"  style="plain"  color="#000000"  background="#00ffffff"  just="left" />
           <TextTraits font="SansSerif"  size="9"  name="Numbers"  style="plain"  color="#000000"  background="#00ffffff"  just="left" />
           <TextTraits font="SansSerif"  size="9"  name="Legend"  style="plain"  color="#000000"  background="#00ffffff"  just="left" />
         </GraphEnvironment>
       </Graph>
       <Group name="所有样品"  live="1"  role="ws.group.dlog.test"  key=""  synchronized="0"  foreground="#000000"  fontStyle="bold" >
         <Criteria/>
         <BlacklistedSamples>
           <SampleRef sampleID="11" />
           <SampleRef sampleID="1" />
           <SampleRef sampleID="12" />
           <SampleRef sampleID="13" />
           <SampleRef sampleID="14" />
           <SampleRef sampleID="15" />
           <SampleRef sampleID="16" />
           <SampleRef sampleID="7" />
           <SampleRef sampleID="8" />
           <SampleRef sampleID="9" />
           <SampleRef sampleID="10" />
         </BlacklistedSamples>
         <SampleRefs>
           <SampleRef sampleID="21" />
           <SampleRef sampleID="22" />
           <SampleRef sampleID="20" />
           <SampleRef sampleID="18" />
           <SampleRef sampleID="24" />
           <SampleRef sampleID="19" />
           <SampleRef sampleID="17" />
           <SampleRef sampleID="23" />
         </SampleRefs>
         <Keywords/>
       </Group>
     </GroupNode>
     <GroupNode name="Compensation"  annotation=""  owningGroup="Compensation"  expanded="1"  sortPriority="10"  count="-1" >
       <Graph smoothing="0"  backColor="#ffffff"  foreColor="#000000"  type="Pseudocolor"  fast="1" >
         <Axis dimension="x"  name=""  label=""  auto="auto" />
         <Axis dimension="y"  name=""  label=""  auto="auto" />
         <GraphSettings level="5%"  smoothingHighResolution="1"  contourHighResolution="1"  histogramSmoothingCount="0"  graphResolution="256"  showOutliers="0"  drawLargeDots="0"  dotsToDraw="8000"  tint="le.chartfill.tinted.40"  lineWeight="le.lineweight.normal"  lineStyle="le.linestyle.solid" />
         <GraphEnvironment showGrid="0"  showAxes="tnlTNL"  showGates="1"  showFreqOnPlots="1"  showGateNameOnPlots="1"  showMedians="0"  showUncomped="0"  addEventParam="0"  lastYAxisName="" >
           <TextTraits font="SansSerif"  size="11"  name="Labels"  style="plain"  color="#000000"  background="#00ffffff"  just="left" />
           <TextTraits font="SansSerif"  size="11"  name="LayoutGates"  style="plain"  color="#000000"  background="#00ffffff"  just="left" />
           <TextTraits font="SansSerif"  size="9"  name="Numbers"  style="plain"  color="#000000"  background="#00ffffff"  just="left" />
           <TextTraits font="SansSerif"  size="9"  name="Legend"  style="plain"  color="#000000"  background="#00ffffff"  just="left" />
         </GraphEnvironment>
       </Graph>
       <Group name="Compensation"  live="1"  role="ws.group.dlog.compensation"  key=""  synchronized="0"  foreground="#bc1900"  fontStyle="bold" >
         <Criteria>
           <Criterion connector="和"  keyword="$FIL"  function="包含"  value="unstained" />
           <Criterion connector="和"  keyword="$FIL"  function="包含"  value="comp" />
         </Criteria>
         <Keywords/>
       </Group>
     </GroupNode>
   </Groups>
   <SampleList>
     <Sample>
       <DataSet uri="file:/C:/Users/Lenovo/Desktop/流式数据/新建文件夹/流式数据/2020.8.9/Fig.3%20APC%20single%20postive%20control%20of%20Untransduced%20T%20cells.fcs"  sampleID="22" />
       <transforms:spilloverMatrix prefix="Comp-"  name="采集定义"  editable="0"  color="#c0c0c0"  version="FlowJo-10.4"  status="FINALIZED"  transforms:id="a05c2180-edff-448b-b0e8-ec9a8d7f4064"  suffix="" >
         <data-type:parameters>
           <data-type:parameter data-type:name="FL1-H" />
           <data-type:parameter data-type:name="FL2-H" />
           <data-type:parameter data-type:name="FL3-H" />
           <data-type:parameter data-type:name="FL4-H" />
           <data-type:parameter data-type:name="FL5-H" />
           <data-type:parameter data-type:name="FL6-H" />
           <data-type:parameter data-type:name="FL1-A" />
           <data-type:parameter data-type:name="FL2-A" />
           <data-type:parameter data-type:name="FL3-A" />
           <data-type:parameter data-type:name="FL4-A" />
           <data-type:parameter data-type:name="FL5-A" />
           <data-type:parameter data-type:name="FL6-A" />
         </data-type:parameters>
         <transforms:spillover data-type:parameter="FL1-H" >
           <transforms:coefficient data-type:parameter="FL1-H"  transforms:value="1" />
           <transforms:coefficient data-type:parameter="FL2-H"  transforms:value="0" />
           <transforms:coefficient data-type:parameter="FL3-H"  transforms:value="0" />
           <transforms:coefficient data-type:parameter="FL4-H"  transforms:value="0" />
           <transforms:coefficient data-type:parameter="FL5-H"  transforms:value="0" />
           <transforms:coefficient data-type:parameter="FL6-H"  transforms:value="0" />
           <transforms:coefficient data-type:parameter="FL1-A"  transforms:value="0" />
           <transforms:coefficient data-type:parameter="FL2-A"  transforms:value="0" />
           <transforms:coefficient data-type:parameter="FL3-A"  transforms:value="0" />
           <transforms:coefficient data-type:parameter="FL4-A"  transforms:value="0" />
           <transforms:coefficient data-type:parameter="FL5-A"  transforms:value="0" />
           <transforms:coefficient data-type:parameter="FL6-A"  transforms:value="0" />
         </transforms:spillover>
         <transforms:spillover data-type:parameter="FL2-H" >
           <transforms:coefficient data-type:parameter="FL1-H"  transforms:value="0" />
           <transforms:coefficient data-type:parameter="FL2-H"  transforms:value="1" />
           <transforms:coefficient data-type:parameter="FL3-H"  transforms:value="0" />
           <transforms:coefficient data-type:parameter="FL4-H"  transforms:value="0" />
           <transforms:coefficient data-type:parameter="FL5-H"  transforms:value="0" />
           <transforms:coefficient data-type:parameter="FL6-H"  transforms:value="0" />
           <transforms:coefficient data-type:parameter="FL1-A"  transforms:value="0" />
           <transforms:coefficient data-type:parameter="FL2-A"  transforms:value="0" />
           <transforms:coefficient data-type:parameter="FL3-A"  transforms:value="0" />
           <transforms:coefficient data-type:parameter="FL4-A"  transforms:value="0" />
           <transforms:coefficient data-type:parameter="FL5-A"  transforms:value="0" />
           <transforms:coefficient data-type:parameter="FL6-A"  transforms:value="0" />
         </transforms:spillover>
         <transforms:spillover data-type:parameter="FL3-H" >
           <transforms:coefficient data-type:parameter="FL1-H"  transforms:value="0" />
           <transforms:coefficient data-type:parameter="FL2-H"  transforms:value="0" />
           <transforms:coefficient data-type:parameter="FL3-H"  transforms:value="1" />
           <transforms:coefficient data-type:parameter="FL4-H"  transforms:value="0" />
           <transforms:coefficient data-type:parameter="FL5-H"  transforms:value="0" />
           <transforms:coefficient data-type:parameter="FL6-H"  transforms:value="0" />
           <transforms:coefficient data-type:parameter="FL1-A"  transforms:value="0" />
           <transforms:coefficient data-type:parameter="FL2-A"  transforms:value="0" />
           <transforms:coefficient data-type:parameter="FL3-A"  transforms:value="0" />
           <transforms:coefficient data-type:parameter="FL4-A"  transforms:value="0" />
           <transforms:coefficient data-type:parameter="FL5-A"  transforms:value="0" />
           <transforms:coefficient data-type:parameter="FL6-A"  transforms:value="0" />
         </transforms:spillover>
         <transforms:spillover data-type:parameter="FL4-H" >
           <transforms:coefficient data-type:parameter="FL1-H"  transforms:value="0" />
           <transforms:coefficient data-type:parameter="FL2-H"  transforms:value="0" />
           <transforms:coefficient data-type:parameter="FL3-H"  transforms:value="0" />
           <transforms:coefficient data-type:parameter="FL4-H"  transforms:value="1" />
           <transforms:coefficient data-type:parameter="FL5-H"  transforms:value="0" />
           <transforms:coefficient data-type:parameter="FL6-H"  transforms:value="0" />
           <transforms:coefficient data-type:parameter="FL1-A"  transforms:value="0" />
           <transforms:coefficient data-type:parameter="FL2-A"  transforms:value="0" />
           <transforms:coefficient data-type:parameter="FL3-A"  transforms:value="0" />
           <transforms:coefficient data-type:parameter="FL4-A"  transforms:value="0" />
           <transforms:coefficient data-type:parameter="FL5-A"  transforms:value="0" />
           <transforms:coefficient data-type:parameter="FL6-A"  transforms:value="0" />
         </transforms:spillover>
         <transforms:spillover data-type:parameter="FL5-H" >
           <transforms:coefficient data-type:parameter="FL1-H"  transforms:value="0" />
           <transforms:coefficient data-type:parameter="FL2-H"  transforms:value="0" />
           <transforms:coefficient data-type:parameter="FL3-H"  transforms:value="0" />
           <transforms:coefficient data-type:parameter="FL4-H"  transforms:value="0" />
           <transforms:coefficient data-type:parameter="FL5-H"  transforms:value="1" />
           <transforms:coefficient data-type:parameter="FL6-H"  transforms:value="0" />
           <transforms:coefficient data-type:parameter="FL1-A"  transforms:value="0" />
           <transforms:coefficient data-type:parameter="FL2-A"  transforms:value="0" />
           <transforms:coefficient data-type:parameter="FL3-A"  transforms:value="0" />
           <transforms:coefficient data-type:parameter="FL4-A"  transforms:value="0" />
           <transforms:coefficient data-type:parameter="FL5-A"  transforms:value="0" />
           <transforms:coefficient data-type:parameter="FL6-A"  transforms:value="0" />
         </transforms:spillover>
         <transforms:spillover data-type:parameter="FL6-H" >
           <transforms:coefficient data-type:parameter="FL1-H"  transforms:value="0" />
           <transforms:coefficient data-type:parameter="FL2-H"  transforms:value="0" />
           <transforms:coefficient data-type:parameter="FL3-H"  transforms:value="0" />
           <transforms:coefficient data-type:parameter="FL4-H"  transforms:value="0" />
           <transforms:coefficient data-type:parameter="FL5-H"  transforms:value="0" />
           <transforms:coefficient data-type:parameter="FL6-H"  transforms:value="1" />
           <transforms:coefficient data-type:parameter="FL1-A"  transforms:value="0" />
           <transforms:coefficient data-type:parameter="FL2-A"  transforms:value="0" />
           <transforms:coefficient data-type:parameter="FL3-A"  transforms:value="0" />
           <transforms:coefficient data-type:parameter="FL4-A"  transforms:value="0" />
           <transforms:coefficient data-type:parameter="FL5-A"  transforms:value="0" />
           <transforms:coefficient data-type:parameter="FL6-A"  transforms:value="0" />
         </transforms:spillover>
         <transforms:spillover data-type:parameter="FL1-A" >
           <transforms:coefficient data-type:parameter="FL1-H"  transforms:value="0" />
           <transforms:coefficient data-type:parameter="FL2-H"  transforms:value="0" />
           <transforms:coefficient data-type:parameter="FL3-H"  transforms:value="0" />
           <transforms:coefficient data-type:parameter="FL4-H"  transforms:value="0" />
           <transforms:coefficient data-type:parameter="FL5-H"  transforms:value="0" />
           <transforms:coefficient data-type:parameter="FL6-H"  transforms:value="0" />
           <transforms:coefficient data-type:parameter="FL1-A"  transforms:value="1" />
           <transforms:coefficient data-type:parameter="FL2-A"  transforms:value="0.1199999973" />
           <transforms:coefficient data-type:parameter="FL3-A"  transforms:value="0" />
           <transforms:coefficient data-type:parameter="FL4-A"  transforms:value="0" />
           <transforms:coefficient data-type:parameter="FL5-A"  transforms:value="0" />
           <transforms:coefficient data-type:parameter="FL6-A"  transforms:value="0" />
         </transforms:spillover>
         <transforms:spillover data-type:parameter="FL2-A" >
           <transforms:coefficient data-type:parameter="FL1-H"  transforms:value="0" />
           <transforms:coefficient data-type:parameter="FL2-H"  transforms:value="0" />
           <transforms:coefficient data-type:parameter="FL3-H"  transforms:value="0" />
           <transforms:coefficient data-type:parameter="FL4-H"  transforms:value="0" />
           <transforms:coefficient data-type:parameter="FL5-H"  transforms:value="0" />
           <transforms:coefficient data-type:parameter="FL6-H"  transforms:value="0" />
           <transforms:coefficient data-type:parameter="FL1-A"  transforms:value="0.0140000004" />
           <transforms:coefficient data-type:parameter="FL2-A"  transforms:value="1" />
           <transforms:coefficient data-type:parameter="FL3-A"  transforms:value="0.0450000018" />
           <transforms:coefficient data-type:parameter="FL4-A"  transforms:value="0" />
           <transforms:coefficient data-type:parameter="FL5-A"  transforms:value="0" />
           <transforms:coefficient data-type:parameter="FL6-A"  transforms:value="0" />
         </transforms:spillover>
         <transforms:spillover data-type:parameter="FL3-A" >
           <transforms:coefficient data-type:parameter="FL1-H"  transforms:value="0" />
           <transforms:coefficient data-type:parameter="FL2-H"  transforms:value="0" />
           <transforms:coefficient data-type:parameter="FL3-H"  transforms:value="0" />
           <transforms:coefficient data-type:parameter="FL4-H"  transforms:value="0" />
           <transforms:coefficient data-type:parameter="FL5-H"  transforms:value="0" />
           <transforms:coefficient data-type:parameter="FL6-H"  transforms:value="0" />
           <transforms:coefficient data-type:parameter="FL1-A"  transforms:value="0" />
           <transforms:coefficient data-type:parameter="FL2-A"  transforms:value="0" />
           <transforms:coefficient data-type:parameter="FL3-A"  transforms:value="1" />
           <transforms:coefficient data-type:parameter="FL4-A"  transforms:value="0" />
           <transforms:coefficient data-type:parameter="FL5-A"  transforms:value="0" />
           <transforms:coefficient data-type:parameter="FL6-A"  transforms:value="0" />
         </transforms:spillover>
         <transforms:spillover data-type:parameter="FL4-A" >
           <transforms:coefficient data-type:parameter="FL1-H"  transforms:value="0" />
           <transforms:coefficient data-type:parameter="FL2-H"  transforms:value="0" />
           <transforms:coefficient data-type:parameter="FL3-H"  transforms:value="0" />
           <transforms:coefficient data-type:parameter="FL4-H"  transforms:value="0" />
           <transforms:coefficient data-type:parameter="FL5-H"  transforms:value="0" />
           <transforms:coefficient data-type:parameter="FL6-H"  transforms:value="0" />
           <transforms:coefficient data-type:parameter="FL1-A"  transforms:value="0" />
           <transforms:coefficient data-type:parameter="FL2-A"  transforms:value="0" />
           <transforms:coefficient data-type:parameter="FL3-A"  transforms:value="0" />
           <transforms:coefficient data-type:parameter="FL4-A"  transforms:value="1" />
           <transforms:coefficient data-type:parameter="FL5-A"  transforms:value="0" />
           <transforms:coefficient data-type:parameter="FL6-A"  transforms:value="0" />
         </transforms:spillover>
         <transforms:spillover data-type:parameter="FL5-A" >
           <transforms:coefficient data-type:parameter="FL1-H"  transforms:value="0" />
           <transforms:coefficient data-type:parameter="FL2-H"  transforms:value="0" />
           <transforms:coefficient data-type:parameter="FL3-H"  transforms:value="0" />
           <transforms:coefficient data-type:parameter="FL4-H"  transforms:value="0" />
           <transforms:coefficient data-type:parameter="FL5-H"  transforms:value="0" />
           <transforms:coefficient data-type:parameter="FL6-H"  transforms:value="0" />
           <transforms:coefficient data-type:parameter="FL1-A"  transforms:value="0" />
           <transforms:coefficient data-type:parameter="FL2-A"  transforms:value="0" />
           <transforms:coefficient data-type:parameter="FL3-A"  transforms:value="0" />
           <transforms:coefficient data-type:parameter="FL4-A"  transforms:value="0" />
           <transforms:coefficient data-type:parameter="FL5-A"  transforms:value="1" />
           <transforms:coefficient data-type:parameter="FL6-A"  transforms:value="0" />
         </transforms:spillover>
         <transforms:spillover data-type:parameter="FL6-A" >
           <transforms:coefficient data-type:parameter="FL1-H"  transforms:value="0" />
           <transforms:coefficient data-type:parameter="FL2-H"  transforms:value="0" />
           <transforms:coefficient data-type:parameter="FL3-H"  transforms:value="0" />
           <transforms:coefficient data-type:parameter="FL4-H"  transforms:value="0" />
           <transforms:coefficient data-type:parameter="FL5-H"  transforms:value="0" />
           <transforms:coefficient data-type:parameter="FL6-H"  transforms:value="0" />
           <transforms:coefficient data-type:parameter="FL1-A"  transforms:value="0" />
           <transforms:coefficient data-type:parameter="FL2-A"  transforms:value="0" />
           <transforms:coefficient data-type:parameter="FL3-A"  transforms:value="0" />
           <transforms:coefficient data-type:parameter="FL4-A"  transforms:value="0" />
           <transforms:coefficient data-type:parameter="FL5-A"  transforms:value="0" />
           <transforms:coefficient data-type:parameter="FL6-A"  transforms:value="1" />
         </transforms:spillover>
       </transforms:spilloverMatrix>
       <Transformations>
         <transforms:log transforms:offset="100"  transforms:decades="5.2247198959" >
           <data-type:parameter data-type:name="FSC-H" />
         </transforms:log>
         <transforms:log transforms:offset="100"  transforms:decades="5.2247198959" >
           <data-type:parameter data-type:name="FSC-A" />
         </transforms:log>
         <transforms:log transforms:offset="100"  transforms:decades="5.2247198959" >
           <data-type:parameter data-type:name="SSC-H" />
         </transforms:log>
         <transforms:log transforms:offset="100"  transforms:decades="5.2247198959" >
           <data-type:parameter data-type:name="SSC-A" />
         </transforms:log>
         <transforms:log transforms:offset="100"  transforms:decades="5.2247198959" >
           <data-type:parameter data-type:name="FL1-H" />
         </transforms:log>
         <transforms:log transforms:offset="100"  transforms:decades="5.2247198959" >
           <data-type:parameter data-type:name="FL1-A" />
         </transforms:log>
         <transforms:log transforms:offset="100"  transforms:decades="5.2247198959" >
           <data-type:parameter data-type:name="FL2-H" />
         </transforms:log>
         <transforms:log transforms:offset="3.1622776602"  transforms:decades="5.2247198959" >
           <data-type:parameter data-type:name="FL2-A" />
         </transforms:log>
         <transforms:log transforms:offset="100"  transforms:decades="5.2247198959" >
           <data-type:parameter data-type:name="FL3-H" />
         </transforms:log>
         <transforms:log transforms:offset="0.316227766"  transforms:decades="5.7247198959" >
           <data-type:parameter data-type:name="FL3-A" />
         </transforms:log>
         <transforms:log transforms:offset="100"  transforms:decades="5.2247198959" >
           <data-type:parameter data-type:name="FL4-H" />
         </transforms:log>
         <transforms:log transforms:offset="100"  transforms:decades="5.2247198959" >
           <data-type:parameter data-type:name="FL4-A" />
         </transforms:log>
         <transforms:log transforms:offset="100"  transforms:decades="5.2247198959" >
           <data-type:parameter data-type:name="FL5-H" />
         </transforms:log>
         <transforms:log transforms:offset="100"  transforms:decades="5.2247198959" >
           <data-type:parameter data-type:name="FL5-A" />
         </transforms:log>
         <transforms:log transforms:offset="100"  transforms:decades="5.2247198959" >
           <data-type:parameter data-type:name="FL6-H" />
         </transforms:log>
         <transforms:log transforms:offset="100"  transforms:decades="5.2247198959" >
           <data-type:parameter data-type:name="FL6-A" />
         </transforms:log>
         <transforms:linear transforms:minRange="0"  transforms:maxRange="10000"  gain="1" >
           <data-type:parameter data-type:name="FSC-Width" />
         </transforms:linear>
         <transforms:linear transforms:minRange="0"  transforms:maxRange="67"  gain="0.0000202171" >
           <data-type:parameter data-type:name="Time" />
         </transforms:linear>
         <transforms:log transforms:offset="100"  transforms:decades="5.2247198959" >
           <data-type:parameter data-type:name="Comp-FL1-H" />
         </transforms:log>
         <transforms:log transforms:offset="100"  transforms:decades="5.2247198959" >
           <data-type:parameter data-type:name="Comp-FL2-H" />
         </transforms:log>
         <transforms:log transforms:offset="100"  transforms:decades="5.2247198959" >
           <data-type:parameter data-type:name="Comp-FL3-H" />
         </transforms:log>
         <transforms:log transforms:offset="100"  transforms:decades="5.2247198959" >
           <data-type:parameter data-type:name="Comp-FL4-H" />
         </transforms:log>
         <transforms:log transforms:offset="100"  transforms:decades="5.2247198959" >
           <data-type:parameter data-type:name="Comp-FL5-H" />
         </transforms:log>
         <transforms:log transforms:offset="100"  transforms:decades="5.2247198959" >
           <data-type:parameter data-type:name="Comp-FL6-H" />
         </transforms:log>
         <transforms:log transforms:offset="100"  transforms:decades="5.2247198959" >
           <data-type:parameter data-type:name="Comp-FL1-A" />
         </transforms:log>
         <transforms:log transforms:offset="3.1622776602"  transforms:decades="5.2247198959" >
           <data-type:parameter data-type:name="Comp-FL2-A" />
         </transforms:log>
         <transforms:log transforms:offset="0.316227766"  transforms:decades="5.7247198959" >
           <data-type:parameter data-type:name="Comp-FL3-A" />
         </transforms:log>
         <transforms:log transforms:offset="100"  transforms:decades="5.2247198959" >
           <data-type:parameter data-type:name="Comp-FL4-A" />
         </transforms:log>
         <transforms:log transforms:offset="100"  transforms:decades="5.2247198959" >
           <data-type:parameter data-type:name="Comp-FL5-A" />
         </transforms:log>
         <transforms:log transforms:offset="100"  transforms:decades="5.2247198959" >
           <data-type:parameter data-type:name="Comp-FL6-A" />
         </transforms:log>
       </Transformations>
       <Keywords>
         <Keyword name="SWVER"  value="CytExpert 2.3.1.22" />
         <Keyword name="DGAIN"  value="1" />
         <Keyword name="WCH"  value="FSC" />
         <Keyword name="TRLGC"  value="None" />
         <Keyword name="PCHTP"  value="AutoThreshold" />
         <Keyword name="PCHID"  value="FSC" />
         <Keyword name="CH8HAVAL"  value="6875000" />
         <Keyword name="CH8AATFL"  value="4616" />
         <Keyword name="CH8HATFL"  value="391.375" />
         <Keyword name="CH8FLNMS"  value="APC-A750" />
         <Keyword name="CH8AS"  value="2" />
         <Keyword name="CH8HS"  value="8" />
         <Keyword name="CH8FL"  value="True" />
         <Keyword name="CH8THUS"  value="False" />
         <Keyword name="CH8DELTA"  value="24" />
         <Keyword name="CH8DELAY"  value="-44.96" />
         <Keyword name="CH8USH"  value="True" />
         <Keyword name="CH8GAIN"  value="378" />
         <Keyword name="CH8TR"  value="64" />
         <Keyword name="CH8TH"  value="10000" />
         <Keyword name="CH8DA"  value="0" />
         <Keyword name="CH8AD"  value="0" />
         <Keyword name="CH8NM"  value="APC-A750" />
         <Keyword name="CH8ID"  value="FL6" />
         <Keyword name="CH7HAVAL"  value="6875000" />
         <Keyword name="CH7AATFL"  value="4927" />
         <Keyword name="CH7HATFL"  value="420.375" />
         <Keyword name="CH7FLNMS"  value="APC" />
         <Keyword name="CH7AS"  value="2" />
         <Keyword name="CH7HS"  value="8" />
         <Keyword name="CH7FL"  value="True" />
         <Keyword name="CH7THUS"  value="False" />
         <Keyword name="CH7DELTA"  value="24" />
         <Keyword name="CH7DELAY"  value="-44.96" />
         <Keyword name="CH7USH"  value="True" />
         <Keyword name="CH7GAIN"  value="10" />
         <Keyword name="CH7TR"  value="64" />
         <Keyword name="CH7TH"  value="10000" />
         <Keyword name="CH7DA"  value="1" />
         <Keyword name="CH7AD"  value="1" />
         <Keyword name="CH7NM"  value="APC" />
         <Keyword name="CH7ID"  value="FL5" />
         <Keyword name="CH6HAVAL"  value="6875000" />
         <Keyword name="CH6AATFL"  value="4092" />
         <Keyword name="CH6HATFL"  value="396.625" />
         <Keyword name="CH6FLNMS"  value="PC7" />
         <Keyword name="CH6AS"  value="2" />
         <Keyword name="CH6HS"  value="8" />
         <Keyword name="CH6FL"  value="True" />
         <Keyword name="CH6THUS"  value="False" />
         <Keyword name="CH6DELTA"  value="24" />
         <Keyword name="CH6DELAY"  value="0" />
         <Keyword name="CH6USH"  value="True" />
         <Keyword name="CH6GAIN"  value="416" />
         <Keyword name="CH6TR"  value="64" />
         <Keyword name="CH6TH"  value="10000" />
         <Keyword name="CH6DA"  value="21" />
         <Keyword name="CH6AD"  value="13" />
         <Keyword name="CH6NM"  value="PC7" />
         <Keyword name="CH6ID"  value="FL4" />
         <Keyword name="CH5HAVAL"  value="6875000" />
         <Keyword name="CH5AATFL"  value="4247" />
         <Keyword name="CH5HATFL"  value="395.75" />
         <Keyword name="CH5FLNMS"  value="PC5.5" />
         <Keyword name="CH5AS"  value="2" />
         <Keyword name="CH5HS"  value="8" />
         <Keyword name="CH5FL"  value="True" />
         <Keyword name="CH5THUS"  value="False" />
         <Keyword name="CH5DELTA"  value="24" />
         <Keyword name="CH5DELAY"  value="0" />
         <Keyword name="CH5USH"  value="True" />
         <Keyword name="CH5GAIN"  value="10" />
         <Keyword name="CH5TR"  value="64" />
         <Keyword name="CH5TH"  value="10000" />
         <Keyword name="CH5DA"  value="20" />
         <Keyword name="CH5AD"  value="12" />
         <Keyword name="CH5NM"  value="PC5.5" />
         <Keyword name="CH5ID"  value="FL3" />
         <Keyword name="CH4HAVAL"  value="6875000" />
         <Keyword name="CH4AATFL"  value="5017.5" />
         <Keyword name="CH4HATFL"  value="544.375" />
         <Keyword name="CH4FLNMS"  value="PI" />
         <Keyword name="CH4AS"  value="2" />
         <Keyword name="CH4HS"  value="8" />
         <Keyword name="CH4FL"  value="True" />
         <Keyword name="CH4THUS"  value="False" />
         <Keyword name="CH4DELTA"  value="24" />
         <Keyword name="CH4DELAY"  value="0" />
         <Keyword name="CH4USH"  value="True" />
         <Keyword name="CH4GAIN"  value="10" />
         <Keyword name="CH4TR"  value="64" />
         <Keyword name="CH4TH"  value="10000" />
         <Keyword name="CH4DA"  value="18" />
         <Keyword name="CH4AD"  value="10" />
         <Keyword name="CH4NM"  value="PI" />
         <Keyword name="CH4ID"  value="FL2" />
         <Keyword name="CH3HAVAL"  value="6875000" />
         <Keyword name="CH3AATFL"  value="5514.5" />
         <Keyword name="CH3HATFL"  value="553.75" />
         <Keyword name="CH3FLNMS"  value="FITC" />
         <Keyword name="CH3AS"  value="2" />
         <Keyword name="CH3HS"  value="8" />
         <Keyword name="CH3FL"  value="True" />
         <Keyword name="CH3THUS"  value="False" />
         <Keyword name="CH3DELTA"  value="24" />
         <Keyword name="CH3DELAY"  value="0" />
         <Keyword name="CH3USH"  value="True" />
         <Keyword name="CH3GAIN"  value="10" />
         <Keyword name="CH3TR"  value="64" />
         <Keyword name="CH3TH"  value="10000" />
         <Keyword name="CH3DA"  value="19" />
         <Keyword name="CH3AD"  value="11" />
         <Keyword name="CH3NM"  value="FITC" />
         <Keyword name="CH3ID"  value="FL1" />
         <Keyword name="CH2HAVAL"  value="1250000" />
         <Keyword name="CH2AATFL"  value="4736.5" />
         <Keyword name="CH2HATFL"  value="431.125" />
         <Keyword name="CH2FLNMS"  value="SSC" />
         <Keyword name="CH2AS"  value="2" />
         <Keyword name="CH2HS"  value="8" />
         <Keyword name="CH2FL"  value="False" />
         <Keyword name="CH2THUS"  value="False" />
         <Keyword name="CH2DELTA"  value="24" />
         <Keyword name="CH2DELAY"  value="0" />
         <Keyword name="CH2USH"  value="True" />
         <Keyword name="CH2GAIN"  value="69" />
         <Keyword name="CH2TR"  value="64" />
         <Keyword name="CH2TH"  value="10000" />
         <Keyword name="CH2DA"  value="16" />
         <Keyword name="CH2AD"  value="8" />
         <Keyword name="CH2NM"  value="SSC" />
         <Keyword name="CH2ID"  value="SSC" />
         <Keyword name="CH1HAVAL"  value="1250000" />
         <Keyword name="CH1AATFL"  value="3815.5" />
         <Keyword name="CH1HATFL"  value="294.875" />
         <Keyword name="CH1AS"  value="2" />
         <Keyword name="CH1HS"  value="8" />
         <Keyword name="CH1FL"  value="False" />
         <Keyword name="CH1THUS"  value="False" />
         <Keyword name="CH1DELTA"  value="24" />
         <Keyword name="CH1DELAY"  value="0" />
         <Keyword name="CH1USH"  value="True" />
         <Keyword name="CH1GAIN"  value="28" />
         <Keyword name="CH1TR"  value="64" />
         <Keyword name="CH1TH"  value="10000" />
         <Keyword name="CH1DA"  value="22" />
         <Keyword name="CH1AD"  value="14" />
         <Keyword name="CH1NM"  value="FSC" />
         <Keyword name="CH1ID"  value="FSC" />
         <Keyword name="CHAR"  value="8" />
         <Keyword name="FLDSM"  value="10" />
         <Keyword name="$CYTSN"  value="BC42321" />
         <Keyword name="SN"  value="BC42321" />
         <Keyword name="COMPGAINA"  value="10101041610378" />
         <Keyword name="COMPA"  value="10.01400000.121000000.0451000000100000010000001" />
         <Keyword name="COMPAFA"  value="000000" />
         <Keyword name="COMPBGA"  value="5514.55017.54247409249274616" />
         <Keyword name="COMPCHA"  value="FITCPIPC5.5PC7APCAPC-A750" />
         <Keyword name="COMPGAINH"  value="10101041610378" />
         <Keyword name="COMPH"  value="100000010000001000000100000010000001" />
         <Keyword name="COMPAFH"  value="000000" />
         <Keyword name="COMPBGH"  value="553.75544.375395.75396.625420.375391.375" />
         <Keyword name="COMPCHH"  value="FITCPIPC5.5PC7APCAPC-A750" />
         <Keyword name="AHCOMPSYNC"  value="False" />
         <Keyword name="USCOMP"  value="True" />
         <Keyword name="DURTIM"  value="66.280540" />
         <Keyword name="$OP"  value="cytoflex" />
         <Keyword name="$VOL"  value="22657.45" />
         <Keyword name="RCD"  value="True" />
         <Keyword name="FLLW"  value="True" />
         <Keyword name="IMPTTB"  value="False" />
         <Keyword name="$ABRT"  value="22" />
         <Keyword name="$LOST"  value="0" />
         <Keyword name="P18DISPLAY"  value="LIN" />
         <Keyword name="$P18G"  value="1.0" />
         <Keyword name="$P18E"  value="0,0" />
         <Keyword name="$P18B"  value="32" />
         <Keyword name="$P18R"  value="900000000" />
         <Keyword name="$P18S"  value="Time" />
         <Keyword name="$P18N"  value="Time" />
         <Keyword name="P17DISPLAY"  value="LIN" />
         <Keyword name="$P17G"  value="1.0" />
         <Keyword name="$P17E"  value="0,0" />
         <Keyword name="$P17B"  value="32" />
         <Keyword name="$P17R"  value="10000" />
         <Keyword name="$P17S"  value="FSC-Width" />
         <Keyword name="$P17N"  value="FSC-Width" />
         <Keyword name="P16DISPLAY"  value="LOG" />
         <Keyword name="$P16G"  value="1.0" />
         <Keyword name="$P16E"  value="0,0" />
         <Keyword name="$P16B"  value="32" />
         <Keyword name="$P16R"  value="16777216" />
         <Keyword name="$P16S"  value="APC-A750-A" />
         <Keyword name="$P16N"  value="FL6-A" />
         <Keyword name="P15DISPLAY"  value="LOG" />
         <Keyword name="$P15G"  value="1.0" />
         <Keyword name="$P15E"  value="0,0" />
         <Keyword name="$P15B"  value="32" />
         <Keyword name="$P15R"  value="16777216" />
         <Keyword name="$P15S"  value="APC-A750-H" />
         <Keyword name="$P15N"  value="FL6-H" />
         <Keyword name="P14DISPLAY"  value="LOG" />
         <Keyword name="$P14G"  value="1.0" />
         <Keyword name="$P14E"  value="0,0" />
         <Keyword name="$P14B"  value="32" />
         <Keyword name="$P14R"  value="16777216" />
         <Keyword name="$P14S"  value="APC-A" />
         <Keyword name="$P14N"  value="FL5-A" />
         <Keyword name="P13DISPLAY"  value="LOG" />
         <Keyword name="$P13G"  value="1.0" />
         <Keyword name="$P13E"  value="0,0" />
         <Keyword name="$P13B"  value="32" />
         <Keyword name="$P13R"  value="16777216" />
         <Keyword name="$P13S"  value="APC-H" />
         <Keyword name="$P13N"  value="FL5-H" />
         <Keyword name="P12DISPLAY"  value="LOG" />
         <Keyword name="$P12G"  value="1.0" />
         <Keyword name="$P12E"  value="0,0" />
         <Keyword name="$P12B"  value="32" />
         <Keyword name="$P12R"  value="16777216" />
         <Keyword name="$P12S"  value="PC7-A" />
         <Keyword name="$P12N"  value="FL4-A" />
         <Keyword name="P11DISPLAY"  value="LOG" />
         <Keyword name="$P11G"  value="1.0" />
         <Keyword name="$P11E"  value="0,0" />
         <Keyword name="$P11B"  value="32" />
         <Keyword name="$P11R"  value="16777216" />
         <Keyword name="$P11S"  value="PC7-H" />
         <Keyword name="$P11N"  value="FL4-H" />
         <Keyword name="P10DISPLAY"  value="LOG" />
         <Keyword name="$P10G"  value="1.0" />
         <Keyword name="$P10E"  value="0,0" />
         <Keyword name="$P10B"  value="32" />
         <Keyword name="$P10R"  value="16777216" />
         <Keyword name="$P10S"  value="PC5.5-A" />
         <Keyword name="$P10N"  value="FL3-A" />
         <Keyword name="P9DISPLAY"  value="LOG" />
         <Keyword name="$P9G"  value="1.0" />
         <Keyword name="$P9E"  value="0,0" />
         <Keyword name="$P9B"  value="32" />
         <Keyword name="$P9R"  value="16777216" />
         <Keyword name="$P9S"  value="PC5.5-H" />
         <Keyword name="$P9N"  value="FL3-H" />
         <Keyword name="P8DISPLAY"  value="LOG" />
         <Keyword name="$P8G"  value="1.0" />
         <Keyword name="$P8E"  value="0,0" />
         <Keyword name="$P8B"  value="32" />
         <Keyword name="$P8R"  value="16777216" />
         <Keyword name="$P8S"  value="PI-A" />
         <Keyword name="$P8N"  value="FL2-A" />
         <Keyword name="P7DISPLAY"  value="LOG" />
         <Keyword name="$P7G"  value="1.0" />
         <Keyword name="$P7E"  value="0,0" />
         <Keyword name="$P7B"  value="32" />
         <Keyword name="$P7R"  value="16777216" />
         <Keyword name="$P7S"  value="PI-H" />
         <Keyword name="$P7N"  value="FL2-H" />
         <Keyword name="P6DISPLAY"  value="LOG" />
         <Keyword name="$P6G"  value="1.0" />
         <Keyword name="$P6E"  value="0,0" />
         <Keyword name="$P6B"  value="32" />
         <Keyword name="$P6R"  value="16777216" />
         <Keyword name="$P6S"  value="FITC-A" />
         <Keyword name="$P6N"  value="FL1-A" />
         <Keyword name="P5DISPLAY"  value="LOG" />
         <Keyword name="$P5G"  value="1.0" />
         <Keyword name="$P5E"  value="0,0" />
         <Keyword name="$P5B"  value="32" />
         <Keyword name="$P5R"  value="16777216" />
         <Keyword name="$P5S"  value="FITC-H" />
         <Keyword name="$P5N"  value="FL1-H" />
         <Keyword name="P4DISPLAY"  value="LIN" />
         <Keyword name="$P4G"  value="1.0" />
         <Keyword name="$P4E"  value="0,0" />
         <Keyword name="$P4B"  value="32" />
         <Keyword name="$P4R"  value="16777216" />
         <Keyword name="$P4S"  value="SSC-A" />
         <Keyword name="$P4N"  value="SSC-A" />
         <Keyword name="P3DISPLAY"  value="LIN" />
         <Keyword name="$P3G"  value="1.0" />
         <Keyword name="$P3E"  value="0,0" />
         <Keyword name="$P3B"  value="32" />
         <Keyword name="$P3R"  value="16777216" />
         <Keyword name="$P3S"  value="SSC-H" />
         <Keyword name="$P3N"  value="SSC-H" />
         <Keyword name="P2DISPLAY"  value="LIN" />
         <Keyword name="$P2G"  value="1.0" />
         <Keyword name="$P2E"  value="0,0" />
         <Keyword name="$P2B"  value="32" />
         <Keyword name="$P2R"  value="16777216" />
         <Keyword name="$P2S"  value="FSC-A" />
         <Keyword name="$P2N"  value="FSC-A" />
         <Keyword name="P1DISPLAY"  value="LIN" />
         <Keyword name="$P1G"  value="1.0" />
         <Keyword name="$P1E"  value="0,0" />
         <Keyword name="$P1B"  value="32" />
         <Keyword name="$P1R"  value="16777216" />
         <Keyword name="$P1S"  value="FSC-H" />
         <Keyword name="$P1N"  value="FSC-H" />
         <Keyword name="$TIMESTEP"  value="0.00002" />
         <Keyword name="USRCVOL"  value="False" />
         <Keyword name="RCVOL"  value="10" />
         <Keyword name="$SPILLOVER"  value="12,FL1-H,FL2-H,FL3-H,FL4-H,FL5-H,FL6-H,FL1-A,FL2-A,FL3-A,FL4-A,FL5-A,FL6-A,1,0,0,0,0,0,0,0,0,0,0,0,0,1,0,0,0,0,0,0,0,0,0,0,0,0,1,0,0,0,0,0,0,0,0,0,0,0,0,1,0,0,0,0,0,0,0,0,0,0,0,0,1,0,0,0,0,0,0,0,0,0,0,0,0,1,0,0,0,0,0,0,0,0,0,0,0,0,1,0.12,0,0,0,0,0,0,0,0,0,0,0.014,1,0.045,0,0,0,0,0,0,0,0,0,0,0,1,0,0,0,0,0,0,0,0,0,0,0,0,1,0,0,0,0,0,0,0,0,0,0,0,0,1,0,0,0,0,0,0,0,0,0,0,0,0,1" />
         <Keyword name="USRCTIM"  value="True" />
         <Keyword name="RCTIM"  value="600" />
         <Keyword name="CGNM"  value="All Events " />
         <Keyword name="USRCTOT"  value="True" />
         <Keyword name="RCTOT"  value="10000" />
         <Keyword name="$CYT"  value="CytoFLEX" />
         <Keyword name="$DATE"  value="09-Aug-2021" />
         <Keyword name="$ETIM"  value="16:07:51" />
         <Keyword name="$BTIM"  value="16:06:44" />
         <Keyword name="$PAR"  value="18" />
         <Keyword name="TBNM"  value="APC" />
         <Keyword name="TBID"  value="893abdf3-c262-49ec-aaa4-298fb680271d" />
         <Keyword name="CYTEXPERTFIL"  value="True" />
         <Keyword name="$NEXTDATA"  value="0" />
         <Keyword name="$DATATYPE"  value="F" />
         <Keyword name="$BYTEORD"  value="1,2,3,4" />
         <Keyword name="$MODE"  value="L" />
         <Keyword name="$SYS"  value="Microsoft Windows NT 6.2.9200.0" />
         <Keyword name="$FIL"  value="APC.fcs" />
         <Keyword name="FILVER"  value="1" />
         <Keyword name="$TOT"  value="0000000000010000" />
         <Keyword name="$ENDANALYSIS"  value="0" />
         <Keyword name="$BEGINANALYSIS"  value="0" />
         <Keyword name="$ENDDATA"  value="0000000000725999" />
         <Keyword name="$BEGINDATA"  value="0000000000006000" />
         <Keyword name="$ENDSTEXT"  value="0" />
         <Keyword name="$BEGINSTEXT"  value="0" />
         <Keyword name="FJ_FCS_VERSION"  value="3" />
         <Keyword name="$P19N"  value="Comp-FL1-H" />
         <Keyword name="$P19S"  value="FITC-H" />
         <Keyword name="$P19R"  value="16777215" />
         <Keyword name="$P20N"  value="Comp-FL2-H" />
         <Keyword name="$P20S"  value="PI-H" />
         <Keyword name="$P20R"  value="16777215" />
         <Keyword name="$P21N"  value="Comp-FL3-H" />
         <Keyword name="$P21S"  value="PC5.5-H" />
         <Keyword name="$P21R"  value="16777215" />
         <Keyword name="$P22N"  value="Comp-FL4-H" />
         <Keyword name="$P22S"  value="PC7-H" />
         <Keyword name="$P22R"  value="16777215" />
         <Keyword name="$P23N"  value="Comp-FL5-H" />
         <Keyword name="$P23S"  value="APC-H" />
         <Keyword name="$P23R"  value="16777215" />
         <Keyword name="$P24N"  value="Comp-FL6-H" />
         <Keyword name="$P24S"  value="APC-A750-H" />
         <Keyword name="$P24R"  value="16777215" />
         <Keyword name="$P25N"  value="Comp-FL1-A" />
         <Keyword name="$P25S"  value="FITC-A" />
         <Keyword name="$P25R"  value="16777215" />
         <Keyword name="$P26N"  value="Comp-FL2-A" />
         <Keyword name="$P26S"  value="PI-A" />
         <Keyword name="$P26R"  value="530542" />
         <Keyword name="$P27N"  value="Comp-FL3-A" />
         <Keyword name="$P27S"  value="PC5.5-A" />
         <Keyword name="$P27R"  value="167772" />
         <Keyword name="$P28N"  value="Comp-FL4-A" />
         <Keyword name="$P28S"  value="PC7-A" />
         <Keyword name="$P28R"  value="16777215" />
         <Keyword name="$P29N"  value="Comp-FL5-A" />
         <Keyword name="$P29S"  value="APC-A" />
         <Keyword name="$P29R"  value="16777215" />
         <Keyword name="$P30N"  value="Comp-FL6-A" />
         <Keyword name="$P30S"  value="APC-A750-A" />
         <Keyword name="$P30R"  value="16777215" />
       </Keywords>
       <SampleNode name="Fig.3 APC single postive control of Untransduced T cells.fcs"  annotation=""  owningGroup=""  expanded="1"  sortPriority="10"  count="10000"  sampleID="22" >
         <Graph smoothing="0"  backColor="#ffffff"  foreColor="#000000"  heatMapStatParameter="Comp-FL1-H"  type="Pseudocolor"  fast="1" >
           <Axis dimension="x"  name="Comp-FL5-A"  label=""  auto="auto" />
           <Axis dimension="y"  name="SSC-H"  label=""  auto="auto" />
           <GraphSettings level="5%"  smoothingHighResolution="1"  contourHighResolution="1"  histogramSmoothingCount="0"  graphResolution="256"  showOutliers="0"  drawLargeDots="0"  dotsToDraw="8000"  tint="le.chartfill.tinted.40"  lineWeight="le.lineweight.normal"  lineStyle="le.linestyle.solid" />
           <GraphEnvironment showGrid="0"  showAxes="tnlTNL"  showGates="1"  showFreqOnPlots="1"  showGateNameOnPlots="1"  showMedians="0"  showUncomped="0"  addEventParam="0"  lastYAxisName="" >
             <TextTraits font="SansSerif"  size="11"  name="Labels"  style="plain"  color="#000000"  background="#00ffffff"  just="left" />
             <TextTraits font="SansSerif"  size="11"  name="LayoutGates"  style="plain"  color="#000000"  background="#00ffffff"  just="left" />
             <TextTraits font="SansSerif"  size="9"  name="Numbers"  style="plain"  color="#000000"  background="#00ffffff"  just="left" />
             <TextTraits font="SansSerif"  size="9"  name="Legend"  style="plain"  color="#000000"  background="#00ffffff"  just="left" />
             <WindowPosition x="620"  y="20"  width="390"  height="622"  displayed="0"  panelState="---" />
           </GraphEnvironment>
         </Graph>
         <Subpopulations>
           <Population name="APC-A, SSC-H subset"  annotation=""  owningGroup=""  expanded="1"  sortPriority="10"  count="5878" >
             <Graph smoothing="0"  backColor="#ffffff"  foreColor="#000000"  heatMapStatParameter="FL1-H"  type="Pseudocolor"  fast="1" >
               <Axis dimension="x"  name="FL5-A"  label=""  auto="auto" />
               <Axis dimension="y"  name="SSC-H"  label=""  auto="auto" />
               <GraphSettings level="5%"  smoothingHighResolution="1"  contourHighResolution="1"  histogramSmoothingCount="0"  graphResolution="256"  showOutliers="0"  drawLargeDots="0"  dotsToDraw="8000"  tint="le.chartfill.tinted.40"  lineWeight="le.lineweight.normal"  lineStyle="le.linestyle.solid" />
               <GraphEnvironment showGrid="0"  showAxes="tnlTNL"  showGates="1"  showFreqOnPlots="1"  showGateNameOnPlots="1"  showMedians="0"  showUncomped="0"  addEventParam="0"  lastYAxisName="" >
                 <TextTraits font="SansSerif"  size="11"  name="Labels"  style="plain"  color="#000000"  background="#00ffffff"  just="left" />
                 <TextTraits font="SansSerif"  size="11"  name="LayoutGates"  style="plain"  color="#000000"  background="#00ffffff"  just="left" />
                 <TextTraits font="SansSerif"  size="9"  name="Numbers"  style="plain"  color="#000000"  background="#00ffffff"  just="left" />
                 <TextTraits font="SansSerif"  size="9"  name="Legend"  style="plain"  color="#000000"  background="#00ffffff"  just="left" />
                 <WindowPosition x="620"  y="20"  width="390"  height="622"  displayed="1"  panelState="---" />
               </GraphEnvironment>
             </Graph>
             <Gate gating:id="ID746502563" >
               <gating:RectangleGate eventsInside="1"  annoOffsetX="20"  annoOffsetY="-63"  tint="#000000"  isTinted="0"  lineWeight="Normal"  userDefined="1"  percentX="0"  percentY="0" >
                 <gating:dimension gating:min="768.3263807032926"  gating:max="1016469.8384933923" >
                   <data-type:fcs-dimension data-type:name="FL5-A" />
                 </gating:dimension>
                 <gating:dimension gating:min="2977.1503677538462"  gating:max="838356.5341294665" >
                   <data-type:fcs-dimension data-type:name="SSC-H" />
                 </gating:dimension>
               </gating:RectangleGate>
             </Gate>
           </Population>
         </Subpopulations>
       </SampleNode>
     </Sample>
     <Sample>
       <DataSet uri="file:/C:/Users/Lenovo/Desktop/流式数据/新建文件夹/流式数据/2020.8.9/Fig.3%20Blank%20control%20of%20Untransduced%20T%20cells.fcs"  sampleID="23" />
       <Transformations>
         <transforms:log transforms:offset="10000"  transforms:decades="2.2247198959" >
           <data-type:parameter data-type:name="FSC-H" />
         </transforms:log>
         <transforms:linear transforms:minRange="0"  transforms:maxRange="16777216"  gain="1" >
           <data-type:parameter data-type:name="FSC-A" />
         </transforms:linear>
         <transforms:log transforms:offset="3162.2776601684"  transforms:decades="2.7247198959" >
           <data-type:parameter data-type:name="SSC-H" />
         </transforms:log>
         <transforms:linear transforms:minRange="0"  transforms:maxRange="16777216"  gain="1" >
           <data-type:parameter data-type:name="SSC-A" />
         </transforms:linear>
         <transforms:log transforms:offset="100"  transforms:decades="5.2247198959" >
           <data-type:parameter data-type:name="FL1-H" />
         </transforms:log>
         <transforms:log transforms:offset="100"  transforms:decades="5.2247198959" >
           <data-type:parameter data-type:name="FL1-A" />
         </transforms:log>
         <transforms:log transforms:offset="100"  transforms:decades="5.2247198959" >
           <data-type:parameter data-type:name="FL2-H" />
         </transforms:log>
         <transforms:log transforms:offset="100"  transforms:decades="5.2247198959" >
           <data-type:parameter data-type:name="FL2-A" />
         </transforms:log>
         <transforms:log transforms:offset="100"  transforms:decades="5.2247198959" >
           <data-type:parameter data-type:name="FL3-H" />
         </transforms:log>
         <transforms:log transforms:offset="100"  transforms:decades="5.2247198959" >
           <data-type:parameter data-type:name="FL3-A" />
         </transforms:log>
         <transforms:log transforms:offset="100"  transforms:decades="5.2247198959" >
           <data-type:parameter data-type:name="FL4-H" />
         </transforms:log>
         <transforms:log transforms:offset="100"  transforms:decades="5.2247198959" >
           <data-type:parameter data-type:name="FL4-A" />
         </transforms:log>
         <transforms:log transforms:offset="100"  transforms:decades="5.2247198959" >
           <data-type:parameter data-type:name="FL5-H" />
         </transforms:log>
         <transforms:log transforms:offset="100"  transforms:decades="5.2247198959" >
           <data-type:parameter data-type:name="FL5-A" />
         </transforms:log>
         <transforms:log transforms:offset="100"  transforms:decades="5.2247198959" >
           <data-type:parameter data-type:name="FL6-H" />
         </transforms:log>
         <transforms:log transforms:offset="100"  transforms:decades="5.2247198959" >
           <data-type:parameter data-type:name="FL6-A" />
         </transforms:log>
         <transforms:linear transforms:minRange="0"  transforms:maxRange="10000"  gain="1" >
           <data-type:parameter data-type:name="FSC-Width" />
         </transforms:linear>
         <transforms:linear transforms:minRange="0"  transforms:maxRange="28"  gain="0.0000203983" >
           <data-type:parameter data-type:name="Time" />
         </transforms:linear>
       </Transformations>
       <Keywords>
         <Keyword name="SWVER"  value="CytExpert 2.3.1.22" />
         <Keyword name="DGAIN"  value="1" />
         <Keyword name="WCH"  value="FSC" />
         <Keyword name="TRLGC"  value="None" />
         <Keyword name="PCHTP"  value="AutoThreshold" />
         <Keyword name="PCHID"  value="FSC" />
         <Keyword name="CH8HAVAL"  value="6875000" />
         <Keyword name="CH8AATFL"  value="4616" />
         <Keyword name="CH8HATFL"  value="391.375" />
         <Keyword name="CH8FLNMS"  value="APC-A750" />
         <Keyword name="CH8AS"  value="2" />
         <Keyword name="CH8HS"  value="8" />
         <Keyword name="CH8FL"  value="True" />
         <Keyword name="CH8THUS"  value="False" />
         <Keyword name="CH8DELTA"  value="24" />
         <Keyword name="CH8DELAY"  value="-44.96" />
         <Keyword name="CH8USH"  value="True" />
         <Keyword name="CH8GAIN"  value="378" />
         <Keyword name="CH8TR"  value="64" />
         <Keyword name="CH8TH"  value="10000" />
         <Keyword name="CH8DA"  value="0" />
         <Keyword name="CH8AD"  value="0" />
         <Keyword name="CH8NM"  value="APC-A750" />
         <Keyword name="CH8ID"  value="FL6" />
         <Keyword name="CH7HAVAL"  value="6875000" />
         <Keyword name="CH7AATFL"  value="4927" />
         <Keyword name="CH7HATFL"  value="420.375" />
         <Keyword name="CH7FLNMS"  value="APC" />
         <Keyword name="CH7AS"  value="2" />
         <Keyword name="CH7HS"  value="8" />
         <Keyword name="CH7FL"  value="True" />
         <Keyword name="CH7THUS"  value="False" />
         <Keyword name="CH7DELTA"  value="24" />
         <Keyword name="CH7DELAY"  value="-44.96" />
         <Keyword name="CH7USH"  value="True" />
         <Keyword name="CH7GAIN"  value="10" />
         <Keyword name="CH7TR"  value="64" />
         <Keyword name="CH7TH"  value="10000" />
         <Keyword name="CH7DA"  value="1" />
         <Keyword name="CH7AD"  value="1" />
         <Keyword name="CH7NM"  value="APC" />
         <Keyword name="CH7ID"  value="FL5" />
         <Keyword name="CH6HAVAL"  value="6875000" />
         <Keyword name="CH6AATFL"  value="4092" />
         <Keyword name="CH6HATFL"  value="396.625" />
         <Keyword name="CH6FLNMS"  value="PC7" />
         <Keyword name="CH6AS"  value="2" />
         <Keyword name="CH6HS"  value="8" />
         <Keyword name="CH6FL"  value="True" />
         <Keyword name="CH6THUS"  value="False" />
         <Keyword name="CH6DELTA"  value="24" />
         <Keyword name="CH6DELAY"  value="0" />
         <Keyword name="CH6USH"  value="True" />
         <Keyword name="CH6GAIN"  value="416" />
         <Keyword name="CH6TR"  value="64" />
         <Keyword name="CH6TH"  value="10000" />
         <Keyword name="CH6DA"  value="21" />
         <Keyword name="CH6AD"  value="13" />
         <Keyword name="CH6NM"  value="PC7" />
         <Keyword name="CH6ID"  value="FL4" />
         <Keyword name="CH5HAVAL"  value="6875000" />
         <Keyword name="CH5AATFL"  value="4247" />
         <Keyword name="CH5HATFL"  value="395.75" />
         <Keyword name="CH5FLNMS"  value="PC5.5" />
         <Keyword name="CH5AS"  value="2" />
         <Keyword name="CH5HS"  value="8" />
         <Keyword name="CH5FL"  value="True" />
         <Keyword name="CH5THUS"  value="False" />
         <Keyword name="CH5DELTA"  value="24" />
         <Keyword name="CH5DELAY"  value="0" />
         <Keyword name="CH5USH"  value="True" />
         <Keyword name="CH5GAIN"  value="10" />
         <Keyword name="CH5TR"  value="64" />
         <Keyword name="CH5TH"  value="10000" />
         <Keyword name="CH5DA"  value="20" />
         <Keyword name="CH5AD"  value="12" />
         <Keyword name="CH5NM"  value="PC5.5" />
         <Keyword name="CH5ID"  value="FL3" />
         <Keyword name="CH4HAVAL"  value="6875000" />
         <Keyword name="CH4AATFL"  value="5017.5" />
         <Keyword name="CH4HATFL"  value="544.375" />
         <Keyword name="CH4FLNMS"  value="PI" />
         <Keyword name="CH4AS"  value="2" />
         <Keyword name="CH4HS"  value="8" />
         <Keyword name="CH4FL"  value="True" />
         <Keyword name="CH4THUS"  value="False" />
         <Keyword name="CH4DELTA"  value="24" />
         <Keyword name="CH4DELAY"  value="0" />
         <Keyword name="CH4USH"  value="True" />
         <Keyword name="CH4GAIN"  value="10" />
         <Keyword name="CH4TR"  value="64" />
         <Keyword name="CH4TH"  value="10000" />
         <Keyword name="CH4DA"  value="18" />
         <Keyword name="CH4AD"  value="10" />
         <Keyword name="CH4NM"  value="PI" />
         <Keyword name="CH4ID"  value="FL2" />
         <Keyword name="CH3HAVAL"  value="6875000" />
         <Keyword name="CH3AATFL"  value="5514.5" />
         <Keyword name="CH3HATFL"  value="553.75" />
         <Keyword name="CH3FLNMS"  value="FITC" />
         <Keyword name="CH3AS"  value="2" />
         <Keyword name="CH3HS"  value="8" />
         <Keyword name="CH3FL"  value="True" />
         <Keyword name="CH3THUS"  value="False" />
         <Keyword name="CH3DELTA"  value="24" />
         <Keyword name="CH3DELAY"  value="0" />
         <Keyword name="CH3USH"  value="True" />
         <Keyword name="CH3GAIN"  value="10" />
         <Keyword name="CH3TR"  value="64" />
         <Keyword name="CH3TH"  value="10000" />
         <Keyword name="CH3DA"  value="19" />
         <Keyword name="CH3AD"  value="11" />
         <Keyword name="CH3NM"  value="FITC" />
         <Keyword name="CH3ID"  value="FL1" />
         <Keyword name="CH2HAVAL"  value="1250000" />
         <Keyword name="CH2AATFL"  value="4736.5" />
         <Keyword name="CH2HATFL"  value="431.125" />
         <Keyword name="CH2FLNMS"  value="SSC" />
         <Keyword name="CH2AS"  value="2" />
         <Keyword name="CH2HS"  value="8" />
         <Keyword name="CH2FL"  value="False" />
         <Keyword name="CH2THUS"  value="False" />
         <Keyword name="CH2DELTA"  value="24" />
         <Keyword name="CH2DELAY"  value="0" />
         <Keyword name="CH2USH"  value="True" />
         <Keyword name="CH2GAIN"  value="69" />
         <Keyword name="CH2TR"  value="64" />
         <Keyword name="CH2TH"  value="10000" />
         <Keyword name="CH2DA"  value="16" />
         <Keyword name="CH2AD"  value="8" />
         <Keyword name="CH2NM"  value="SSC" />
         <Keyword name="CH2ID"  value="SSC" />
         <Keyword name="CH1HAVAL"  value="1250000" />
         <Keyword name="CH1AATFL"  value="3815.5" />
         <Keyword name="CH1HATFL"  value="294.875" />
         <Keyword name="CH1AS"  value="2" />
         <Keyword name="CH1HS"  value="8" />
         <Keyword name="CH1FL"  value="False" />
         <Keyword name="CH1THUS"  value="False" />
         <Keyword name="CH1DELTA"  value="24" />
         <Keyword name="CH1DELAY"  value="0" />
         <Keyword name="CH1USH"  value="True" />
         <Keyword name="CH1GAIN"  value="28" />
         <Keyword name="CH1TR"  value="64" />
         <Keyword name="CH1TH"  value="10000" />
         <Keyword name="CH1DA"  value="22" />
         <Keyword name="CH1AD"  value="14" />
         <Keyword name="CH1NM"  value="FSC" />
         <Keyword name="CH1ID"  value="FSC" />
         <Keyword name="CHAR"  value="8" />
         <Keyword name="FLDSM"  value="10" />
         <Keyword name="$CYTSN"  value="BC42321" />
         <Keyword name="SN"  value="BC42321" />
         <Keyword name="COMPGAINA"  value="10101041610378" />
         <Keyword name="COMPA"  value="100000010000001000000100000010000001" />
         <Keyword name="COMPAFA"  value="000000" />
         <Keyword name="COMPBGA"  value="5514.55017.54247409249274616" />
         <Keyword name="COMPCHA"  value="FITCPIPC5.5PC7APCAPC-A750" />
         <Keyword name="COMPGAINH"  value="10101041610378" />
         <Keyword name="COMPH"  value="100000010000001000000100000010000001" />
         <Keyword name="COMPAFH"  value="000000" />
         <Keyword name="COMPBGH"  value="553.75544.375395.75396.625420.375391.375" />
         <Keyword name="COMPCHH"  value="FITCPIPC5.5PC7APCAPC-A750" />
         <Keyword name="AHCOMPSYNC"  value="False" />
         <Keyword name="USCOMP"  value="False" />
         <Keyword name="DURTIM"  value="27.453300" />
         <Keyword name="$OP"  value="cytoflex" />
         <Keyword name="$VOL"  value="4575.549" />
         <Keyword name="RCD"  value="True" />
         <Keyword name="FLLW"  value="True" />
         <Keyword name="IMPTTB"  value="False" />
         <Keyword name="$ABRT"  value="83" />
         <Keyword name="$LOST"  value="0" />
         <Keyword name="P18DISPLAY"  value="LIN" />
         <Keyword name="$P18G"  value="1.0" />
         <Keyword name="$P18E"  value="0,0" />
         <Keyword name="$P18B"  value="32" />
         <Keyword name="$P18R"  value="900000000" />
         <Keyword name="$P18S"  value="Time" />
         <Keyword name="$P18N"  value="Time" />
         <Keyword name="P17DISPLAY"  value="LIN" />
         <Keyword name="$P17G"  value="1.0" />
         <Keyword name="$P17E"  value="0,0" />
         <Keyword name="$P17B"  value="32" />
         <Keyword name="$P17R"  value="10000" />
         <Keyword name="$P17S"  value="FSC-Width" />
         <Keyword name="$P17N"  value="FSC-Width" />
         <Keyword name="P16DISPLAY"  value="LOG" />
         <Keyword name="$P16G"  value="1.0" />
         <Keyword name="$P16E"  value="0,0" />
         <Keyword name="$P16B"  value="32" />
         <Keyword name="$P16R"  value="16777216" />
         <Keyword name="$P16S"  value="APC-A750-A" />
         <Keyword name="$P16N"  value="FL6-A" />
         <Keyword name="P15DISPLAY"  value="LOG" />
         <Keyword name="$P15G"  value="1.0" />
         <Keyword name="$P15E"  value="0,0" />
         <Keyword name="$P15B"  value="32" />
         <Keyword name="$P15R"  value="16777216" />
         <Keyword name="$P15S"  value="APC-A750-H" />
         <Keyword name="$P15N"  value="FL6-H" />
         <Keyword name="P14DISPLAY"  value="LOG" />
         <Keyword name="$P14G"  value="1.0" />
         <Keyword name="$P14E"  value="0,0" />
         <Keyword name="$P14B"  value="32" />
         <Keyword name="$P14R"  value="16777216" />
         <Keyword name="$P14S"  value="APC-A" />
         <Keyword name="$P14N"  value="FL5-A" />
         <Keyword name="P13DISPLAY"  value="LOG" />
         <Keyword name="$P13G"  value="1.0" />
         <Keyword name="$P13E"  value="0,0" />
         <Keyword name="$P13B"  value="32" />
         <Keyword name="$P13R"  value="16777216" />
         <Keyword name="$P13S"  value="APC-H" />
         <Keyword name="$P13N"  value="FL5-H" />
         <Keyword name="P12DISPLAY"  value="LOG" />
         <Keyword name="$P12G"  value="1.0" />
         <Keyword name="$P12E"  value="0,0" />
         <Keyword name="$P12B"  value="32" />
         <Keyword name="$P12R"  value="16777216" />
         <Keyword name="$P12S"  value="PC7-A" />
         <Keyword name="$P12N"  value="FL4-A" />
         <Keyword name="P11DISPLAY"  value="LOG" />
         <Keyword name="$P11G"  value="1.0" />
         <Keyword name="$P11E"  value="0,0" />
         <Keyword name="$P11B"  value="32" />
         <Keyword name="$P11R"  value="16777216" />
         <Keyword name="$P11S"  value="PC7-H" />
         <Keyword name="$P11N"  value="FL4-H" />
         <Keyword name="P10DISPLAY"  value="LOG" />
         <Keyword name="$P10G"  value="1.0" />
         <Keyword name="$P10E"  value="0,0" />
         <Keyword name="$P10B"  value="32" />
         <Keyword name="$P10R"  value="16777216" />
         <Keyword name="$P10S"  value="PC5.5-A" />
         <Keyword name="$P10N"  value="FL3-A" />
         <Keyword name="P9DISPLAY"  value="LOG" />
         <Keyword name="$P9G"  value="1.0" />
         <Keyword name="$P9E"  value="0,0" />
         <Keyword name="$P9B"  value="32" />
         <Keyword name="$P9R"  value="16777216" />
         <Keyword name="$P9S"  value="PC5.5-H" />
         <Keyword name="$P9N"  value="FL3-H" />
         <Keyword name="P8DISPLAY"  value="LOG" />
         <Keyword name="$P8G"  value="1.0" />
         <Keyword name="$P8E"  value="0,0" />
         <Keyword name="$P8B"  value="32" />
         <Keyword name="$P8R"  value="16777216" />
         <Keyword name="$P8S"  value="PI-A" />
         <Keyword name="$P8N"  value="FL2-A" />
         <Keyword name="P7DISPLAY"  value="LOG" />
         <Keyword name="$P7G"  value="1.0" />
         <Keyword name="$P7E"  value="0,0" />
         <Keyword name="$P7B"  value="32" />
         <Keyword name="$P7R"  value="16777216" />
         <Keyword name="$P7S"  value="PI-H" />
         <Keyword name="$P7N"  value="FL2-H" />
         <Keyword name="P6DISPLAY"  value="LOG" />
         <Keyword name="$P6G"  value="1.0" />
         <Keyword name="$P6E"  value="0,0" />
         <Keyword name="$P6B"  value="32" />
         <Keyword name="$P6R"  value="16777216" />
         <Keyword name="$P6S"  value="FITC-A" />
         <Keyword name="$P6N"  value="FL1-A" />
         <Keyword name="P5DISPLAY"  value="LOG" />
         <Keyword name="$P5G"  value="1.0" />
         <Keyword name="$P5E"  value="0,0" />
         <Keyword name="$P5B"  value="32" />
         <Keyword name="$P5R"  value="16777216" />
         <Keyword name="$P5S"  value="FITC-H" />
         <Keyword name="$P5N"  value="FL1-H" />
         <Keyword name="P4DISPLAY"  value="LIN" />
         <Keyword name="$P4G"  value="1.0" />
         <Keyword name="$P4E"  value="0,0" />
         <Keyword name="$P4B"  value="32" />
         <Keyword name="$P4R"  value="16777216" />
         <Keyword name="$P4S"  value="SSC-A" />
         <Keyword name="$P4N"  value="SSC-A" />
         <Keyword name="P3DISPLAY"  value="LIN" />
         <Keyword name="$P3G"  value="1.0" />
         <Keyword name="$P3E"  value="0,0" />
         <Keyword name="$P3B"  value="32" />
         <Keyword name="$P3R"  value="16777216" />
         <Keyword name="$P3S"  value="SSC-H" />
         <Keyword name="$P3N"  value="SSC-H" />
         <Keyword name="P2DISPLAY"  value="LIN" />
         <Keyword name="$P2G"  value="1.0" />
         <Keyword name="$P2E"  value="0,0" />
         <Keyword name="$P2B"  value="32" />
         <Keyword name="$P2R"  value="16777216" />
         <Keyword name="$P2S"  value="FSC-A" />
         <Keyword name="$P2N"  value="FSC-A" />
         <Keyword name="P1DISPLAY"  value="LIN" />
         <Keyword name="$P1G"  value="1.0" />
         <Keyword name="$P1E"  value="0,0" />
         <Keyword name="$P1B"  value="32" />
         <Keyword name="$P1R"  value="16777216" />
         <Keyword name="$P1S"  value="FSC-H" />
         <Keyword name="$P1N"  value="FSC-H" />
         <Keyword name="$TIMESTEP"  value="0.00002" />
         <Keyword name="USRCVOL"  value="False" />
         <Keyword name="RCVOL"  value="10" />
         <Keyword name="$SPILLOVER"  value="12,FL1-H,FL2-H,FL3-H,FL4-H,FL5-H,FL6-H,FL1-A,FL2-A,FL3-A,FL4-A,FL5-A,FL6-A,1,0,0,0,0,0,0,0,0,0,0,0,0,1,0,0,0,0,0,0,0,0,0,0,0,0,1,0,0,0,0,0,0,0,0,0,0,0,0,1,0,0,0,0,0,0,0,0,0,0,0,0,1,0,0,0,0,0,0,0,0,0,0,0,0,1,0,0,0,0,0,0,0,0,0,0,0,0,1,0,0,0,0,0,0,0,0,0,0,0,0,1,0,0,0,0,0,0,0,0,0,0,0,0,1,0,0,0,0,0,0,0,0,0,0,0,0,1,0,0,0,0,0,0,0,0,0,0,0,0,1,0,0,0,0,0,0,0,0,0,0,0,0,1" />
         <Keyword name="USRCTIM"  value="True" />
         <Keyword name="RCTIM"  value="600" />
         <Keyword name="CGNM"  value="All Events " />
         <Keyword name="USRCTOT"  value="True" />
         <Keyword name="RCTOT"  value="10000" />
         <Keyword name="$CYT"  value="CytoFLEX" />
         <Keyword name="$DATE"  value="09-Aug-2021" />
         <Keyword name="$ETIM"  value="15:55:04" />
         <Keyword name="$BTIM"  value="15:54:36" />
         <Keyword name="$PAR"  value="18" />
         <Keyword name="TBNM"  value="blank" />
         <Keyword name="TBID"  value="53c1ed1a-d844-4ecf-a7a8-9ba6ab03d72b" />
         <Keyword name="CYTEXPERTFIL"  value="True" />
         <Keyword name="$NEXTDATA"  value="0" />
         <Keyword name="$DATATYPE"  value="F" />
         <Keyword name="$BYTEORD"  value="1,2,3,4" />
         <Keyword name="$MODE"  value="L" />
         <Keyword name="$SYS"  value="Microsoft Windows NT 6.2.9200.0" />
         <Keyword name="$FIL"  value="blank.fcs" />
         <Keyword name="FILVER"  value="1" />
         <Keyword name="$TOT"  value="0000000000010000" />
         <Keyword name="$ENDANALYSIS"  value="0" />
         <Keyword name="$BEGINANALYSIS"  value="0" />
         <Keyword name="$ENDDATA"  value="0000000000725983" />
         <Keyword name="$BEGINDATA"  value="0000000000005984" />
         <Keyword name="$ENDSTEXT"  value="0" />
         <Keyword name="$BEGINSTEXT"  value="0" />
         <Keyword name="FJ_FCS_VERSION"  value="3" />
       </Keywords>
       <SampleNode name="Fig.3 Blank control of Untransduced T cells.fcs"  annotation=""  owningGroup=""  expanded="1"  sortPriority="10"  count="10000"  sampleID="23" >
         <Graph smoothing="0"  backColor="#ffffff"  foreColor="#000000"  heatMapStatParameter="FL1-H"  type="Pseudocolor"  fast="1" >
           <Axis dimension="x"  name="FL5-A"  label=""  auto="auto" />
           <Axis dimension="y"  name="SSC-H"  label=""  auto="auto" />
           <GraphSettings level="5%"  smoothingHighResolution="1"  contourHighResolution="1"  histogramSmoothingCount="0"  graphResolution="256"  showOutliers="0"  drawLargeDots="0"  dotsToDraw="8000"  tint="le.chartfill.tinted.40"  lineWeight="le.lineweight.normal"  lineStyle="le.linestyle.solid" />
           <GraphEnvironment showGrid="0"  showAxes="tnlTNL"  showGates="1"  showFreqOnPlots="1"  showGateNameOnPlots="1"  showMedians="0"  showUncomped="0"  addEventParam="0"  lastYAxisName="" >
             <TextTraits font="SansSerif"  size="11"  name="Labels"  style="plain"  color="#000000"  background="#00ffffff"  just="left" />
             <TextTraits font="SansSerif"  size="11"  name="LayoutGates"  style="plain"  color="#000000"  background="#00ffffff"  just="left" />
             <TextTraits font="SansSerif"  size="9"  name="Numbers"  style="plain"  color="#000000"  background="#00ffffff"  just="left" />
             <TextTraits font="SansSerif"  size="9"  name="Legend"  style="plain"  color="#000000"  background="#00ffffff"  just="left" />
             <WindowPosition x="620"  y="20"  width="390"  height="622"  displayed="0"  panelState="---" />
           </GraphEnvironment>
         </Graph>
         <Subpopulations>
           <Population name="APC-A, SSC-H subset"  annotation=""  owningGroup=""  expanded="1"  sortPriority="10"  count="2" >
             <Graph smoothing="0"  backColor="#ffffff"  foreColor="#000000"  heatMapStatParameter="FL1-H"  type="Pseudocolor"  fast="1" >
               <Axis dimension="x"  name="FL5-A"  label=""  auto="auto" />
               <Axis dimension="y"  name="SSC-H"  label=""  auto="auto" />
               <GraphSettings level="5%"  smoothingHighResolution="1"  contourHighResolution="1"  histogramSmoothingCount="0"  graphResolution="256"  showOutliers="0"  drawLargeDots="0"  dotsToDraw="8000"  tint="le.chartfill.tinted.40"  lineWeight="le.lineweight.normal"  lineStyle="le.linestyle.solid" />
               <GraphEnvironment showGrid="0"  showAxes="tnlTNL"  showGates="1"  showFreqOnPlots="1"  showGateNameOnPlots="1"  showMedians="0"  showUncomped="0"  addEventParam="0"  lastYAxisName="" >
                 <TextTraits font="SansSerif"  size="11"  name="Labels"  style="plain"  color="#000000"  background="#00ffffff"  just="left" />
                 <TextTraits font="SansSerif"  size="11"  name="LayoutGates"  style="plain"  color="#000000"  background="#00ffffff"  just="left" />
                 <TextTraits font="SansSerif"  size="9"  name="Numbers"  style="plain"  color="#000000"  background="#00ffffff"  just="left" />
                 <TextTraits font="SansSerif"  size="9"  name="Legend"  style="plain"  color="#000000"  background="#00ffffff"  just="left" />
                 <WindowPosition x="620"  y="20"  width="390"  height="622"  displayed="1"  panelState="---" />
               </GraphEnvironment>
             </Graph>
             <Gate gating:id="ID1847770319" >
               <gating:RectangleGate eventsInside="1"  annoOffsetX="20"  annoOffsetY="-63"  tint="#000000"  isTinted="0"  lineWeight="Normal"  userDefined="1"  percentX="0"  percentY="0" >
                 <gating:dimension gating:min="768.3263807032926"  gating:max="1016469.8384933923" >
                   <data-type:fcs-dimension data-type:name="FL5-A" />
                 </gating:dimension>
                 <gating:dimension gating:min="2977.1503677538462"  gating:max="838356.5341294665" >
                   <data-type:fcs-dimension data-type:name="SSC-H" />
                 </gating:dimension>
               </gating:RectangleGate>
             </Gate>
           </Population>
         </Subpopulations>
       </SampleNode>
     </Sample>
     <Sample>
       <DataSet uri="file:/C:/Users/Lenovo/Desktop/流式数据/新建文件夹/流式数据/2020.8.9/Fig.3%20PE%20single%20postive%20control%20of%20Untransduced%20T%20cells.fcs"  sampleID="24" />
       <transforms:spilloverMatrix prefix="Comp-"  name="采集定义"  editable="0"  color="#c0c0c0"  version="FlowJo-10.4"  status="FINALIZED"  transforms:id="a05c2180-edff-448b-b0e8-ec9a8d7f4064"  suffix="" >
         <data-type:parameters>
           <data-type:parameter data-type:name="FL1-H" />
           <data-type:parameter data-type:name="FL2-H" />
           <data-type:parameter data-type:name="FL3-H" />
           <data-type:parameter data-type:name="FL4-H" />
           <data-type:parameter data-type:name="FL5-H" />
           <data-type:parameter data-type:name="FL6-H" />
           <data-type:parameter data-type:name="FL1-A" />
           <data-type:parameter data-type:name="FL2-A" />
           <data-type:parameter data-type:name="FL3-A" />
           <data-type:parameter data-type:name="FL4-A" />
           <data-type:parameter data-type:name="FL5-A" />
           <data-type:parameter data-type:name="FL6-A" />
         </data-type:parameters>
         <transforms:spillover data-type:parameter="FL1-H" >
           <transforms:coefficient data-type:parameter="FL1-H"  transforms:value="1" />
           <transforms:coefficient data-type:parameter="FL2-H"  transforms:value="0" />
           <transforms:coefficient data-type:parameter="FL3-H"  transforms:value="0" />
           <transforms:coefficient data-type:parameter="FL4-H"  transforms:value="0" />
           <transforms:coefficient data-type:parameter="FL5-H"  transforms:value="0" />
           <transforms:coefficient data-type:parameter="FL6-H"  transforms:value="0" />
           <transforms:coefficient data-type:parameter="FL1-A"  transforms:value="0" />
           <transforms:coefficient data-type:parameter="FL2-A"  transforms:value="0" />
           <transforms:coefficient data-type:parameter="FL3-A"  transforms:value="0" />
           <transforms:coefficient data-type:parameter="FL4-A"  transforms:value="0" />
           <transforms:coefficient data-type:parameter="FL5-A"  transforms:value="0" />
           <transforms:coefficient data-type:parameter="FL6-A"  transforms:value="0" />
         </transforms:spillover>
         <transforms:spillover data-type:parameter="FL2-H" >
           <transforms:coefficient data-type:parameter="FL1-H"  transforms:value="0" />
           <transforms:coefficient data-type:parameter="FL2-H"  transforms:value="1" />
           <transforms:coefficient data-type:parameter="FL3-H"  transforms:value="0" />
           <transforms:coefficient data-type:parameter="FL4-H"  transforms:value="0" />
           <transforms:coefficient data-type:parameter="FL5-H"  transforms:value="0" />
           <transforms:coefficient data-type:parameter="FL6-H"  transforms:value="0" />
           <transforms:coefficient data-type:parameter="FL1-A"  transforms:value="0" />
           <transforms:coefficient data-type:parameter="FL2-A"  transforms:value="0" />
           <transforms:coefficient data-type:parameter="FL3-A"  transforms:value="0" />
           <transforms:coefficient data-type:parameter="FL4-A"  transforms:value="0" />
           <transforms:coefficient data-type:parameter="FL5-A"  transforms:value="0" />
           <transforms:coefficient data-type:parameter="FL6-A"  transforms:value="0" />
         </transforms:spillover>
         <transforms:spillover data-type:parameter="FL3-H" >
           <transforms:coefficient data-type:parameter="FL1-H"  transforms:value="0" />
           <transforms:coefficient data-type:parameter="FL2-H"  transforms:value="0" />
           <transforms:coefficient data-type:parameter="FL3-H"  transforms:value="1" />
           <transforms:coefficient data-type:parameter="FL4-H"  transforms:value="0" />
           <transforms:coefficient data-type:parameter="FL5-H"  transforms:value="0" />
           <transforms:coefficient data-type:parameter="FL6-H"  transforms:value="0" />
           <transforms:coefficient data-type:parameter="FL1-A"  transforms:value="0" />
           <transforms:coefficient data-type:parameter="FL2-A"  transforms:value="0" />
           <transforms:coefficient data-type:parameter="FL3-A"  transforms:value="0" />
           <transforms:coefficient data-type:parameter="FL4-A"  transforms:value="0" />
           <transforms:coefficient data-type:parameter="FL5-A"  transforms:value="0" />
           <transforms:coefficient data-type:parameter="FL6-A"  transforms:value="0" />
         </transforms:spillover>
         <transforms:spillover data-type:parameter="FL4-H" >
           <transforms:coefficient data-type:parameter="FL1-H"  transforms:value="0" />
           <transforms:coefficient data-type:parameter="FL2-H"  transforms:value="0" />
           <transforms:coefficient data-type:parameter="FL3-H"  transforms:value="0" />
           <transforms:coefficient data-type:parameter="FL4-H"  transforms:value="1" />
           <transforms:coefficient data-type:parameter="FL5-H"  transforms:value="0" />
           <transforms:coefficient data-type:parameter="FL6-H"  transforms:value="0" />
           <transforms:coefficient data-type:parameter="FL1-A"  transforms:value="0" />
           <transforms:coefficient data-type:parameter="FL2-A"  transforms:value="0" />
           <transforms:coefficient data-type:parameter="FL3-A"  transforms:value="0" />
           <transforms:coefficient data-type:parameter="FL4-A"  transforms:value="0" />
           <transforms:coefficient data-type:parameter="FL5-A"  transforms:value="0" />
           <transforms:coefficient data-type:parameter="FL6-A"  transforms:value="0" />
         </transforms:spillover>
         <transforms:spillover data-type:parameter="FL5-H" >
           <transforms:coefficient data-type:parameter="FL1-H"  transforms:value="0" />
           <transforms:coefficient data-type:parameter="FL2-H"  transforms:value="0" />
           <transforms:coefficient data-type:parameter="FL3-H"  transforms:value="0" />
           <transforms:coefficient data-type:parameter="FL4-H"  transforms:value="0" />
           <transforms:coefficient data-type:parameter="FL5-H"  transforms:value="1" />
           <transforms:coefficient data-type:parameter="FL6-H"  transforms:value="0" />
           <transforms:coefficient data-type:parameter="FL1-A"  transforms:value="0" />
           <transforms:coefficient data-type:parameter="FL2-A"  transforms:value="0" />
           <transforms:coefficient data-type:parameter="FL3-A"  transforms:value="0" />
           <transforms:coefficient data-type:parameter="FL4-A"  transforms:value="0" />
           <transforms:coefficient data-type:parameter="FL5-A"  transforms:value="0" />
           <transforms:coefficient data-type:parameter="FL6-A"  transforms:value="0" />
         </transforms:spillover>
         <transforms:spillover data-type:parameter="FL6-H" >
           <transforms:coefficient data-type:parameter="FL1-H"  transforms:value="0" />
           <transforms:coefficient data-type:parameter="FL2-H"  transforms:value="0" />
           <transforms:coefficient data-type:parameter="FL3-H"  transforms:value="0" />
           <transforms:coefficient data-type:parameter="FL4-H"  transforms:value="0" />
           <transforms:coefficient data-type:parameter="FL5-H"  transforms:value="0" />
           <transforms:coefficient data-type:parameter="FL6-H"  transforms:value="1" />
           <transforms:coefficient data-type:parameter="FL1-A"  transforms:value="0" />
           <transforms:coefficient data-type:parameter="FL2-A"  transforms:value="0" />
           <transforms:coefficient data-type:parameter="FL3-A"  transforms:value="0" />
           <transforms:coefficient data-type:parameter="FL4-A"  transforms:value="0" />
           <transforms:coefficient data-type:parameter="FL5-A"  transforms:value="0" />
           <transforms:coefficient data-type:parameter="FL6-A"  transforms:value="0" />
         </transforms:spillover>
         <transforms:spillover data-type:parameter="FL1-A" >
           <transforms:coefficient data-type:parameter="FL1-H"  transforms:value="0" />
           <transforms:coefficient data-type:parameter="FL2-H"  transforms:value="0" />
           <transforms:coefficient data-type:parameter="FL3-H"  transforms:value="0" />
           <transforms:coefficient data-type:parameter="FL4-H"  transforms:value="0" />
           <transforms:coefficient data-type:parameter="FL5-H"  transforms:value="0" />
           <transforms:coefficient data-type:parameter="FL6-H"  transforms:value="0" />
           <transforms:coefficient data-type:parameter="FL1-A"  transforms:value="1" />
           <transforms:coefficient data-type:parameter="FL2-A"  transforms:value="0.1199999973" />
           <transforms:coefficient data-type:parameter="FL3-A"  transforms:value="0" />
           <transforms:coefficient data-type:parameter="FL4-A"  transforms:value="0" />
           <transforms:coefficient data-type:parameter="FL5-A"  transforms:value="0" />
           <transforms:coefficient data-type:parameter="FL6-A"  transforms:value="0" />
         </transforms:spillover>
         <transforms:spillover data-type:parameter="FL2-A" >
           <transforms:coefficient data-type:parameter="FL1-H"  transforms:value="0" />
           <transforms:coefficient data-type:parameter="FL2-H"  transforms:value="0" />
           <transforms:coefficient data-type:parameter="FL3-H"  transforms:value="0" />
           <transforms:coefficient data-type:parameter="FL4-H"  transforms:value="0" />
           <transforms:coefficient data-type:parameter="FL5-H"  transforms:value="0" />
           <transforms:coefficient data-type:parameter="FL6-H"  transforms:value="0" />
           <transforms:coefficient data-type:parameter="FL1-A"  transforms:value="0.0140000004" />
           <transforms:coefficient data-type:parameter="FL2-A"  transforms:value="1" />
           <transforms:coefficient data-type:parameter="FL3-A"  transforms:value="0.0450000018" />
           <transforms:coefficient data-type:parameter="FL4-A"  transforms:value="0" />
           <transforms:coefficient data-type:parameter="FL5-A"  transforms:value="0" />
           <transforms:coefficient data-type:parameter="FL6-A"  transforms:value="0" />
         </transforms:spillover>
         <transforms:spillover data-type:parameter="FL3-A" >
           <transforms:coefficient data-type:parameter="FL1-H"  transforms:value="0" />
           <transforms:coefficient data-type:parameter="FL2-H"  transforms:value="0" />
           <transforms:coefficient data-type:parameter="FL3-H"  transforms:value="0" />
           <transforms:coefficient data-type:parameter="FL4-H"  transforms:value="0" />
           <transforms:coefficient data-type:parameter="FL5-H"  transforms:value="0" />
           <transforms:coefficient data-type:parameter="FL6-H"  transforms:value="0" />
           <transforms:coefficient data-type:parameter="FL1-A"  transforms:value="0" />
           <transforms:coefficient data-type:parameter="FL2-A"  transforms:value="0" />
           <transforms:coefficient data-type:parameter="FL3-A"  transforms:value="1" />
           <transforms:coefficient data-type:parameter="FL4-A"  transforms:value="0" />
           <transforms:coefficient data-type:parameter="FL5-A"  transforms:value="0" />
           <transforms:coefficient data-type:parameter="FL6-A"  transforms:value="0" />
         </transforms:spillover>
         <transforms:spillover data-type:parameter="FL4-A" >
           <transforms:coefficient data-type:parameter="FL1-H"  transforms:value="0" />
           <transforms:coefficient data-type:parameter="FL2-H"  transforms:value="0" />
           <transforms:coefficient data-type:parameter="FL3-H"  transforms:value="0" />
           <transforms:coefficient data-type:parameter="FL4-H"  transforms:value="0" />
           <transforms:coefficient data-type:parameter="FL5-H"  transforms:value="0" />
           <transforms:coefficient data-type:parameter="FL6-H"  transforms:value="0" />
           <transforms:coefficient data-type:parameter="FL1-A"  transforms:value="0" />
           <transforms:coefficient data-type:parameter="FL2-A"  transforms:value="0" />
           <transforms:coefficient data-type:parameter="FL3-A"  transforms:value="0" />
           <transforms:coefficient data-type:parameter="FL4-A"  transforms:value="1" />
           <transforms:coefficient data-type:parameter="FL5-A"  transforms:value="0" />
           <transforms:coefficient data-type:parameter="FL6-A"  transforms:value="0" />
         </transforms:spillover>
         <transforms:spillover data-type:parameter="FL5-A" >
           <transforms:coefficient data-type:parameter="FL1-H"  transforms:value="0" />
           <transforms:coefficient data-type:parameter="FL2-H"  transforms:value="0" />
           <transforms:coefficient data-type:parameter="FL3-H"  transforms:value="0" />
           <transforms:coefficient data-type:parameter="FL4-H"  transforms:value="0" />
           <transforms:coefficient data-type:parameter="FL5-H"  transforms:value="0" />
           <transforms:coefficient data-type:parameter="FL6-H"  transforms:value="0" />
           <transforms:coefficient data-type:parameter="FL1-A"  transforms:value="0" />
           <transforms:coefficient data-type:parameter="FL2-A"  transforms:value="0" />
           <transforms:coefficient data-type:parameter="FL3-A"  transforms:value="0" />
           <transforms:coefficient data-type:parameter="FL4-A"  transforms:value="0" />
           <transforms:coefficient data-type:parameter="FL5-A"  transforms:value="1" />
           <transforms:coefficient data-type:parameter="FL6-A"  transforms:value="0" />
         </transforms:spillover>
         <transforms:spillover data-type:parameter="FL6-A" >
           <transforms:coefficient data-type:parameter="FL1-H"  transforms:value="0" />
           <transforms:coefficient data-type:parameter="FL2-H"  transforms:value="0" />
           <transforms:coefficient data-type:parameter="FL3-H"  transforms:value="0" />
           <transforms:coefficient data-type:parameter="FL4-H"  transforms:value="0" />
           <transforms:coefficient data-type:parameter="FL5-H"  transforms:value="0" />
           <transforms:coefficient data-type:parameter="FL6-H"  transforms:value="0" />
           <transforms:coefficient data-type:parameter="FL1-A"  transforms:value="0" />
           <transforms:coefficient data-type:parameter="FL2-A"  transforms:value="0" />
           <transforms:coefficient data-type:parameter="FL3-A"  transforms:value="0" />
           <transforms:coefficient data-type:parameter="FL4-A"  transforms:value="0" />
           <transforms:coefficient data-type:parameter="FL5-A"  transforms:value="0" />
           <transforms:coefficient data-type:parameter="FL6-A"  transforms:value="1" />
         </transforms:spillover>
       </transforms:spilloverMatrix>
       <Transformations>
         <transforms:log transforms:offset="100"  transforms:decades="5.2247198959" >
           <data-type:parameter data-type:name="FSC-H" />
         </transforms:log>
         <transforms:log transforms:offset="100"  transforms:decades="5.2247198959" >
           <data-type:parameter data-type:name="FSC-A" />
         </transforms:log>
         <transforms:log transforms:offset="100"  transforms:decades="5.2247198959" >
           <data-type:parameter data-type:name="SSC-H" />
         </transforms:log>
         <transforms:log transforms:offset="100"  transforms:decades="5.2247198959" >
           <data-type:parameter data-type:name="SSC-A" />
         </transforms:log>
         <transforms:log transforms:offset="100"  transforms:decades="5.2247198959" >
           <data-type:parameter data-type:name="FL1-H" />
         </transforms:log>
         <transforms:log transforms:offset="100"  transforms:decades="5.2247198959" >
           <data-type:parameter data-type:name="FL1-A" />
         </transforms:log>
         <transforms:log transforms:offset="100"  transforms:decades="5.2247198959" >
           <data-type:parameter data-type:name="FL2-H" />
         </transforms:log>
         <transforms:log transforms:offset="3.1622776602"  transforms:decades="5.2247198959" >
           <data-type:parameter data-type:name="FL2-A" />
         </transforms:log>
         <transforms:log transforms:offset="100"  transforms:decades="5.2247198959" >
           <data-type:parameter data-type:name="FL3-H" />
         </transforms:log>
         <transforms:log transforms:offset="0.316227766"  transforms:decades="5.7247198959" >
           <data-type:parameter data-type:name="FL3-A" />
         </transforms:log>
         <transforms:log transforms:offset="100"  transforms:decades="5.2247198959" >
           <data-type:parameter data-type:name="FL4-H" />
         </transforms:log>
         <transforms:log transforms:offset="100"  transforms:decades="5.2247198959" >
           <data-type:parameter data-type:name="FL4-A" />
         </transforms:log>
         <transforms:log transforms:offset="100"  transforms:decades="5.2247198959" >
           <data-type:parameter data-type:name="FL5-H" />
         </transforms:log>
         <transforms:log transforms:offset="100"  transforms:decades="5.2247198959" >
           <data-type:parameter data-type:name="FL5-A" />
         </transforms:log>
         <transforms:log transforms:offset="100"  transforms:decades="5.2247198959" >
           <data-type:parameter data-type:name="FL6-H" />
         </transforms:log>
         <transforms:log transforms:offset="100"  transforms:decades="5.2247198959" >
           <data-type:parameter data-type:name="FL6-A" />
         </transforms:log>
         <transforms:linear transforms:minRange="0"  transforms:maxRange="10000"  gain="1" >
           <data-type:parameter data-type:name="FSC-Width" />
         </transforms:linear>
         <transforms:linear transforms:minRange="0.0350828048"  transforms:maxRange="112"  gain="0.0000199335" >
           <data-type:parameter data-type:name="Time" />
         </transforms:linear>
         <transforms:log transforms:offset="100"  transforms:decades="5.2247198959" >
           <data-type:parameter data-type:name="Comp-FL1-H" />
         </transforms:log>
         <transforms:log transforms:offset="100"  transforms:decades="5.2247198959" >
           <data-type:parameter data-type:name="Comp-FL2-H" />
         </transforms:log>
         <transforms:log transforms:offset="100"  transforms:decades="5.2247198959" >
           <data-type:parameter data-type:name="Comp-FL3-H" />
         </transforms:log>
         <transforms:log transforms:offset="100"  transforms:decades="5.2247198959" >
           <data-type:parameter data-type:name="Comp-FL4-H" />
         </transforms:log>
         <transforms:log transforms:offset="100"  transforms:decades="5.2247198959" >
           <data-type:parameter data-type:name="Comp-FL5-H" />
         </transforms:log>
         <transforms:log transforms:offset="100"  transforms:decades="5.2247198959" >
           <data-type:parameter data-type:name="Comp-FL6-H" />
         </transforms:log>
         <transforms:log transforms:offset="100"  transforms:decades="5.2247198959" >
           <data-type:parameter data-type:name="Comp-FL1-A" />
         </transforms:log>
         <transforms:log transforms:offset="3.1622776602"  transforms:decades="5.2247198959" >
           <data-type:parameter data-type:name="Comp-FL2-A" />
         </transforms:log>
         <transforms:log transforms:offset="0.316227766"  transforms:decades="5.7247198959" >
           <data-type:parameter data-type:name="Comp-FL3-A" />
         </transforms:log>
         <transforms:log transforms:offset="100"  transforms:decades="5.2247198959" >
           <data-type:parameter data-type:name="Comp-FL4-A" />
         </transforms:log>
         <transforms:log transforms:offset="100"  transforms:decades="5.2247198959" >
           <data-type:parameter data-type:name="Comp-FL5-A" />
         </transforms:log>
         <transforms:log transforms:offset="100"  transforms:decades="5.2247198959" >
           <data-type:parameter data-type:name="Comp-FL6-A" />
         </transforms:log>
       </Transformations>
       <Keywords>
         <Keyword name="SWVER"  value="CytExpert 2.3.1.22" />
         <Keyword name="DGAIN"  value="1" />
         <Keyword name="WCH"  value="FSC" />
         <Keyword name="TRLGC"  value="None" />
         <Keyword name="PCHTP"  value="AutoThreshold" />
         <Keyword name="PCHID"  value="FSC" />
         <Keyword name="CH8HAVAL"  value="6875000" />
         <Keyword name="CH8AATFL"  value="4616" />
         <Keyword name="CH8HATFL"  value="391.375" />
         <Keyword name="CH8FLNMS"  value="APC-A750" />
         <Keyword name="CH8AS"  value="2" />
         <Keyword name="CH8HS"  value="8" />
         <Keyword name="CH8FL"  value="True" />
         <Keyword name="CH8THUS"  value="False" />
         <Keyword name="CH8DELTA"  value="24" />
         <Keyword name="CH8DELAY"  value="-44.96" />
         <Keyword name="CH8USH"  value="True" />
         <Keyword name="CH8GAIN"  value="378" />
         <Keyword name="CH8TR"  value="64" />
         <Keyword name="CH8TH"  value="10000" />
         <Keyword name="CH8DA"  value="0" />
         <Keyword name="CH8AD"  value="0" />
         <Keyword name="CH8NM"  value="APC-A750" />
         <Keyword name="CH8ID"  value="FL6" />
         <Keyword name="CH7HAVAL"  value="6875000" />
         <Keyword name="CH7AATFL"  value="4927" />
         <Keyword name="CH7HATFL"  value="420.375" />
         <Keyword name="CH7FLNMS"  value="APC" />
         <Keyword name="CH7AS"  value="2" />
         <Keyword name="CH7HS"  value="8" />
         <Keyword name="CH7FL"  value="True" />
         <Keyword name="CH7THUS"  value="False" />
         <Keyword name="CH7DELTA"  value="24" />
         <Keyword name="CH7DELAY"  value="-44.96" />
         <Keyword name="CH7USH"  value="True" />
         <Keyword name="CH7GAIN"  value="10" />
         <Keyword name="CH7TR"  value="64" />
         <Keyword name="CH7TH"  value="10000" />
         <Keyword name="CH7DA"  value="1" />
         <Keyword name="CH7AD"  value="1" />
         <Keyword name="CH7NM"  value="APC" />
         <Keyword name="CH7ID"  value="FL5" />
         <Keyword name="CH6HAVAL"  value="6875000" />
         <Keyword name="CH6AATFL"  value="4092" />
         <Keyword name="CH6HATFL"  value="396.625" />
         <Keyword name="CH6FLNMS"  value="PC7" />
         <Keyword name="CH6AS"  value="2" />
         <Keyword name="CH6HS"  value="8" />
         <Keyword name="CH6FL"  value="True" />
         <Keyword name="CH6THUS"  value="False" />
         <Keyword name="CH6DELTA"  value="24" />
         <Keyword name="CH6DELAY"  value="0" />
         <Keyword name="CH6USH"  value="True" />
         <Keyword name="CH6GAIN"  value="416" />
         <Keyword name="CH6TR"  value="64" />
         <Keyword name="CH6TH"  value="10000" />
         <Keyword name="CH6DA"  value="21" />
         <Keyword name="CH6AD"  value="13" />
         <Keyword name="CH6NM"  value="PC7" />
         <Keyword name="CH6ID"  value="FL4" />
         <Keyword name="CH5HAVAL"  value="6875000" />
         <Keyword name="CH5AATFL"  value="4247" />
         <Keyword name="CH5HATFL"  value="395.75" />
         <Keyword name="CH5FLNMS"  value="PC5.5" />
         <Keyword name="CH5AS"  value="2" />
         <Keyword name="CH5HS"  value="8" />
         <Keyword name="CH5FL"  value="True" />
         <Keyword name="CH5THUS"  value="False" />
         <Keyword name="CH5DELTA"  value="24" />
         <Keyword name="CH5DELAY"  value="0" />
         <Keyword name="CH5USH"  value="True" />
         <Keyword name="CH5GAIN"  value="10" />
         <Keyword name="CH5TR"  value="64" />
         <Keyword name="CH5TH"  value="10000" />
         <Keyword name="CH5DA"  value="20" />
         <Keyword name="CH5AD"  value="12" />
         <Keyword name="CH5NM"  value="PC5.5" />
         <Keyword name="CH5ID"  value="FL3" />
         <Keyword name="CH4HAVAL"  value="6875000" />
         <Keyword name="CH4AATFL"  value="5017.5" />
         <Keyword name="CH4HATFL"  value="544.375" />
         <Keyword name="CH4FLNMS"  value="PI" />
         <Keyword name="CH4AS"  value="2" />
         <Keyword name="CH4HS"  value="8" />
         <Keyword name="CH4FL"  value="True" />
         <Keyword name="CH4THUS"  value="False" />
         <Keyword name="CH4DELTA"  value="24" />
         <Keyword name="CH4DELAY"  value="0" />
         <Keyword name="CH4USH"  value="True" />
         <Keyword name="CH4GAIN"  value="10" />
         <Keyword name="CH4TR"  value="64" />
         <Keyword name="CH4TH"  value="10000" />
         <Keyword name="CH4DA"  value="18" />
         <Keyword name="CH4AD"  value="10" />
         <Keyword name="CH4NM"  value="PI" />
         <Keyword name="CH4ID"  value="FL2" />
         <Keyword name="CH3HAVAL"  value="6875000" />
         <Keyword name="CH3AATFL"  value="5514.5" />
         <Keyword name="CH3HATFL"  value="553.75" />
         <Keyword name="CH3FLNMS"  value="FITC" />
         <Keyword name="CH3AS"  value="2" />
         <Keyword name="CH3HS"  value="8" />
         <Keyword name="CH3FL"  value="True" />
         <Keyword name="CH3THUS"  value="False" />
         <Keyword name="CH3DELTA"  value="24" />
         <Keyword name="CH3DELAY"  value="0" />
         <Keyword name="CH3USH"  value="True" />
         <Keyword name="CH3GAIN"  value="10" />
         <Keyword name="CH3TR"  value="64" />
         <Keyword name="CH3TH"  value="10000" />
         <Keyword name="CH3DA"  value="19" />
         <Keyword name="CH3AD"  value="11" />
         <Keyword name="CH3NM"  value="FITC" />
         <Keyword name="CH3ID"  value="FL1" />
         <Keyword name="CH2HAVAL"  value="1250000" />
         <Keyword name="CH2AATFL"  value="4736.5" />
         <Keyword name="CH2HATFL"  value="431.125" />
         <Keyword name="CH2FLNMS"  value="SSC" />
         <Keyword name="CH2AS"  value="2" />
         <Keyword name="CH2HS"  value="8" />
         <Keyword name="CH2FL"  value="False" />
         <Keyword name="CH2THUS"  value="False" />
         <Keyword name="CH2DELTA"  value="24" />
         <Keyword name="CH2DELAY"  value="0" />
         <Keyword name="CH2USH"  value="True" />
         <Keyword name="CH2GAIN"  value="69" />
         <Keyword name="CH2TR"  value="64" />
         <Keyword name="CH2TH"  value="10000" />
         <Keyword name="CH2DA"  value="16" />
         <Keyword name="CH2AD"  value="8" />
         <Keyword name="CH2NM"  value="SSC" />
         <Keyword name="CH2ID"  value="SSC" />
         <Keyword name="CH1HAVAL"  value="1250000" />
         <Keyword name="CH1AATFL"  value="3815.5" />
         <Keyword name="CH1HATFL"  value="294.875" />
         <Keyword name="CH1AS"  value="2" />
         <Keyword name="CH1HS"  value="8" />
         <Keyword name="CH1FL"  value="False" />
         <Keyword name="CH1THUS"  value="False" />
         <Keyword name="CH1DELTA"  value="24" />
         <Keyword name="CH1DELAY"  value="0" />
         <Keyword name="CH1USH"  value="True" />
         <Keyword name="CH1GAIN"  value="28" />
         <Keyword name="CH1TR"  value="64" />
         <Keyword name="CH1TH"  value="10000" />
         <Keyword name="CH1DA"  value="22" />
         <Keyword name="CH1AD"  value="14" />
         <Keyword name="CH1NM"  value="FSC" />
         <Keyword name="CH1ID"  value="FSC" />
         <Keyword name="CHAR"  value="8" />
         <Keyword name="FLDSM"  value="10" />
         <Keyword name="$CYTSN"  value="BC42321" />
         <Keyword name="SN"  value="BC42321" />
         <Keyword name="COMPGAINA"  value="10101041610378" />
         <Keyword name="COMPA"  value="10.01400000.121000000.0451000000100000010000001" />
         <Keyword name="COMPAFA"  value="000000" />
         <Keyword name="COMPBGA"  value="5514.55017.54247409249274616" />
         <Keyword name="COMPCHA"  value="FITCPIPC5.5PC7APCAPC-A750" />
         <Keyword name="COMPGAINH"  value="10101041610378" />
         <Keyword name="COMPH"  value="100000010000001000000100000010000001" />
         <Keyword name="COMPAFH"  value="000000" />
         <Keyword name="COMPBGH"  value="553.75544.375395.75396.625420.375391.375" />
         <Keyword name="COMPCHH"  value="FITCPIPC5.5PC7APCAPC-A750" />
         <Keyword name="AHCOMPSYNC"  value="False" />
         <Keyword name="USCOMP"  value="True" />
         <Keyword name="DURTIM"  value="112.409000" />
         <Keyword name="$OP"  value="cytoflex" />
         <Keyword name="$VOL"  value="18734.83" />
         <Keyword name="RCD"  value="True" />
         <Keyword name="FLLW"  value="True" />
         <Keyword name="IMPTTB"  value="False" />
         <Keyword name="$ABRT"  value="26" />
         <Keyword name="$LOST"  value="0" />
         <Keyword name="P18DISPLAY"  value="LIN" />
         <Keyword name="$P18G"  value="1.0" />
         <Keyword name="$P18E"  value="0,0" />
         <Keyword name="$P18B"  value="32" />
         <Keyword name="$P18R"  value="900000000" />
         <Keyword name="$P18S"  value="Time" />
         <Keyword name="$P18N"  value="Time" />
         <Keyword name="P17DISPLAY"  value="LIN" />
         <Keyword name="$P17G"  value="1.0" />
         <Keyword name="$P17E"  value="0,0" />
         <Keyword name="$P17B"  value="32" />
         <Keyword name="$P17R"  value="10000" />
         <Keyword name="$P17S"  value="FSC-Width" />
         <Keyword name="$P17N"  value="FSC-Width" />
         <Keyword name="P16DISPLAY"  value="LOG" />
         <Keyword name="$P16G"  value="1.0" />
         <Keyword name="$P16E"  value="0,0" />
         <Keyword name="$P16B"  value="32" />
         <Keyword name="$P16R"  value="16777216" />
         <Keyword name="$P16S"  value="APC-A750-A" />
         <Keyword name="$P16N"  value="FL6-A" />
         <Keyword name="P15DISPLAY"  value="LOG" />
         <Keyword name="$P15G"  value="1.0" />
         <Keyword name="$P15E"  value="0,0" />
         <Keyword name="$P15B"  value="32" />
         <Keyword name="$P15R"  value="16777216" />
         <Keyword name="$P15S"  value="APC-A750-H" />
         <Keyword name="$P15N"  value="FL6-H" />
         <Keyword name="P14DISPLAY"  value="LOG" />
         <Keyword name="$P14G"  value="1.0" />
         <Keyword name="$P14E"  value="0,0" />
         <Keyword name="$P14B"  value="32" />
         <Keyword name="$P14R"  value="16777216" />
         <Keyword name="$P14S"  value="APC-A" />
         <Keyword name="$P14N"  value="FL5-A" />
         <Keyword name="P13DISPLAY"  value="LOG" />
         <Keyword name="$P13G"  value="1.0" />
         <Keyword name="$P13E"  value="0,0" />
         <Keyword name="$P13B"  value="32" />
         <Keyword name="$P13R"  value="16777216" />
         <Keyword name="$P13S"  value="APC-H" />
         <Keyword name="$P13N"  value="FL5-H" />
         <Keyword name="P12DISPLAY"  value="LOG" />
         <Keyword name="$P12G"  value="1.0" />
         <Keyword name="$P12E"  value="0,0" />
         <Keyword name="$P12B"  value="32" />
         <Keyword name="$P12R"  value="16777216" />
         <Keyword name="$P12S"  value="PC7-A" />
         <Keyword name="$P12N"  value="FL4-A" />
         <Keyword name="P11DISPLAY"  value="LOG" />
         <Keyword name="$P11G"  value="1.0" />
         <Keyword name="$P11E"  value="0,0" />
         <Keyword name="$P11B"  value="32" />
         <Keyword name="$P11R"  value="16777216" />
         <Keyword name="$P11S"  value="PC7-H" />
         <Keyword name="$P11N"  value="FL4-H" />
         <Keyword name="P10DISPLAY"  value="LOG" />
         <Keyword name="$P10G"  value="1.0" />
         <Keyword name="$P10E"  value="0,0" />
         <Keyword name="$P10B"  value="32" />
         <Keyword name="$P10R"  value="16777216" />
         <Keyword name="$P10S"  value="PC5.5-A" />
         <Keyword name="$P10N"  value="FL3-A" />
         <Keyword name="P9DISPLAY"  value="LOG" />
         <Keyword name="$P9G"  value="1.0" />
         <Keyword name="$P9E"  value="0,0" />
         <Keyword name="$P9B"  value="32" />
         <Keyword name="$P9R"  value="16777216" />
         <Keyword name="$P9S"  value="PC5.5-H" />
         <Keyword name="$P9N"  value="FL3-H" />
         <Keyword name="P8DISPLAY"  value="LOG" />
         <Keyword name="$P8G"  value="1.0" />
         <Keyword name="$P8E"  value="0,0" />
         <Keyword name="$P8B"  value="32" />
         <Keyword name="$P8R"  value="16777216" />
         <Keyword name="$P8S"  value="PI-A" />
         <Keyword name="$P8N"  value="FL2-A" />
         <Keyword name="P7DISPLAY"  value="LOG" />
         <Keyword name="$P7G"  value="1.0" />
         <Keyword name="$P7E"  value="0,0" />
         <Keyword name="$P7B"  value="32" />
         <Keyword name="$P7R"  value="16777216" />
         <Keyword name="$P7S"  value="PI-H" />
         <Keyword name="$P7N"  value="FL2-H" />
         <Keyword name="P6DISPLAY"  value="LOG" />
         <Keyword name="$P6G"  value="1.0" />
         <Keyword name="$P6E"  value="0,0" />
         <Keyword name="$P6B"  value="32" />
         <Keyword name="$P6R"  value="16777216" />
         <Keyword name="$P6S"  value="FITC-A" />
         <Keyword name="$P6N"  value="FL1-A" />
         <Keyword name="P5DISPLAY"  value="LOG" />
         <Keyword name="$P5G"  value="1.0" />
         <Keyword name="$P5E"  value="0,0" />
         <Keyword name="$P5B"  value="32" />
         <Keyword name="$P5R"  value="16777216" />
         <Keyword name="$P5S"  value="FITC-H" />
         <Keyword name="$P5N"  value="FL1-H" />
         <Keyword name="P4DISPLAY"  value="LIN" />
         <Keyword name="$P4G"  value="1.0" />
         <Keyword name="$P4E"  value="0,0" />
         <Keyword name="$P4B"  value="32" />
         <Keyword name="$P4R"  value="16777216" />
         <Keyword name="$P4S"  value="SSC-A" />
         <Keyword name="$P4N"  value="SSC-A" />
         <Keyword name="P3DISPLAY"  value="LIN" />
         <Keyword name="$P3G"  value="1.0" />
         <Keyword name="$P3E"  value="0,0" />
         <Keyword name="$P3B"  value="32" />
         <Keyword name="$P3R"  value="16777216" />
         <Keyword name="$P3S"  value="SSC-H" />
         <Keyword name="$P3N"  value="SSC-H" />
         <Keyword name="P2DISPLAY"  value="LIN" />
         <Keyword name="$P2G"  value="1.0" />
         <Keyword name="$P2E"  value="0,0" />
         <Keyword name="$P2B"  value="32" />
         <Keyword name="$P2R"  value="16777216" />
         <Keyword name="$P2S"  value="FSC-A" />
         <Keyword name="$P2N"  value="FSC-A" />
         <Keyword name="P1DISPLAY"  value="LIN" />
         <Keyword name="$P1G"  value="1.0" />
         <Keyword name="$P1E"  value="0,0" />
         <Keyword name="$P1B"  value="32" />
         <Keyword name="$P1R"  value="16777216" />
         <Keyword name="$P1S"  value="FSC-H" />
         <Keyword name="$P1N"  value="FSC-H" />
         <Keyword name="$TIMESTEP"  value="0.00002" />
         <Keyword name="USRCVOL"  value="False" />
         <Keyword name="RCVOL"  value="10" />
         <Keyword name="$SPILLOVER"  value="12,FL1-H,FL2-H,FL3-H,FL4-H,FL5-H,FL6-H,FL1-A,FL2-A,FL3-A,FL4-A,FL5-A,FL6-A,1,0,0,0,0,0,0,0,0,0,0,0,0,1,0,0,0,0,0,0,0,0,0,0,0,0,1,0,0,0,0,0,0,0,0,0,0,0,0,1,0,0,0,0,0,0,0,0,0,0,0,0,1,0,0,0,0,0,0,0,0,0,0,0,0,1,0,0,0,0,0,0,0,0,0,0,0,0,1,0.12,0,0,0,0,0,0,0,0,0,0,0.014,1,0.045,0,0,0,0,0,0,0,0,0,0,0,1,0,0,0,0,0,0,0,0,0,0,0,0,1,0,0,0,0,0,0,0,0,0,0,0,0,1,0,0,0,0,0,0,0,0,0,0,0,0,1" />
         <Keyword name="USRCTIM"  value="True" />
         <Keyword name="RCTIM"  value="600" />
         <Keyword name="CGNM"  value="All Events " />
         <Keyword name="USRCTOT"  value="True" />
         <Keyword name="RCTOT"  value="10000" />
         <Keyword name="$CYT"  value="CytoFLEX" />
         <Keyword name="$DATE"  value="09-Aug-2021" />
         <Keyword name="$ETIM"  value="16:02:04" />
         <Keyword name="$BTIM"  value="16:00:12" />
         <Keyword name="$PAR"  value="18" />
         <Keyword name="TBNM"  value="PE" />
         <Keyword name="TBID"  value="72fbe26c-6677-497e-a863-5ba1ab55a183" />
         <Keyword name="CYTEXPERTFIL"  value="True" />
         <Keyword name="$NEXTDATA"  value="0" />
         <Keyword name="$DATATYPE"  value="F" />
         <Keyword name="$BYTEORD"  value="1,2,3,4" />
         <Keyword name="$MODE"  value="L" />
         <Keyword name="$SYS"  value="Microsoft Windows NT 6.2.9200.0" />
         <Keyword name="$FIL"  value="PE.fcs" />
         <Keyword name="FILVER"  value="1" />
         <Keyword name="$TOT"  value="0000000000010000" />
         <Keyword name="$ENDANALYSIS"  value="0" />
         <Keyword name="$BEGINANALYSIS"  value="0" />
         <Keyword name="$ENDDATA"  value="0000000000725999" />
         <Keyword name="$BEGINDATA"  value="0000000000006000" />
         <Keyword name="$ENDSTEXT"  value="0" />
         <Keyword name="$BEGINSTEXT"  value="0" />
         <Keyword name="FJ_FCS_VERSION"  value="3" />
         <Keyword name="$P19N"  value="Comp-FL1-H" />
         <Keyword name="$P19S"  value="FITC-H" />
         <Keyword name="$P19R"  value="16777215" />
         <Keyword name="$P20N"  value="Comp-FL2-H" />
         <Keyword name="$P20S"  value="PI-H" />
         <Keyword name="$P20R"  value="16777215" />
         <Keyword name="$P21N"  value="Comp-FL3-H" />
         <Keyword name="$P21S"  value="PC5.5-H" />
         <Keyword name="$P21R"  value="16777215" />
         <Keyword name="$P22N"  value="Comp-FL4-H" />
         <Keyword name="$P22S"  value="PC7-H" />
         <Keyword name="$P22R"  value="16777215" />
         <Keyword name="$P23N"  value="Comp-FL5-H" />
         <Keyword name="$P23S"  value="APC-H" />
         <Keyword name="$P23R"  value="16777215" />
         <Keyword name="$P24N"  value="Comp-FL6-H" />
         <Keyword name="$P24S"  value="APC-A750-H" />
         <Keyword name="$P24R"  value="16777215" />
         <Keyword name="$P25N"  value="Comp-FL1-A" />
         <Keyword name="$P25S"  value="FITC-A" />
         <Keyword name="$P25R"  value="16777215" />
         <Keyword name="$P26N"  value="Comp-FL2-A" />
         <Keyword name="$P26S"  value="PI-A" />
         <Keyword name="$P26R"  value="530542" />
         <Keyword name="$P27N"  value="Comp-FL3-A" />
         <Keyword name="$P27S"  value="PC5.5-A" />
         <Keyword name="$P27R"  value="167772" />
         <Keyword name="$P28N"  value="Comp-FL4-A" />
         <Keyword name="$P28S"  value="PC7-A" />
         <Keyword name="$P28R"  value="16777215" />
         <Keyword name="$P29N"  value="Comp-FL5-A" />
         <Keyword name="$P29S"  value="APC-A" />
         <Keyword name="$P29R"  value="16777215" />
         <Keyword name="$P30N"  value="Comp-FL6-A" />
         <Keyword name="$P30S"  value="APC-A750-A" />
         <Keyword name="$P30R"  value="16777215" />
       </Keywords>
       <SampleNode name="Fig.3 PE single postive control of Untransduced T cells.fcs"  annotation=""  owningGroup=""  expanded="1"  sortPriority="10"  count="10000"  sampleID="24" >
         <Graph smoothing="0"  backColor="#ffffff"  foreColor="#000000"  heatMapStatParameter="Comp-FL1-H"  type="Pseudocolor"  fast="1" >
           <Axis dimension="x"  name="FSC-H"  label=""  auto="auto" />
           <Axis dimension="y"  name="SSC-H"  label=""  auto="auto" />
           <GraphSettings level="5%"  smoothingHighResolution="1"  contourHighResolution="1"  histogramSmoothingCount="0"  graphResolution="256"  showOutliers="0"  drawLargeDots="0"  dotsToDraw="8000"  tint="le.chartfill.tinted.40"  lineWeight="le.lineweight.normal"  lineStyle="le.linestyle.solid" />
           <GraphEnvironment showGrid="0"  showAxes="tnlTNL"  showGates="1"  showFreqOnPlots="1"  showGateNameOnPlots="1"  showMedians="0"  showUncomped="0"  addEventParam="0"  lastYAxisName="" >
             <TextTraits font="SansSerif"  size="11"  name="Labels"  style="plain"  color="#000000"  background="#00ffffff"  just="left" />
             <TextTraits font="SansSerif"  size="11"  name="LayoutGates"  style="plain"  color="#000000"  background="#00ffffff"  just="left" />
             <TextTraits font="SansSerif"  size="9"  name="Numbers"  style="plain"  color="#000000"  background="#00ffffff"  just="left" />
             <TextTraits font="SansSerif"  size="9"  name="Legend"  style="plain"  color="#000000"  background="#00ffffff"  just="left" />
             <WindowPosition x="620"  y="20"  width="390"  height="622"  displayed="0"  panelState="---" />
           </GraphEnvironment>
         </Graph>
         <Subpopulations/>
       </SampleNode>
     </Sample>
     <Sample>
       <DataSet uri="file:/C:/Users/Lenovo/Desktop/流式数据/新建文件夹/流式数据/2020.8.9/Fig.3%20Untransduced%20T%20cells%20subtype%20test%2010d.fcs"  sampleID="17" />
       <transforms:spilloverMatrix prefix="Comp-"  name="采集定义"  editable="0"  color="#c0c0c0"  version="FlowJo-10.4"  status="FINALIZED"  transforms:id="a05c2180-edff-448b-b0e8-ec9a8d7f4064"  suffix="" >
         <data-type:parameters>
           <data-type:parameter data-type:name="FL1-H" />
           <data-type:parameter data-type:name="FL2-H" />
           <data-type:parameter data-type:name="FL3-H" />
           <data-type:parameter data-type:name="FL4-H" />
           <data-type:parameter data-type:name="FL5-H" />
           <data-type:parameter data-type:name="FL6-H" />
           <data-type:parameter data-type:name="FL1-A" />
           <data-type:parameter data-type:name="FL2-A" />
           <data-type:parameter data-type:name="FL3-A" />
           <data-type:parameter data-type:name="FL4-A" />
           <data-type:parameter data-type:name="FL5-A" />
           <data-type:parameter data-type:name="FL6-A" />
         </data-type:parameters>
         <transforms:spillover data-type:parameter="FL1-H" >
           <transforms:coefficient data-type:parameter="FL1-H"  transforms:value="1" />
           <transforms:coefficient data-type:parameter="FL2-H"  transforms:value="0" />
           <transforms:coefficient data-type:parameter="FL3-H"  transforms:value="0" />
           <transforms:coefficient data-type:parameter="FL4-H"  transforms:value="0" />
           <transforms:coefficient data-type:parameter="FL5-H"  transforms:value="0" />
           <transforms:coefficient data-type:parameter="FL6-H"  transforms:value="0" />
           <transforms:coefficient data-type:parameter="FL1-A"  transforms:value="0" />
           <transforms:coefficient data-type:parameter="FL2-A"  transforms:value="0" />
           <transforms:coefficient data-type:parameter="FL3-A"  transforms:value="0" />
           <transforms:coefficient data-type:parameter="FL4-A"  transforms:value="0" />
           <transforms:coefficient data-type:parameter="FL5-A"  transforms:value="0" />
           <transforms:coefficient data-type:parameter="FL6-A"  transforms:value="0" />
         </transforms:spillover>
         <transforms:spillover data-type:parameter="FL2-H" >
           <transforms:coefficient data-type:parameter="FL1-H"  transforms:value="0" />
           <transforms:coefficient data-type:parameter="FL2-H"  transforms:value="1" />
           <transforms:coefficient data-type:parameter="FL3-H"  transforms:value="0" />
           <transforms:coefficient data-type:parameter="FL4-H"  transforms:value="0" />
           <transforms:coefficient data-type:parameter="FL5-H"  transforms:value="0" />
           <transforms:coefficient data-type:parameter="FL6-H"  transforms:value="0" />
           <transforms:coefficient data-type:parameter="FL1-A"  transforms:value="0" />
           <transforms:coefficient data-type:parameter="FL2-A"  transforms:value="0" />
           <transforms:coefficient data-type:parameter="FL3-A"  transforms:value="0" />
           <transforms:coefficient data-type:parameter="FL4-A"  transforms:value="0" />
           <transforms:coefficient data-type:parameter="FL5-A"  transforms:value="0" />
           <transforms:coefficient data-type:parameter="FL6-A"  transforms:value="0" />
         </transforms:spillover>
         <transforms:spillover data-type:parameter="FL3-H" >
           <transforms:coefficient data-type:parameter="FL1-H"  transforms:value="0" />
           <transforms:coefficient data-type:parameter="FL2-H"  transforms:value="0" />
           <transforms:coefficient data-type:parameter="FL3-H"  transforms:value="1" />
           <transforms:coefficient data-type:parameter="FL4-H"  transforms:value="0" />
           <transforms:coefficient data-type:parameter="FL5-H"  transforms:value="0" />
           <transforms:coefficient data-type:parameter="FL6-H"  transforms:value="0" />
           <transforms:coefficient data-type:parameter="FL1-A"  transforms:value="0" />
           <transforms:coefficient data-type:parameter="FL2-A"  transforms:value="0" />
           <transforms:coefficient data-type:parameter="FL3-A"  transforms:value="0" />
           <transforms:coefficient data-type:parameter="FL4-A"  transforms:value="0" />
           <transforms:coefficient data-type:parameter="FL5-A"  transforms:value="0" />
           <transforms:coefficient data-type:parameter="FL6-A"  transforms:value="0" />
         </transforms:spillover>
         <transforms:spillover data-type:parameter="FL4-H" >
           <transforms:coefficient data-type:parameter="FL1-H"  transforms:value="0" />
           <transforms:coefficient data-type:parameter="FL2-H"  transforms:value="0" />
           <transforms:coefficient data-type:parameter="FL3-H"  transforms:value="0" />
           <transforms:coefficient data-type:parameter="FL4-H"  transforms:value="1" />
           <transforms:coefficient data-type:parameter="FL5-H"  transforms:value="0" />
           <transforms:coefficient data-type:parameter="FL6-H"  transforms:value="0" />
           <transforms:coefficient data-type:parameter="FL1-A"  transforms:value="0" />
           <transforms:coefficient data-type:parameter="FL2-A"  transforms:value="0" />
           <transforms:coefficient data-type:parameter="FL3-A"  transforms:value="0" />
           <transforms:coefficient data-type:parameter="FL4-A"  transforms:value="0" />
           <transforms:coefficient data-type:parameter="FL5-A"  transforms:value="0" />
           <transforms:coefficient data-type:parameter="FL6-A"  transforms:value="0" />
         </transforms:spillover>
         <transforms:spillover data-type:parameter="FL5-H" >
           <transforms:coefficient data-type:parameter="FL1-H"  transforms:value="0" />
           <transforms:coefficient data-type:parameter="FL2-H"  transforms:value="0" />
           <transforms:coefficient data-type:parameter="FL3-H"  transforms:value="0" />
           <transforms:coefficient data-type:parameter="FL4-H"  transforms:value="0" />
           <transforms:coefficient data-type:parameter="FL5-H"  transforms:value="1" />
           <transforms:coefficient data-type:parameter="FL6-H"  transforms:value="0" />
           <transforms:coefficient data-type:parameter="FL1-A"  transforms:value="0" />
           <transforms:coefficient data-type:parameter="FL2-A"  transforms:value="0" />
           <transforms:coefficient data-type:parameter="FL3-A"  transforms:value="0" />
           <transforms:coefficient data-type:parameter="FL4-A"  transforms:value="0" />
           <transforms:coefficient data-type:parameter="FL5-A"  transforms:value="0" />
           <transforms:coefficient data-type:parameter="FL6-A"  transforms:value="0" />
         </transforms:spillover>
         <transforms:spillover data-type:parameter="FL6-H" >
           <transforms:coefficient data-type:parameter="FL1-H"  transforms:value="0" />
           <transforms:coefficient data-type:parameter="FL2-H"  transforms:value="0" />
           <transforms:coefficient data-type:parameter="FL3-H"  transforms:value="0" />
           <transforms:coefficient data-type:parameter="FL4-H"  transforms:value="0" />
           <transforms:coefficient data-type:parameter="FL5-H"  transforms:value="0" />
           <transforms:coefficient data-type:parameter="FL6-H"  transforms:value="1" />
           <transforms:coefficient data-type:parameter="FL1-A"  transforms:value="0" />
           <transforms:coefficient data-type:parameter="FL2-A"  transforms:value="0" />
           <transforms:coefficient data-type:parameter="FL3-A"  transforms:value="0" />
           <transforms:coefficient data-type:parameter="FL4-A"  transforms:value="0" />
           <transforms:coefficient data-type:parameter="FL5-A"  transforms:value="0" />
           <transforms:coefficient data-type:parameter="FL6-A"  transforms:value="0" />
         </transforms:spillover>
         <transforms:spillover data-type:parameter="FL1-A" >
           <transforms:coefficient data-type:parameter="FL1-H"  transforms:value="0" />
           <transforms:coefficient data-type:parameter="FL2-H"  transforms:value="0" />
           <transforms:coefficient data-type:parameter="FL3-H"  transforms:value="0" />
           <transforms:coefficient data-type:parameter="FL4-H"  transforms:value="0" />
           <transforms:coefficient data-type:parameter="FL5-H"  transforms:value="0" />
           <transforms:coefficient data-type:parameter="FL6-H"  transforms:value="0" />
           <transforms:coefficient data-type:parameter="FL1-A"  transforms:value="1" />
           <transforms:coefficient data-type:parameter="FL2-A"  transforms:value="0.1199999973" />
           <transforms:coefficient data-type:parameter="FL3-A"  transforms:value="0" />
           <transforms:coefficient data-type:parameter="FL4-A"  transforms:value="0" />
           <transforms:coefficient data-type:parameter="FL5-A"  transforms:value="0" />
           <transforms:coefficient data-type:parameter="FL6-A"  transforms:value="0" />
         </transforms:spillover>
         <transforms:spillover data-type:parameter="FL2-A" >
           <transforms:coefficient data-type:parameter="FL1-H"  transforms:value="0" />
           <transforms:coefficient data-type:parameter="FL2-H"  transforms:value="0" />
           <transforms:coefficient data-type:parameter="FL3-H"  transforms:value="0" />
           <transforms:coefficient data-type:parameter="FL4-H"  transforms:value="0" />
           <transforms:coefficient data-type:parameter="FL5-H"  transforms:value="0" />
           <transforms:coefficient data-type:parameter="FL6-H"  transforms:value="0" />
           <transforms:coefficient data-type:parameter="FL1-A"  transforms:value="0.0140000004" />
           <transforms:coefficient data-type:parameter="FL2-A"  transforms:value="1" />
           <transforms:coefficient data-type:parameter="FL3-A"  transforms:value="0.0450000018" />
           <transforms:coefficient data-type:parameter="FL4-A"  transforms:value="0" />
           <transforms:coefficient data-type:parameter="FL5-A"  transforms:value="0" />
           <transforms:coefficient data-type:parameter="FL6-A"  transforms:value="0" />
         </transforms:spillover>
         <transforms:spillover data-type:parameter="FL3-A" >
           <transforms:coefficient data-type:parameter="FL1-H"  transforms:value="0" />
           <transforms:coefficient data-type:parameter="FL2-H"  transforms:value="0" />
           <transforms:coefficient data-type:parameter="FL3-H"  transforms:value="0" />
           <transforms:coefficient data-type:parameter="FL4-H"  transforms:value="0" />
           <transforms:coefficient data-type:parameter="FL5-H"  transforms:value="0" />
           <transforms:coefficient data-type:parameter="FL6-H"  transforms:value="0" />
           <transforms:coefficient data-type:parameter="FL1-A"  transforms:value="0" />
           <transforms:coefficient data-type:parameter="FL2-A"  transforms:value="0" />
           <transforms:coefficient data-type:parameter="FL3-A"  transforms:value="1" />
           <transforms:coefficient data-type:parameter="FL4-A"  transforms:value="0" />
           <transforms:coefficient data-type:parameter="FL5-A"  transforms:value="0" />
           <transforms:coefficient data-type:parameter="FL6-A"  transforms:value="0" />
         </transforms:spillover>
         <transforms:spillover data-type:parameter="FL4-A" >
           <transforms:coefficient data-type:parameter="FL1-H"  transforms:value="0" />
           <transforms:coefficient data-type:parameter="FL2-H"  transforms:value="0" />
           <transforms:coefficient data-type:parameter="FL3-H"  transforms:value="0" />
           <transforms:coefficient data-type:parameter="FL4-H"  transforms:value="0" />
           <transforms:coefficient data-type:parameter="FL5-H"  transforms:value="0" />
           <transforms:coefficient data-type:parameter="FL6-H"  transforms:value="0" />
           <transforms:coefficient data-type:parameter="FL1-A"  transforms:value="0" />
           <transforms:coefficient data-type:parameter="FL2-A"  transforms:value="0" />
           <transforms:coefficient data-type:parameter="FL3-A"  transforms:value="0" />
           <transforms:coefficient data-type:parameter="FL4-A"  transforms:value="1" />
           <transforms:coefficient data-type:parameter="FL5-A"  transforms:value="0" />
           <transforms:coefficient data-type:parameter="FL6-A"  transforms:value="0" />
         </transforms:spillover>
         <transforms:spillover data-type:parameter="FL5-A" >
           <transforms:coefficient data-type:parameter="FL1-H"  transforms:value="0" />
           <transforms:coefficient data-type:parameter="FL2-H"  transforms:value="0" />
           <transforms:coefficient data-type:parameter="FL3-H"  transforms:value="0" />
           <transforms:coefficient data-type:parameter="FL4-H"  transforms:value="0" />
           <transforms:coefficient data-type:parameter="FL5-H"  transforms:value="0" />
           <transforms:coefficient data-type:parameter="FL6-H"  transforms:value="0" />
           <transforms:coefficient data-type:parameter="FL1-A"  transforms:value="0" />
           <transforms:coefficient data-type:parameter="FL2-A"  transforms:value="0" />
           <transforms:coefficient data-type:parameter="FL3-A"  transforms:value="0" />
           <transforms:coefficient data-type:parameter="FL4-A"  transforms:value="0" />
           <transforms:coefficient data-type:parameter="FL5-A"  transforms:value="1" />
           <transforms:coefficient data-type:parameter="FL6-A"  transforms:value="0" />
         </transforms:spillover>
         <transforms:spillover data-type:parameter="FL6-A" >
           <transforms:coefficient data-type:parameter="FL1-H"  transforms:value="0" />
           <transforms:coefficient data-type:parameter="FL2-H"  transforms:value="0" />
           <transforms:coefficient data-type:parameter="FL3-H"  transforms:value="0" />
           <transforms:coefficient data-type:parameter="FL4-H"  transforms:value="0" />
           <transforms:coefficient data-type:parameter="FL5-H"  transforms:value="0" />
           <transforms:coefficient data-type:parameter="FL6-H"  transforms:value="0" />
           <transforms:coefficient data-type:parameter="FL1-A"  transforms:value="0" />
           <transforms:coefficient data-type:parameter="FL2-A"  transforms:value="0" />
           <transforms:coefficient data-type:parameter="FL3-A"  transforms:value="0" />
           <transforms:coefficient data-type:parameter="FL4-A"  transforms:value="0" />
           <transforms:coefficient data-type:parameter="FL5-A"  transforms:value="0" />
           <transforms:coefficient data-type:parameter="FL6-A"  transforms:value="1" />
         </transforms:spillover>
       </transforms:spilloverMatrix>
       <Transformations>
         <transforms:log transforms:offset="100"  transforms:decades="5.2247198959" >
           <data-type:parameter data-type:name="FSC-H" />
         </transforms:log>
         <transforms:log transforms:offset="100"  transforms:decades="5.2247198959" >
           <data-type:parameter data-type:name="FSC-A" />
         </transforms:log>
         <transforms:log transforms:offset="100"  transforms:decades="5.2247198959" >
           <data-type:parameter data-type:name="SSC-H" />
         </transforms:log>
         <transforms:log transforms:offset="100"  transforms:decades="5.2247198959" >
           <data-type:parameter data-type:name="SSC-A" />
         </transforms:log>
         <transforms:log transforms:offset="100"  transforms:decades="5.2247198959" >
           <data-type:parameter data-type:name="FL1-H" />
         </transforms:log>
         <transforms:log transforms:offset="100"  transforms:decades="5.2247198959" >
           <data-type:parameter data-type:name="FL1-A" />
         </transforms:log>
         <transforms:log transforms:offset="100"  transforms:decades="5.2247198959" >
           <data-type:parameter data-type:name="FL2-H" />
         </transforms:log>
         <transforms:log transforms:offset="3.1622776602"  transforms:decades="5.2247198959" >
           <data-type:parameter data-type:name="FL2-A" />
         </transforms:log>
         <transforms:log transforms:offset="100"  transforms:decades="5.2247198959" >
           <data-type:parameter data-type:name="FL3-H" />
         </transforms:log>
         <transforms:log transforms:offset="0.316227766"  transforms:decades="5.7247198959" >
           <data-type:parameter data-type:name="FL3-A" />
         </transforms:log>
         <transforms:log transforms:offset="100"  transforms:decades="5.2247198959" >
           <data-type:parameter data-type:name="FL4-H" />
         </transforms:log>
         <transforms:log transforms:offset="100"  transforms:decades="5.2247198959" >
           <data-type:parameter data-type:name="FL4-A" />
         </transforms:log>
         <transforms:log transforms:offset="100"  transforms:decades="5.2247198959" >
           <data-type:parameter data-type:name="FL5-H" />
         </transforms:log>
         <transforms:log transforms:offset="100"  transforms:decades="5.2247198959" >
           <data-type:parameter data-type:name="FL5-A" />
         </transforms:log>
         <transforms:log transforms:offset="100"  transforms:decades="5.2247198959" >
           <data-type:parameter data-type:name="FL6-H" />
         </transforms:log>
         <transforms:log transforms:offset="100"  transforms:decades="5.2247198959" >
           <data-type:parameter data-type:name="FL6-A" />
         </transforms:log>
         <transforms:linear transforms:minRange="0"  transforms:maxRange="10000"  gain="1" >
           <data-type:parameter data-type:name="FSC-Width" />
         </transforms:linear>
         <transforms:linear transforms:minRange="0"  transforms:maxRange="13"  gain="0.000019711" >
           <data-type:parameter data-type:name="Time" />
         </transforms:linear>
         <transforms:log transforms:offset="100"  transforms:decades="5.2247198959" >
           <data-type:parameter data-type:name="Comp-FL1-H" />
         </transforms:log>
         <transforms:log transforms:offset="100"  transforms:decades="5.2247198959" >
           <data-type:parameter data-type:name="Comp-FL2-H" />
         </transforms:log>
         <transforms:log transforms:offset="100"  transforms:decades="5.2247198959" >
           <data-type:parameter data-type:name="Comp-FL3-H" />
         </transforms:log>
         <transforms:log transforms:offset="100"  transforms:decades="5.2247198959" >
           <data-type:parameter data-type:name="Comp-FL4-H" />
         </transforms:log>
         <transforms:log transforms:offset="100"  transforms:decades="5.2247198959" >
           <data-type:parameter data-type:name="Comp-FL5-H" />
         </transforms:log>
         <transforms:log transforms:offset="100"  transforms:decades="5.2247198959" >
           <data-type:parameter data-type:name="Comp-FL6-H" />
         </transforms:log>
         <transforms:log transforms:offset="100"  transforms:decades="5.2247198959" >
           <data-type:parameter data-type:name="Comp-FL1-A" />
         </transforms:log>
         <transforms:log transforms:offset="3.1622776602"  transforms:decades="5.2247198959" >
           <data-type:parameter data-type:name="Comp-FL2-A" />
         </transforms:log>
         <transforms:log transforms:offset="0.316227766"  transforms:decades="5.7247198959" >
           <data-type:parameter data-type:name="Comp-FL3-A" />
         </transforms:log>
         <transforms:log transforms:offset="100"  transforms:decades="5.2247198959" >
           <data-type:parameter data-type:name="Comp-FL4-A" />
         </transforms:log>
         <transforms:log transforms:offset="100"  transforms:decades="5.2247198959" >
           <data-type:parameter data-type:name="Comp-FL5-A" />
         </transforms:log>
         <transforms:log transforms:offset="100"  transforms:decades="5.2247198959" >
           <data-type:parameter data-type:name="Comp-FL6-A" />
         </transforms:log>
       </Transformations>
       <Keywords>
         <Keyword name="SWVER"  value="CytExpert 2.3.1.22" />
         <Keyword name="DGAIN"  value="1" />
         <Keyword name="WCH"  value="FSC" />
         <Keyword name="TRLGC"  value="None" />
         <Keyword name="PCHTP"  value="AutoThreshold" />
         <Keyword name="PCHID"  value="FSC" />
         <Keyword name="CH8HAVAL"  value="6875000" />
         <Keyword name="CH8AATFL"  value="4616" />
         <Keyword name="CH8HATFL"  value="391.375" />
         <Keyword name="CH8FLNMS"  value="APC-A750" />
         <Keyword name="CH8AS"  value="2" />
         <Keyword name="CH8HS"  value="8" />
         <Keyword name="CH8FL"  value="True" />
         <Keyword name="CH8THUS"  value="False" />
         <Keyword name="CH8DELTA"  value="24" />
         <Keyword name="CH8DELAY"  value="-44.96" />
         <Keyword name="CH8USH"  value="True" />
         <Keyword name="CH8GAIN"  value="378" />
         <Keyword name="CH8TR"  value="64" />
         <Keyword name="CH8TH"  value="10000" />
         <Keyword name="CH8DA"  value="0" />
         <Keyword name="CH8AD"  value="0" />
         <Keyword name="CH8NM"  value="APC-A750" />
         <Keyword name="CH8ID"  value="FL6" />
         <Keyword name="CH7HAVAL"  value="6875000" />
         <Keyword name="CH7AATFL"  value="4927" />
         <Keyword name="CH7HATFL"  value="420.375" />
         <Keyword name="CH7FLNMS"  value="APC" />
         <Keyword name="CH7AS"  value="2" />
         <Keyword name="CH7HS"  value="8" />
         <Keyword name="CH7FL"  value="True" />
         <Keyword name="CH7THUS"  value="False" />
         <Keyword name="CH7DELTA"  value="24" />
         <Keyword name="CH7DELAY"  value="-44.96" />
         <Keyword name="CH7USH"  value="True" />
         <Keyword name="CH7GAIN"  value="10" />
         <Keyword name="CH7TR"  value="64" />
         <Keyword name="CH7TH"  value="10000" />
         <Keyword name="CH7DA"  value="1" />
         <Keyword name="CH7AD"  value="1" />
         <Keyword name="CH7NM"  value="APC" />
         <Keyword name="CH7ID"  value="FL5" />
         <Keyword name="CH6HAVAL"  value="6875000" />
         <Keyword name="CH6AATFL"  value="4092" />
         <Keyword name="CH6HATFL"  value="396.625" />
         <Keyword name="CH6FLNMS"  value="PC7" />
         <Keyword name="CH6AS"  value="2" />
         <Keyword name="CH6HS"  value="8" />
         <Keyword name="CH6FL"  value="True" />
         <Keyword name="CH6THUS"  value="False" />
         <Keyword name="CH6DELTA"  value="24" />
         <Keyword name="CH6DELAY"  value="0" />
         <Keyword name="CH6USH"  value="True" />
         <Keyword name="CH6GAIN"  value="416" />
         <Keyword name="CH6TR"  value="64" />
         <Keyword name="CH6TH"  value="10000" />
         <Keyword name="CH6DA"  value="21" />
         <Keyword name="CH6AD"  value="13" />
         <Keyword name="CH6NM"  value="PC7" />
         <Keyword name="CH6ID"  value="FL4" />
         <Keyword name="CH5HAVAL"  value="6875000" />
         <Keyword name="CH5AATFL"  value="4247" />
         <Keyword name="CH5HATFL"  value="395.75" />
         <Keyword name="CH5FLNMS"  value="PC5.5" />
         <Keyword name="CH5AS"  value="2" />
         <Keyword name="CH5HS"  value="8" />
         <Keyword name="CH5FL"  value="True" />
         <Keyword name="CH5THUS"  value="False" />
         <Keyword name="CH5DELTA"  value="24" />
         <Keyword name="CH5DELAY"  value="0" />
         <Keyword name="CH5USH"  value="True" />
         <Keyword name="CH5GAIN"  value="10" />
         <Keyword name="CH5TR"  value="64" />
         <Keyword name="CH5TH"  value="10000" />
         <Keyword name="CH5DA"  value="20" />
         <Keyword name="CH5AD"  value="12" />
         <Keyword name="CH5NM"  value="PC5.5" />
         <Keyword name="CH5ID"  value="FL3" />
         <Keyword name="CH4HAVAL"  value="6875000" />
         <Keyword name="CH4AATFL"  value="5017.5" />
         <Keyword name="CH4HATFL"  value="544.375" />
         <Keyword name="CH4FLNMS"  value="PI" />
         <Keyword name="CH4AS"  value="2" />
         <Keyword name="CH4HS"  value="8" />
         <Keyword name="CH4FL"  value="True" />
         <Keyword name="CH4THUS"  value="False" />
         <Keyword name="CH4DELTA"  value="24" />
         <Keyword name="CH4DELAY"  value="0" />
         <Keyword name="CH4USH"  value="True" />
         <Keyword name="CH4GAIN"  value="10" />
         <Keyword name="CH4TR"  value="64" />
         <Keyword name="CH4TH"  value="10000" />
         <Keyword name="CH4DA"  value="18" />
         <Keyword name="CH4AD"  value="10" />
         <Keyword name="CH4NM"  value="PI" />
         <Keyword name="CH4ID"  value="FL2" />
         <Keyword name="CH3HAVAL"  value="6875000" />
         <Keyword name="CH3AATFL"  value="5514.5" />
         <Keyword name="CH3HATFL"  value="553.75" />
         <Keyword name="CH3FLNMS"  value="FITC" />
         <Keyword name="CH3AS"  value="2" />
         <Keyword name="CH3HS"  value="8" />
         <Keyword name="CH3FL"  value="True" />
         <Keyword name="CH3THUS"  value="False" />
         <Keyword name="CH3DELTA"  value="24" />
         <Keyword name="CH3DELAY"  value="0" />
         <Keyword name="CH3USH"  value="True" />
         <Keyword name="CH3GAIN"  value="10" />
         <Keyword name="CH3TR"  value="64" />
         <Keyword name="CH3TH"  value="10000" />
         <Keyword name="CH3DA"  value="19" />
         <Keyword name="CH3AD"  value="11" />
         <Keyword name="CH3NM"  value="FITC" />
         <Keyword name="CH3ID"  value="FL1" />
         <Keyword name="CH2HAVAL"  value="1250000" />
         <Keyword name="CH2AATFL"  value="4736.5" />
         <Keyword name="CH2HATFL"  value="431.125" />
         <Keyword name="CH2FLNMS"  value="SSC" />
         <Keyword name="CH2AS"  value="2" />
         <Keyword name="CH2HS"  value="8" />
         <Keyword name="CH2FL"  value="False" />
         <Keyword name="CH2THUS"  value="False" />
         <Keyword name="CH2DELTA"  value="24" />
         <Keyword name="CH2DELAY"  value="0" />
         <Keyword name="CH2USH"  value="True" />
         <Keyword name="CH2GAIN"  value="69" />
         <Keyword name="CH2TR"  value="64" />
         <Keyword name="CH2TH"  value="10000" />
         <Keyword name="CH2DA"  value="16" />
         <Keyword name="CH2AD"  value="8" />
         <Keyword name="CH2NM"  value="SSC" />
         <Keyword name="CH2ID"  value="SSC" />
         <Keyword name="CH1HAVAL"  value="1250000" />
         <Keyword name="CH1AATFL"  value="3815.5" />
         <Keyword name="CH1HATFL"  value="294.875" />
         <Keyword name="CH1AS"  value="2" />
         <Keyword name="CH1HS"  value="8" />
         <Keyword name="CH1FL"  value="False" />
         <Keyword name="CH1THUS"  value="False" />
         <Keyword name="CH1DELTA"  value="24" />
         <Keyword name="CH1DELAY"  value="0" />
         <Keyword name="CH1USH"  value="True" />
         <Keyword name="CH1GAIN"  value="28" />
         <Keyword name="CH1TR"  value="64" />
         <Keyword name="CH1TH"  value="10000" />
         <Keyword name="CH1DA"  value="22" />
         <Keyword name="CH1AD"  value="14" />
         <Keyword name="CH1NM"  value="FSC" />
         <Keyword name="CH1ID"  value="FSC" />
         <Keyword name="CHAR"  value="8" />
         <Keyword name="FLDSM"  value="30" />
         <Keyword name="$CYTSN"  value="BC42321" />
         <Keyword name="SN"  value="BC42321" />
         <Keyword name="COMPGAINA"  value="10101041610378" />
         <Keyword name="COMPA"  value="10.01400000.121000000.0451000000100000010000001" />
         <Keyword name="COMPAFA"  value="000000" />
         <Keyword name="COMPBGA"  value="5514.55017.54247409249274616" />
         <Keyword name="COMPCHA"  value="FITCPIPC5.5PC7APCAPC-A750" />
         <Keyword name="COMPGAINH"  value="10101041610378" />
         <Keyword name="COMPH"  value="100000010000001000000100000010000001" />
         <Keyword name="COMPAFH"  value="000000" />
         <Keyword name="COMPBGH"  value="553.75544.375395.75396.625420.375391.375" />
         <Keyword name="COMPCHH"  value="FITCPIPC5.5PC7APCAPC-A750" />
         <Keyword name="AHCOMPSYNC"  value="False" />
         <Keyword name="USCOMP"  value="True" />
         <Keyword name="DURTIM"  value="13.190620" />
         <Keyword name="$OP"  value="cytoflex" />
         <Keyword name="$VOL"  value="6595.311" />
         <Keyword name="RCD"  value="True" />
         <Keyword name="FLLW"  value="True" />
         <Keyword name="IMPTTB"  value="False" />
         <Keyword name="$ABRT"  value="69" />
         <Keyword name="$LOST"  value="0" />
         <Keyword name="P18DISPLAY"  value="LIN" />
         <Keyword name="$P18G"  value="1.0" />
         <Keyword name="$P18E"  value="0,0" />
         <Keyword name="$P18B"  value="32" />
         <Keyword name="$P18R"  value="900000000" />
         <Keyword name="$P18S"  value="Time" />
         <Keyword name="$P18N"  value="Time" />
         <Keyword name="P17DISPLAY"  value="LIN" />
         <Keyword name="$P17G"  value="1.0" />
         <Keyword name="$P17E"  value="0,0" />
         <Keyword name="$P17B"  value="32" />
         <Keyword name="$P17R"  value="10000" />
         <Keyword name="$P17S"  value="FSC-Width" />
         <Keyword name="$P17N"  value="FSC-Width" />
         <Keyword name="P16DISPLAY"  value="LOG" />
         <Keyword name="$P16G"  value="1.0" />
         <Keyword name="$P16E"  value="0,0" />
         <Keyword name="$P16B"  value="32" />
         <Keyword name="$P16R"  value="16777216" />
         <Keyword name="$P16S"  value="APC-A750-A" />
         <Keyword name="$P16N"  value="FL6-A" />
         <Keyword name="P15DISPLAY"  value="LOG" />
         <Keyword name="$P15G"  value="1.0" />
         <Keyword name="$P15E"  value="0,0" />
         <Keyword name="$P15B"  value="32" />
         <Keyword name="$P15R"  value="16777216" />
         <Keyword name="$P15S"  value="APC-A750-H" />
         <Keyword name="$P15N"  value="FL6-H" />
         <Keyword name="P14DISPLAY"  value="LOG" />
         <Keyword name="$P14G"  value="1.0" />
         <Keyword name="$P14E"  value="0,0" />
         <Keyword name="$P14B"  value="32" />
         <Keyword name="$P14R"  value="16777216" />
         <Keyword name="$P14S"  value="APC-A" />
         <Keyword name="$P14N"  value="FL5-A" />
         <Keyword name="P13DISPLAY"  value="LOG" />
         <Keyword name="$P13G"  value="1.0" />
         <Keyword name="$P13E"  value="0,0" />
         <Keyword name="$P13B"  value="32" />
         <Keyword name="$P13R"  value="16777216" />
         <Keyword name="$P13S"  value="APC-H" />
         <Keyword name="$P13N"  value="FL5-H" />
         <Keyword name="P12DISPLAY"  value="LOG" />
         <Keyword name="$P12G"  value="1.0" />
         <Keyword name="$P12E"  value="0,0" />
         <Keyword name="$P12B"  value="32" />
         <Keyword name="$P12R"  value="16777216" />
         <Keyword name="$P12S"  value="PC7-A" />
         <Keyword name="$P12N"  value="FL4-A" />
         <Keyword name="P11DISPLAY"  value="LOG" />
         <Keyword name="$P11G"  value="1.0" />
         <Keyword name="$P11E"  value="0,0" />
         <Keyword name="$P11B"  value="32" />
         <Keyword name="$P11R"  value="16777216" />
         <Keyword name="$P11S"  value="PC7-H" />
         <Keyword name="$P11N"  value="FL4-H" />
         <Keyword name="P10DISPLAY"  value="LOG" />
         <Keyword name="$P10G"  value="1.0" />
         <Keyword name="$P10E"  value="0,0" />
         <Keyword name="$P10B"  value="32" />
         <Keyword name="$P10R"  value="16777216" />
         <Keyword name="$P10S"  value="PC5.5-A" />
         <Keyword name="$P10N"  value="FL3-A" />
         <Keyword name="P9DISPLAY"  value="LOG" />
         <Keyword name="$P9G"  value="1.0" />
         <Keyword name="$P9E"  value="0,0" />
         <Keyword name="$P9B"  value="32" />
         <Keyword name="$P9R"  value="16777216" />
         <Keyword name="$P9S"  value="PC5.5-H" />
         <Keyword name="$P9N"  value="FL3-H" />
         <Keyword name="P8DISPLAY"  value="LOG" />
         <Keyword name="$P8G"  value="1.0" />
         <Keyword name="$P8E"  value="0,0" />
         <Keyword name="$P8B"  value="32" />
         <Keyword name="$P8R"  value="16777216" />
         <Keyword name="$P8S"  value="PI-A" />
         <Keyword name="$P8N"  value="FL2-A" />
         <Keyword name="P7DISPLAY"  value="LOG" />
         <Keyword name="$P7G"  value="1.0" />
         <Keyword name="$P7E"  value="0,0" />
         <Keyword name="$P7B"  value="32" />
         <Keyword name="$P7R"  value="16777216" />
         <Keyword name="$P7S"  value="PI-H" />
         <Keyword name="$P7N"  value="FL2-H" />
         <Keyword name="P6DISPLAY"  value="LOG" />
         <Keyword name="$P6G"  value="1.0" />
         <Keyword name="$P6E"  value="0,0" />
         <Keyword name="$P6B"  value="32" />
         <Keyword name="$P6R"  value="16777216" />
         <Keyword name="$P6S"  value="FITC-A" />
         <Keyword name="$P6N"  value="FL1-A" />
         <Keyword name="P5DISPLAY"  value="LOG" />
         <Keyword name="$P5G"  value="1.0" />
         <Keyword name="$P5E"  value="0,0" />
         <Keyword name="$P5B"  value="32" />
         <Keyword name="$P5R"  value="16777216" />
         <Keyword name="$P5S"  value="FITC-H" />
         <Keyword name="$P5N"  value="FL1-H" />
         <Keyword name="P4DISPLAY"  value="LIN" />
         <Keyword name="$P4G"  value="1.0" />
         <Keyword name="$P4E"  value="0,0" />
         <Keyword name="$P4B"  value="32" />
         <Keyword name="$P4R"  value="16777216" />
         <Keyword name="$P4S"  value="SSC-A" />
         <Keyword name="$P4N"  value="SSC-A" />
         <Keyword name="P3DISPLAY"  value="LIN" />
         <Keyword name="$P3G"  value="1.0" />
         <Keyword name="$P3E"  value="0,0" />
         <Keyword name="$P3B"  value="32" />
         <Keyword name="$P3R"  value="16777216" />
         <Keyword name="$P3S"  value="SSC-H" />
         <Keyword name="$P3N"  value="SSC-H" />
         <Keyword name="P2DISPLAY"  value="LIN" />
         <Keyword name="$P2G"  value="1.0" />
         <Keyword name="$P2E"  value="0,0" />
         <Keyword name="$P2B"  value="32" />
         <Keyword name="$P2R"  value="16777216" />
         <Keyword name="$P2S"  value="FSC-A" />
         <Keyword name="$P2N"  value="FSC-A" />
         <Keyword name="P1DISPLAY"  value="LIN" />
         <Keyword name="$P1G"  value="1.0" />
         <Keyword name="$P1E"  value="0,0" />
         <Keyword name="$P1B"  value="32" />
         <Keyword name="$P1R"  value="16777216" />
         <Keyword name="$P1S"  value="FSC-H" />
         <Keyword name="$P1N"  value="FSC-H" />
         <Keyword name="$TIMESTEP"  value="0.00002" />
         <Keyword name="USRCVOL"  value="False" />
         <Keyword name="RCVOL"  value="10" />
         <Keyword name="$SPILLOVER"  value="12,FL1-H,FL2-H,FL3-H,FL4-H,FL5-H,FL6-H,FL1-A,FL2-A,FL3-A,FL4-A,FL5-A,FL6-A,1,0,0,0,0,0,0,0,0,0,0,0,0,1,0,0,0,0,0,0,0,0,0,0,0,0,1,0,0,0,0,0,0,0,0,0,0,0,0,1,0,0,0,0,0,0,0,0,0,0,0,0,1,0,0,0,0,0,0,0,0,0,0,0,0,1,0,0,0,0,0,0,0,0,0,0,0,0,1,0.12,0,0,0,0,0,0,0,0,0,0,0.014,1,0.045,0,0,0,0,0,0,0,0,0,0,0,1,0,0,0,0,0,0,0,0,0,0,0,0,1,0,0,0,0,0,0,0,0,0,0,0,0,1,0,0,0,0,0,0,0,0,0,0,0,0,1" />
         <Keyword name="USRCTIM"  value="True" />
         <Keyword name="RCTIM"  value="600" />
         <Keyword name="CGNM"  value="All Events " />
         <Keyword name="USRCTOT"  value="True" />
         <Keyword name="RCTOT"  value="10000" />
         <Keyword name="$CYT"  value="CytoFLEX" />
         <Keyword name="$DATE"  value="09-Aug-2021" />
         <Keyword name="$ETIM"  value="16:12:09" />
         <Keyword name="$BTIM"  value="16:11:56" />
         <Keyword name="$PAR"  value="18" />
         <Keyword name="TBNM"  value="T2" />
         <Keyword name="TBID"  value="f1e464a7-76de-4f7e-bc7b-50a0fe49f48e" />
         <Keyword name="CYTEXPERTFIL"  value="True" />
         <Keyword name="$NEXTDATA"  value="0" />
         <Keyword name="$DATATYPE"  value="F" />
         <Keyword name="$BYTEORD"  value="1,2,3,4" />
         <Keyword name="$MODE"  value="L" />
         <Keyword name="$SYS"  value="Microsoft Windows NT 6.2.9200.0" />
         <Keyword name="$FIL"  value="T2.fcs" />
         <Keyword name="FILVER"  value="1" />
         <Keyword name="$TOT"  value="0000000000010000" />
         <Keyword name="$ENDANALYSIS"  value="0" />
         <Keyword name="$BEGINANALYSIS"  value="0" />
         <Keyword name="$ENDDATA"  value="0000000000725999" />
         <Keyword name="$BEGINDATA"  value="0000000000006000" />
         <Keyword name="$ENDSTEXT"  value="0" />
         <Keyword name="$BEGINSTEXT"  value="0" />
         <Keyword name="FJ_FCS_VERSION"  value="3" />
         <Keyword name="$P19N"  value="Comp-FL1-H" />
         <Keyword name="$P19S"  value="FITC-H" />
         <Keyword name="$P19R"  value="16777215" />
         <Keyword name="$P20N"  value="Comp-FL2-H" />
         <Keyword name="$P20S"  value="PI-H" />
         <Keyword name="$P20R"  value="16777215" />
         <Keyword name="$P21N"  value="Comp-FL3-H" />
         <Keyword name="$P21S"  value="PC5.5-H" />
         <Keyword name="$P21R"  value="16777215" />
         <Keyword name="$P22N"  value="Comp-FL4-H" />
         <Keyword name="$P22S"  value="PC7-H" />
         <Keyword name="$P22R"  value="16777215" />
         <Keyword name="$P23N"  value="Comp-FL5-H" />
         <Keyword name="$P23S"  value="APC-H" />
         <Keyword name="$P23R"  value="16777215" />
         <Keyword name="$P24N"  value="Comp-FL6-H" />
         <Keyword name="$P24S"  value="APC-A750-H" />
         <Keyword name="$P24R"  value="16777215" />
         <Keyword name="$P25N"  value="Comp-FL1-A" />
         <Keyword name="$P25S"  value="FITC-A" />
         <Keyword name="$P25R"  value="16777215" />
         <Keyword name="$P26N"  value="Comp-FL2-A" />
         <Keyword name="$P26S"  value="PI-A" />
         <Keyword name="$P26R"  value="530542" />
         <Keyword name="$P27N"  value="Comp-FL3-A" />
         <Keyword name="$P27S"  value="PC5.5-A" />
         <Keyword name="$P27R"  value="167772" />
         <Keyword name="$P28N"  value="Comp-FL4-A" />
         <Keyword name="$P28S"  value="PC7-A" />
         <Keyword name="$P28R"  value="16777215" />
         <Keyword name="$P29N"  value="Comp-FL5-A" />
         <Keyword name="$P29S"  value="APC-A" />
         <Keyword name="$P29R"  value="16777215" />
         <Keyword name="$P30N"  value="Comp-FL6-A" />
         <Keyword name="$P30S"  value="APC-A750-A" />
         <Keyword name="$P30R"  value="16777215" />
       </Keywords>
       <SampleNode name="Fig.3 Untransduced T cells subtype test 10d.fcs"  annotation=""  owningGroup=""  expanded="1"  sortPriority="10"  count="10000"  sampleID="17" >
         <Graph smoothing="0"  backColor="#ffffff"  foreColor="#000000"  type="Pseudocolor"  fast="1" >
           <Axis dimension="x"  name="FSC-H"  label=""  auto="auto" />
           <Axis dimension="y"  name="SSC-H"  label=""  auto="auto" />
           <GraphSettings level="5%"  smoothingHighResolution="1"  contourHighResolution="1"  histogramSmoothingCount="0"  graphResolution="256"  showOutliers="0"  drawLargeDots="0"  dotsToDraw="8000"  tint="le.chartfill.tinted.40"  lineWeight="le.lineweight.normal"  lineStyle="le.linestyle.solid" />
           <GraphEnvironment showGrid="0"  showAxes="tnlTNL"  showGates="1"  showFreqOnPlots="1"  showGateNameOnPlots="1"  showMedians="0"  showUncomped="0"  addEventParam="0"  lastYAxisName="" >
             <TextTraits font="SansSerif"  size="11"  name="Labels"  style="plain"  color="#000000"  background="#00ffffff"  just="left" />
             <TextTraits font="SansSerif"  size="11"  name="LayoutGates"  style="plain"  color="#000000"  background="#00ffffff"  just="left" />
             <TextTraits font="SansSerif"  size="9"  name="Numbers"  style="plain"  color="#000000"  background="#00ffffff"  just="left" />
             <TextTraits font="SansSerif"  size="9"  name="Legend"  style="plain"  color="#000000"  background="#00ffffff"  just="left" />
           </GraphEnvironment>
         </Graph>
         <Subpopulations>
           <Population name="APC-A, SSC-H subset"  annotation=""  owningGroup=""  expanded="1"  sortPriority="10"  count="5842" >
             <Graph smoothing="0"  backColor="#ffffff"  foreColor="#000000"  heatMapStatParameter="FL1-H"  type="Pseudocolor"  fast="1" >
               <Axis dimension="x"  name="FL5-A"  label=""  auto="auto" />
               <Axis dimension="y"  name="SSC-H"  label=""  auto="auto" />
               <GraphSettings level="5%"  smoothingHighResolution="1"  contourHighResolution="1"  histogramSmoothingCount="0"  graphResolution="256"  showOutliers="0"  drawLargeDots="0"  dotsToDraw="8000"  tint="le.chartfill.tinted.40"  lineWeight="le.lineweight.normal"  lineStyle="le.linestyle.solid" />
               <GraphEnvironment showGrid="0"  showAxes="tnlTNL"  showGates="1"  showFreqOnPlots="1"  showGateNameOnPlots="1"  showMedians="0"  showUncomped="0"  addEventParam="0"  lastYAxisName="" >
                 <TextTraits font="SansSerif"  size="11"  name="Labels"  style="plain"  color="#000000"  background="#00ffffff"  just="left" />
                 <TextTraits font="SansSerif"  size="11"  name="LayoutGates"  style="plain"  color="#000000"  background="#00ffffff"  just="left" />
                 <TextTraits font="SansSerif"  size="9"  name="Numbers"  style="plain"  color="#000000"  background="#00ffffff"  just="left" />
                 <TextTraits font="SansSerif"  size="9"  name="Legend"  style="plain"  color="#000000"  background="#00ffffff"  just="left" />
                 <WindowPosition x="620"  y="20"  width="390"  height="622"  displayed="1"  panelState="---" />
               </GraphEnvironment>
             </Graph>
             <Gate gating:id="ID910439997" >
               <gating:RectangleGate eventsInside="1"  annoOffsetX="20"  annoOffsetY="-63"  tint="#000000"  isTinted="0"  lineWeight="Normal"  userDefined="1"  percentX="0"  percentY="0" >
                 <gating:dimension gating:min="768.3263807032926"  gating:max="1016469.8384933923" >
                   <data-type:fcs-dimension data-type:name="FL5-A" />
                 </gating:dimension>
                 <gating:dimension gating:min="2977.1503677538462"  gating:max="838356.5341294665" >
                   <data-type:fcs-dimension data-type:name="SSC-H" />
                 </gating:dimension>
               </gating:RectangleGate>
             </Gate>
             <Subpopulations>
               <Population name="Q1: PI-A- , PC5.5-A+"  annotation=""  owningGroup=""  expanded="1"  sortPriority="10"  count="1863" >
                 <Graph smoothing="0"  backColor="#ffffff"  foreColor="#000000"  heatMapStatParameter="FL1-H"  type="Pseudocolor"  fast="1" >
                   <Axis dimension="x"  name="Comp-FL2-A"  label=""  auto="auto" />
                   <Axis dimension="y"  name="Comp-FL3-A"  label=""  auto="auto" />
                   <GraphSettings level="5%"  smoothingHighResolution="1"  contourHighResolution="1"  histogramSmoothingCount="0"  graphResolution="256"  showOutliers="0"  drawLargeDots="0"  dotsToDraw="8000"  tint="le.chartfill.tinted.40"  lineWeight="le.lineweight.normal"  lineStyle="le.linestyle.solid" />
                   <GraphEnvironment showGrid="0"  showAxes="tnlTNL"  showGates="1"  showFreqOnPlots="1"  showGateNameOnPlots="1"  showMedians="0"  showUncomped="0"  addEventParam="0"  lastYAxisName="" >
                     <TextTraits font="SansSerif"  size="11"  name="Labels"  style="plain"  color="#000000"  background="#00ffffff"  just="left" />
                     <TextTraits font="SansSerif"  size="11"  name="LayoutGates"  style="plain"  color="#000000"  background="#00ffffff"  just="left" />
                     <TextTraits font="SansSerif"  size="9"  name="Numbers"  style="plain"  color="#000000"  background="#00ffffff"  just="left" />
                     <TextTraits font="SansSerif"  size="9"  name="Legend"  style="plain"  color="#000000"  background="#00ffffff"  just="left" />
                     <WindowPosition x="620"  y="20"  width="390"  height="622"  displayed="1"  panelState="---" />
                   </GraphEnvironment>
                 </Graph>
                 <Gate gating:id="ID1961638410"  gating:parent_id="ID910439997" >
                   <gating:RectangleGate eventsInside="1"  annoOffsetX="0"  annoOffsetY="0"  tint="#000000"  isTinted="0"  lineWeight="Normal"  userDefined="1"  percentX="0"  percentY="0" >
                     <gating:dimension gating:max="5398.112975026162" >
                       <data-type:fcs-dimension data-type:name="Comp-FL2-A" />
                     </gating:dimension>
                     <gating:dimension gating:min="1123.1227984041282" >
                       <data-type:fcs-dimension data-type:name="Comp-FL3-A" />
                     </gating:dimension>
                   </gating:RectangleGate>
                 </Gate>
               </Population>
               <Population name="Q2: PI-A+ , PC5.5-A+"  annotation=""  owningGroup=""  expanded="1"  sortPriority="10"  count="110" >
                 <Graph smoothing="0"  backColor="#ffffff"  foreColor="#000000"  heatMapStatParameter="FL1-H"  type="Pseudocolor"  fast="1" >
                   <Axis dimension="x"  name="Comp-FL2-A"  label=""  auto="auto" />
                   <Axis dimension="y"  name="Comp-FL3-A"  label=""  auto="auto" />
                   <GraphSettings level="5%"  smoothingHighResolution="1"  contourHighResolution="1"  histogramSmoothingCount="0"  graphResolution="256"  showOutliers="0"  drawLargeDots="0"  dotsToDraw="8000"  tint="le.chartfill.tinted.40"  lineWeight="le.lineweight.normal"  lineStyle="le.linestyle.solid" />
                   <GraphEnvironment showGrid="0"  showAxes="tnlTNL"  showGates="1"  showFreqOnPlots="1"  showGateNameOnPlots="1"  showMedians="0"  showUncomped="0"  addEventParam="0"  lastYAxisName="" >
                     <TextTraits font="SansSerif"  size="11"  name="Labels"  style="plain"  color="#000000"  background="#00ffffff"  just="left" />
                     <TextTraits font="SansSerif"  size="11"  name="LayoutGates"  style="plain"  color="#000000"  background="#00ffffff"  just="left" />
                     <TextTraits font="SansSerif"  size="9"  name="Numbers"  style="plain"  color="#000000"  background="#00ffffff"  just="left" />
                     <TextTraits font="SansSerif"  size="9"  name="Legend"  style="plain"  color="#000000"  background="#00ffffff"  just="left" />
                     <WindowPosition x="620"  y="20"  width="390"  height="622"  displayed="1"  panelState="---" />
                   </GraphEnvironment>
                 </Graph>
                 <Gate gating:id="ID1963150675"  gating:parent_id="ID910439997" >
                   <gating:RectangleGate eventsInside="1"  annoOffsetX="0"  annoOffsetY="0"  tint="#000000"  isTinted="0"  lineWeight="Normal"  userDefined="1"  percentX="0"  percentY="0" >
                     <gating:dimension gating:min="5398.112975026162" >
                       <data-type:fcs-dimension data-type:name="Comp-FL2-A" />
                     </gating:dimension>
                     <gating:dimension gating:min="1123.1227984041282" >
                       <data-type:fcs-dimension data-type:name="Comp-FL3-A" />
                     </gating:dimension>
                   </gating:RectangleGate>
                 </Gate>
               </Population>
               <Population name="Q3: PI-A+ , PC5.5-A-"  annotation=""  owningGroup=""  expanded="1"  sortPriority="10"  count="2877" >
                 <Graph smoothing="0"  backColor="#ffffff"  foreColor="#000000"  heatMapStatParameter="FL1-H"  type="Pseudocolor"  fast="1" >
                   <Axis dimension="x"  name="Comp-FL2-A"  label=""  auto="auto" />
                   <Axis dimension="y"  name="Comp-FL3-A"  label=""  auto="auto" />
                   <GraphSettings level="5%"  smoothingHighResolution="1"  contourHighResolution="1"  histogramSmoothingCount="0"  graphResolution="256"  showOutliers="0"  drawLargeDots="0"  dotsToDraw="8000"  tint="le.chartfill.tinted.40"  lineWeight="le.lineweight.normal"  lineStyle="le.linestyle.solid" />
                   <GraphEnvironment showGrid="0"  showAxes="tnlTNL"  showGates="1"  showFreqOnPlots="1"  showGateNameOnPlots="1"  showMedians="0"  showUncomped="0"  addEventParam="0"  lastYAxisName="" >
                     <TextTraits font="SansSerif"  size="11"  name="Labels"  style="plain"  color="#000000"  background="#00ffffff"  just="left" />
                     <TextTraits font="SansSerif"  size="11"  name="LayoutGates"  style="plain"  color="#000000"  background="#00ffffff"  just="left" />
                     <TextTraits font="SansSerif"  size="9"  name="Numbers"  style="plain"  color="#000000"  background="#00ffffff"  just="left" />
                     <TextTraits font="SansSerif"  size="9"  name="Legend"  style="plain"  color="#000000"  background="#00ffffff"  just="left" />
                     <WindowPosition x="620"  y="20"  width="390"  height="622"  displayed="1"  panelState="---" />
                   </GraphEnvironment>
                 </Graph>
                 <Gate gating:id="ID1412164374"  gating:parent_id="ID910439997" >
                   <gating:RectangleGate eventsInside="1"  annoOffsetX="0"  annoOffsetY="0"  tint="#000000"  isTinted="0"  lineWeight="Normal"  userDefined="1"  percentX="0"  percentY="0" >
                     <gating:dimension gating:min="5398.112975026162" >
                       <data-type:fcs-dimension data-type:name="Comp-FL2-A" />
                     </gating:dimension>
                     <gating:dimension gating:max="1123.1227984041282" >
                       <data-type:fcs-dimension data-type:name="Comp-FL3-A" />
                     </gating:dimension>
                   </gating:RectangleGate>
                 </Gate>
               </Population>
               <Population name="Q4: PI-A- , PC5.5-A-"  annotation=""  owningGroup=""  expanded="1"  sortPriority="10"  count="992" >
                 <Graph smoothing="0"  backColor="#ffffff"  foreColor="#000000"  heatMapStatParameter="FL1-H"  type="Pseudocolor"  fast="1" >
                   <Axis dimension="x"  name="Comp-FL2-A"  label=""  auto="auto" />
                   <Axis dimension="y"  name="Comp-FL3-A"  label=""  auto="auto" />
                   <GraphSettings level="5%"  smoothingHighResolution="1"  contourHighResolution="1"  histogramSmoothingCount="0"  graphResolution="256"  showOutliers="0"  drawLargeDots="0"  dotsToDraw="8000"  tint="le.chartfill.tinted.40"  lineWeight="le.lineweight.normal"  lineStyle="le.linestyle.solid" />
                   <GraphEnvironment showGrid="0"  showAxes="tnlTNL"  showGates="1"  showFreqOnPlots="1"  showGateNameOnPlots="1"  showMedians="0"  showUncomped="0"  addEventParam="0"  lastYAxisName="" >
                     <TextTraits font="SansSerif"  size="11"  name="Labels"  style="plain"  color="#000000"  background="#00ffffff"  just="left" />
                     <TextTraits font="SansSerif"  size="11"  name="LayoutGates"  style="plain"  color="#000000"  background="#00ffffff"  just="left" />
                     <TextTraits font="SansSerif"  size="9"  name="Numbers"  style="plain"  color="#000000"  background="#00ffffff"  just="left" />
                     <TextTraits font="SansSerif"  size="9"  name="Legend"  style="plain"  color="#000000"  background="#00ffffff"  just="left" />
                     <WindowPosition x="620"  y="20"  width="390"  height="622"  displayed="1"  panelState="---" />
                   </GraphEnvironment>
                 </Graph>
                 <Gate gating:id="ID2005514468"  gating:parent_id="ID910439997" >
                   <gating:RectangleGate eventsInside="1"  annoOffsetX="0"  annoOffsetY="0"  tint="#000000"  isTinted="0"  lineWeight="Normal"  userDefined="1"  percentX="0"  percentY="0" >
                     <gating:dimension gating:max="5398.112975026162" >
                       <data-type:fcs-dimension data-type:name="Comp-FL2-A" />
                     </gating:dimension>
                     <gating:dimension gating:max="1123.1227984041282" >
                       <data-type:fcs-dimension data-type:name="Comp-FL3-A" />
                     </gating:dimension>
                   </gating:RectangleGate>
                 </Gate>
               </Population>
             </Subpopulations>
           </Population>
         </Subpopulations>
       </SampleNode>
     </Sample>
     <Sample>
       <DataSet uri="file:/C:/Users/Lenovo/Desktop/流式数据/新建文件夹/流式数据/2020.8.9/Fig.3%20Untransduced%20T%20cells%20subtype%20test%2012d.fcs"  sampleID="18" />
       <transforms:spilloverMatrix prefix="Comp-"  name="采集定义"  editable="0"  color="#c0c0c0"  version="FlowJo-10.4"  status="FINALIZED"  transforms:id="a05c2180-edff-448b-b0e8-ec9a8d7f4064"  suffix="" >
         <data-type:parameters>
           <data-type:parameter data-type:name="FL1-H" />
           <data-type:parameter data-type:name="FL2-H" />
           <data-type:parameter data-type:name="FL3-H" />
           <data-type:parameter data-type:name="FL4-H" />
           <data-type:parameter data-type:name="FL5-H" />
           <data-type:parameter data-type:name="FL6-H" />
           <data-type:parameter data-type:name="FL1-A" />
           <data-type:parameter data-type:name="FL2-A" />
           <data-type:parameter data-type:name="FL3-A" />
           <data-type:parameter data-type:name="FL4-A" />
           <data-type:parameter data-type:name="FL5-A" />
           <data-type:parameter data-type:name="FL6-A" />
         </data-type:parameters>
         <transforms:spillover data-type:parameter="FL1-H" >
           <transforms:coefficient data-type:parameter="FL1-H"  transforms:value="1" />
           <transforms:coefficient data-type:parameter="FL2-H"  transforms:value="0" />
           <transforms:coefficient data-type:parameter="FL3-H"  transforms:value="0" />
           <transforms:coefficient data-type:parameter="FL4-H"  transforms:value="0" />
           <transforms:coefficient data-type:parameter="FL5-H"  transforms:value="0" />
           <transforms:coefficient data-type:parameter="FL6-H"  transforms:value="0" />
           <transforms:coefficient data-type:parameter="FL1-A"  transforms:value="0" />
           <transforms:coefficient data-type:parameter="FL2-A"  transforms:value="0" />
           <transforms:coefficient data-type:parameter="FL3-A"  transforms:value="0" />
           <transforms:coefficient data-type:parameter="FL4-A"  transforms:value="0" />
           <transforms:coefficient data-type:parameter="FL5-A"  transforms:value="0" />
           <transforms:coefficient data-type:parameter="FL6-A"  transforms:value="0" />
         </transforms:spillover>
         <transforms:spillover data-type:parameter="FL2-H" >
           <transforms:coefficient data-type:parameter="FL1-H"  transforms:value="0" />
           <transforms:coefficient data-type:parameter="FL2-H"  transforms:value="1" />
           <transforms:coefficient data-type:parameter="FL3-H"  transforms:value="0" />
           <transforms:coefficient data-type:parameter="FL4-H"  transforms:value="0" />
           <transforms:coefficient data-type:parameter="FL5-H"  transforms:value="0" />
           <transforms:coefficient data-type:parameter="FL6-H"  transforms:value="0" />
           <transforms:coefficient data-type:parameter="FL1-A"  transforms:value="0" />
           <transforms:coefficient data-type:parameter="FL2-A"  transforms:value="0" />
           <transforms:coefficient data-type:parameter="FL3-A"  transforms:value="0" />
           <transforms:coefficient data-type:parameter="FL4-A"  transforms:value="0" />
           <transforms:coefficient data-type:parameter="FL5-A"  transforms:value="0" />
           <transforms:coefficient data-type:parameter="FL6-A"  transforms:value="0" />
         </transforms:spillover>
         <transforms:spillover data-type:parameter="FL3-H" >
           <transforms:coefficient data-type:parameter="FL1-H"  transforms:value="0" />
           <transforms:coefficient data-type:parameter="FL2-H"  transforms:value="0" />
           <transforms:coefficient data-type:parameter="FL3-H"  transforms:value="1" />
           <transforms:coefficient data-type:parameter="FL4-H"  transforms:value="0" />
           <transforms:coefficient data-type:parameter="FL5-H"  transforms:value="0" />
           <transforms:coefficient data-type:parameter="FL6-H"  transforms:value="0" />
           <transforms:coefficient data-type:parameter="FL1-A"  transforms:value="0" />
           <transforms:coefficient data-type:parameter="FL2-A"  transforms:value="0" />
           <transforms:coefficient data-type:parameter="FL3-A"  transforms:value="0" />
           <transforms:coefficient data-type:parameter="FL4-A"  transforms:value="0" />
           <transforms:coefficient data-type:parameter="FL5-A"  transforms:value="0" />
           <transforms:coefficient data-type:parameter="FL6-A"  transforms:value="0" />
         </transforms:spillover>
         <transforms:spillover data-type:parameter="FL4-H" >
           <transforms:coefficient data-type:parameter="FL1-H"  transforms:value="0" />
           <transforms:coefficient data-type:parameter="FL2-H"  transforms:value="0" />
           <transforms:coefficient data-type:parameter="FL3-H"  transforms:value="0" />
           <transforms:coefficient data-type:parameter="FL4-H"  transforms:value="1" />
           <transforms:coefficient data-type:parameter="FL5-H"  transforms:value="0" />
           <transforms:coefficient data-type:parameter="FL6-H"  transforms:value="0" />
           <transforms:coefficient data-type:parameter="FL1-A"  transforms:value="0" />
           <transforms:coefficient data-type:parameter="FL2-A"  transforms:value="0" />
           <transforms:coefficient data-type:parameter="FL3-A"  transforms:value="0" />
           <transforms:coefficient data-type:parameter="FL4-A"  transforms:value="0" />
           <transforms:coefficient data-type:parameter="FL5-A"  transforms:value="0" />
           <transforms:coefficient data-type:parameter="FL6-A"  transforms:value="0" />
         </transforms:spillover>
         <transforms:spillover data-type:parameter="FL5-H" >
           <transforms:coefficient data-type:parameter="FL1-H"  transforms:value="0" />
           <transforms:coefficient data-type:parameter="FL2-H"  transforms:value="0" />
           <transforms:coefficient data-type:parameter="FL3-H"  transforms:value="0" />
           <transforms:coefficient data-type:parameter="FL4-H"  transforms:value="0" />
           <transforms:coefficient data-type:parameter="FL5-H"  transforms:value="1" />
           <transforms:coefficient data-type:parameter="FL6-H"  transforms:value="0" />
           <transforms:coefficient data-type:parameter="FL1-A"  transforms:value="0" />
           <transforms:coefficient data-type:parameter="FL2-A"  transforms:value="0" />
           <transforms:coefficient data-type:parameter="FL3-A"  transforms:value="0" />
           <transforms:coefficient data-type:parameter="FL4-A"  transforms:value="0" />
           <transforms:coefficient data-type:parameter="FL5-A"  transforms:value="0" />
           <transforms:coefficient data-type:parameter="FL6-A"  transforms:value="0" />
         </transforms:spillover>
         <transforms:spillover data-type:parameter="FL6-H" >
           <transforms:coefficient data-type:parameter="FL1-H"  transforms:value="0" />
           <transforms:coefficient data-type:parameter="FL2-H"  transforms:value="0" />
           <transforms:coefficient data-type:parameter="FL3-H"  transforms:value="0" />
           <transforms:coefficient data-type:parameter="FL4-H"  transforms:value="0" />
           <transforms:coefficient data-type:parameter="FL5-H"  transforms:value="0" />
           <transforms:coefficient data-type:parameter="FL6-H"  transforms:value="1" />
           <transforms:coefficient data-type:parameter="FL1-A"  transforms:value="0" />
           <transforms:coefficient data-type:parameter="FL2-A"  transforms:value="0" />
           <transforms:coefficient data-type:parameter="FL3-A"  transforms:value="0" />
           <transforms:coefficient data-type:parameter="FL4-A"  transforms:value="0" />
           <transforms:coefficient data-type:parameter="FL5-A"  transforms:value="0" />
           <transforms:coefficient data-type:parameter="FL6-A"  transforms:value="0" />
         </transforms:spillover>
         <transforms:spillover data-type:parameter="FL1-A" >
           <transforms:coefficient data-type:parameter="FL1-H"  transforms:value="0" />
           <transforms:coefficient data-type:parameter="FL2-H"  transforms:value="0" />
           <transforms:coefficient data-type:parameter="FL3-H"  transforms:value="0" />
           <transforms:coefficient data-type:parameter="FL4-H"  transforms:value="0" />
           <transforms:coefficient data-type:parameter="FL5-H"  transforms:value="0" />
           <transforms:coefficient data-type:parameter="FL6-H"  transforms:value="0" />
           <transforms:coefficient data-type:parameter="FL1-A"  transforms:value="1" />
           <transforms:coefficient data-type:parameter="FL2-A"  transforms:value="0.1199999973" />
           <transforms:coefficient data-type:parameter="FL3-A"  transforms:value="0" />
           <transforms:coefficient data-type:parameter="FL4-A"  transforms:value="0" />
           <transforms:coefficient data-type:parameter="FL5-A"  transforms:value="0" />
           <transforms:coefficient data-type:parameter="FL6-A"  transforms:value="0" />
         </transforms:spillover>
         <transforms:spillover data-type:parameter="FL2-A" >
           <transforms:coefficient data-type:parameter="FL1-H"  transforms:value="0" />
           <transforms:coefficient data-type:parameter="FL2-H"  transforms:value="0" />
           <transforms:coefficient data-type:parameter="FL3-H"  transforms:value="0" />
           <transforms:coefficient data-type:parameter="FL4-H"  transforms:value="0" />
           <transforms:coefficient data-type:parameter="FL5-H"  transforms:value="0" />
           <transforms:coefficient data-type:parameter="FL6-H"  transforms:value="0" />
           <transforms:coefficient data-type:parameter="FL1-A"  transforms:value="0.0140000004" />
           <transforms:coefficient data-type:parameter="FL2-A"  transforms:value="1" />
           <transforms:coefficient data-type:parameter="FL3-A"  transforms:value="0.0450000018" />
           <transforms:coefficient data-type:parameter="FL4-A"  transforms:value="0" />
           <transforms:coefficient data-type:parameter="FL5-A"  transforms:value="0" />
           <transforms:coefficient data-type:parameter="FL6-A"  transforms:value="0" />
         </transforms:spillover>
         <transforms:spillover data-type:parameter="FL3-A" >
           <transforms:coefficient data-type:parameter="FL1-H"  transforms:value="0" />
           <transforms:coefficient data-type:parameter="FL2-H"  transforms:value="0" />
           <transforms:coefficient data-type:parameter="FL3-H"  transforms:value="0" />
           <transforms:coefficient data-type:parameter="FL4-H"  transforms:value="0" />
           <transforms:coefficient data-type:parameter="FL5-H"  transforms:value="0" />
           <transforms:coefficient data-type:parameter="FL6-H"  transforms:value="0" />
           <transforms:coefficient data-type:parameter="FL1-A"  transforms:value="0" />
           <transforms:coefficient data-type:parameter="FL2-A"  transforms:value="0" />
           <transforms:coefficient data-type:parameter="FL3-A"  transforms:value="1" />
           <transforms:coefficient data-type:parameter="FL4-A"  transforms:value="0" />
           <transforms:coefficient data-type:parameter="FL5-A"  transforms:value="0" />
           <transforms:coefficient data-type:parameter="FL6-A"  transforms:value="0" />
         </transforms:spillover>
         <transforms:spillover data-type:parameter="FL4-A" >
           <transforms:coefficient data-type:parameter="FL1-H"  transforms:value="0" />
           <transforms:coefficient data-type:parameter="FL2-H"  transforms:value="0" />
           <transforms:coefficient data-type:parameter="FL3-H"  transforms:value="0" />
           <transforms:coefficient data-type:parameter="FL4-H"  transforms:value="0" />
           <transforms:coefficient data-type:parameter="FL5-H"  transforms:value="0" />
           <transforms:coefficient data-type:parameter="FL6-H"  transforms:value="0" />
           <transforms:coefficient data-type:parameter="FL1-A"  transforms:value="0" />
           <transforms:coefficient data-type:parameter="FL2-A"  transforms:value="0" />
           <transforms:coefficient data-type:parameter="FL3-A"  transforms:value="0" />
           <transforms:coefficient data-type:parameter="FL4-A"  transforms:value="1" />
           <transforms:coefficient data-type:parameter="FL5-A"  transforms:value="0" />
           <transforms:coefficient data-type:parameter="FL6-A"  transforms:value="0" />
         </transforms:spillover>
         <transforms:spillover data-type:parameter="FL5-A" >
           <transforms:coefficient data-type:parameter="FL1-H"  transforms:value="0" />
           <transforms:coefficient data-type:parameter="FL2-H"  transforms:value="0" />
           <transforms:coefficient data-type:parameter="FL3-H"  transforms:value="0" />
           <transforms:coefficient data-type:parameter="FL4-H"  transforms:value="0" />
           <transforms:coefficient data-type:parameter="FL5-H"  transforms:value="0" />
           <transforms:coefficient data-type:parameter="FL6-H"  transforms:value="0" />
           <transforms:coefficient data-type:parameter="FL1-A"  transforms:value="0" />
           <transforms:coefficient data-type:parameter="FL2-A"  transforms:value="0" />
           <transforms:coefficient data-type:parameter="FL3-A"  transforms:value="0" />
           <transforms:coefficient data-type:parameter="FL4-A"  transforms:value="0" />
           <transforms:coefficient data-type:parameter="FL5-A"  transforms:value="1" />
           <transforms:coefficient data-type:parameter="FL6-A"  transforms:value="0" />
         </transforms:spillover>
         <transforms:spillover data-type:parameter="FL6-A" >
           <transforms:coefficient data-type:parameter="FL1-H"  transforms:value="0" />
           <transforms:coefficient data-type:parameter="FL2-H"  transforms:value="0" />
           <transforms:coefficient data-type:parameter="FL3-H"  transforms:value="0" />
           <transforms:coefficient data-type:parameter="FL4-H"  transforms:value="0" />
           <transforms:coefficient data-type:parameter="FL5-H"  transforms:value="0" />
           <transforms:coefficient data-type:parameter="FL6-H"  transforms:value="0" />
           <transforms:coefficient data-type:parameter="FL1-A"  transforms:value="0" />
           <transforms:coefficient data-type:parameter="FL2-A"  transforms:value="0" />
           <transforms:coefficient data-type:parameter="FL3-A"  transforms:value="0" />
           <transforms:coefficient data-type:parameter="FL4-A"  transforms:value="0" />
           <transforms:coefficient data-type:parameter="FL5-A"  transforms:value="0" />
           <transforms:coefficient data-type:parameter="FL6-A"  transforms:value="1" />
         </transforms:spillover>
       </transforms:spilloverMatrix>
       <Transformations>
         <transforms:log transforms:offset="100"  transforms:decades="5.2247198959" >
           <data-type:parameter data-type:name="FSC-H" />
         </transforms:log>
         <transforms:log transforms:offset="100"  transforms:decades="5.2247198959" >
           <data-type:parameter data-type:name="FSC-A" />
         </transforms:log>
         <transforms:log transforms:offset="100"  transforms:decades="5.2247198959" >
           <data-type:parameter data-type:name="SSC-H" />
         </transforms:log>
         <transforms:log transforms:offset="100"  transforms:decades="5.2247198959" >
           <data-type:parameter data-type:name="SSC-A" />
         </transforms:log>
         <transforms:log transforms:offset="100"  transforms:decades="5.2247198959" >
           <data-type:parameter data-type:name="FL1-H" />
         </transforms:log>
         <transforms:log transforms:offset="100"  transforms:decades="5.2247198959" >
           <data-type:parameter data-type:name="FL1-A" />
         </transforms:log>
         <transforms:log transforms:offset="100"  transforms:decades="5.2247198959" >
           <data-type:parameter data-type:name="FL2-H" />
         </transforms:log>
         <transforms:log transforms:offset="3.1622776602"  transforms:decades="5.2247198959" >
           <data-type:parameter data-type:name="FL2-A" />
         </transforms:log>
         <transforms:log transforms:offset="100"  transforms:decades="5.2247198959" >
           <data-type:parameter data-type:name="FL3-H" />
         </transforms:log>
         <transforms:log transforms:offset="0.316227766"  transforms:decades="5.7247198959" >
           <data-type:parameter data-type:name="FL3-A" />
         </transforms:log>
         <transforms:log transforms:offset="100"  transforms:decades="5.2247198959" >
           <data-type:parameter data-type:name="FL4-H" />
         </transforms:log>
         <transforms:log transforms:offset="100"  transforms:decades="5.2247198959" >
           <data-type:parameter data-type:name="FL4-A" />
         </transforms:log>
         <transforms:log transforms:offset="100"  transforms:decades="5.2247198959" >
           <data-type:parameter data-type:name="FL5-H" />
         </transforms:log>
         <transforms:log transforms:offset="100"  transforms:decades="5.2247198959" >
           <data-type:parameter data-type:name="FL5-A" />
         </transforms:log>
         <transforms:log transforms:offset="100"  transforms:decades="5.2247198959" >
           <data-type:parameter data-type:name="FL6-H" />
         </transforms:log>
         <transforms:log transforms:offset="100"  transforms:decades="5.2247198959" >
           <data-type:parameter data-type:name="FL6-A" />
         </transforms:log>
         <transforms:linear transforms:minRange="0"  transforms:maxRange="10000"  gain="1" >
           <data-type:parameter data-type:name="FSC-Width" />
         </transforms:linear>
         <transforms:linear transforms:minRange="0"  transforms:maxRange="3"  gain="0.0000264788" >
           <data-type:parameter data-type:name="Time" />
         </transforms:linear>
         <transforms:log transforms:offset="100"  transforms:decades="5.2247198959" >
           <data-type:parameter data-type:name="Comp-FL1-H" />
         </transforms:log>
         <transforms:log transforms:offset="100"  transforms:decades="5.2247198959" >
           <data-type:parameter data-type:name="Comp-FL2-H" />
         </transforms:log>
         <transforms:log transforms:offset="100"  transforms:decades="5.2247198959" >
           <data-type:parameter data-type:name="Comp-FL3-H" />
         </transforms:log>
         <transforms:log transforms:offset="100"  transforms:decades="5.2247198959" >
           <data-type:parameter data-type:name="Comp-FL4-H" />
         </transforms:log>
         <transforms:log transforms:offset="100"  transforms:decades="5.2247198959" >
           <data-type:parameter data-type:name="Comp-FL5-H" />
         </transforms:log>
         <transforms:log transforms:offset="100"  transforms:decades="5.2247198959" >
           <data-type:parameter data-type:name="Comp-FL6-H" />
         </transforms:log>
         <transforms:log transforms:offset="100"  transforms:decades="5.2247198959" >
           <data-type:parameter data-type:name="Comp-FL1-A" />
         </transforms:log>
         <transforms:log transforms:offset="3.1622776602"  transforms:decades="5.2247198959" >
           <data-type:parameter data-type:name="Comp-FL2-A" />
         </transforms:log>
         <transforms:log transforms:offset="0.316227766"  transforms:decades="5.7247198959" >
           <data-type:parameter data-type:name="Comp-FL3-A" />
         </transforms:log>
         <transforms:log transforms:offset="100"  transforms:decades="5.2247198959" >
           <data-type:parameter data-type:name="Comp-FL4-A" />
         </transforms:log>
         <transforms:log transforms:offset="100"  transforms:decades="5.2247198959" >
           <data-type:parameter data-type:name="Comp-FL5-A" />
         </transforms:log>
         <transforms:log transforms:offset="100"  transforms:decades="5.2247198959" >
           <data-type:parameter data-type:name="Comp-FL6-A" />
         </transforms:log>
       </Transformations>
       <Keywords>
         <Keyword name="SWVER"  value="CytExpert 2.3.1.22" />
         <Keyword name="DGAIN"  value="1" />
         <Keyword name="WCH"  value="FSC" />
         <Keyword name="TRLGC"  value="None" />
         <Keyword name="PCHTP"  value="AutoThreshold" />
         <Keyword name="PCHID"  value="FSC" />
         <Keyword name="CH8HAVAL"  value="6875000" />
         <Keyword name="CH8AATFL"  value="4616" />
         <Keyword name="CH8HATFL"  value="391.375" />
         <Keyword name="CH8FLNMS"  value="APC-A750" />
         <Keyword name="CH8AS"  value="2" />
         <Keyword name="CH8HS"  value="8" />
         <Keyword name="CH8FL"  value="True" />
         <Keyword name="CH8THUS"  value="False" />
         <Keyword name="CH8DELTA"  value="24" />
         <Keyword name="CH8DELAY"  value="-44.96" />
         <Keyword name="CH8USH"  value="True" />
         <Keyword name="CH8GAIN"  value="378" />
         <Keyword name="CH8TR"  value="64" />
         <Keyword name="CH8TH"  value="10000" />
         <Keyword name="CH8DA"  value="0" />
         <Keyword name="CH8AD"  value="0" />
         <Keyword name="CH8NM"  value="APC-A750" />
         <Keyword name="CH8ID"  value="FL6" />
         <Keyword name="CH7HAVAL"  value="6875000" />
         <Keyword name="CH7AATFL"  value="4927" />
         <Keyword name="CH7HATFL"  value="420.375" />
         <Keyword name="CH7FLNMS"  value="APC" />
         <Keyword name="CH7AS"  value="2" />
         <Keyword name="CH7HS"  value="8" />
         <Keyword name="CH7FL"  value="True" />
         <Keyword name="CH7THUS"  value="False" />
         <Keyword name="CH7DELTA"  value="24" />
         <Keyword name="CH7DELAY"  value="-44.96" />
         <Keyword name="CH7USH"  value="True" />
         <Keyword name="CH7GAIN"  value="10" />
         <Keyword name="CH7TR"  value="64" />
         <Keyword name="CH7TH"  value="10000" />
         <Keyword name="CH7DA"  value="1" />
         <Keyword name="CH7AD"  value="1" />
         <Keyword name="CH7NM"  value="APC" />
         <Keyword name="CH7ID"  value="FL5" />
         <Keyword name="CH6HAVAL"  value="6875000" />
         <Keyword name="CH6AATFL"  value="4092" />
         <Keyword name="CH6HATFL"  value="396.625" />
         <Keyword name="CH6FLNMS"  value="PC7" />
         <Keyword name="CH6AS"  value="2" />
         <Keyword name="CH6HS"  value="8" />
         <Keyword name="CH6FL"  value="True" />
         <Keyword name="CH6THUS"  value="False" />
         <Keyword name="CH6DELTA"  value="24" />
         <Keyword name="CH6DELAY"  value="0" />
         <Keyword name="CH6USH"  value="True" />
         <Keyword name="CH6GAIN"  value="416" />
         <Keyword name="CH6TR"  value="64" />
         <Keyword name="CH6TH"  value="10000" />
         <Keyword name="CH6DA"  value="21" />
         <Keyword name="CH6AD"  value="13" />
         <Keyword name="CH6NM"  value="PC7" />
         <Keyword name="CH6ID"  value="FL4" />
         <Keyword name="CH5HAVAL"  value="6875000" />
         <Keyword name="CH5AATFL"  value="4247" />
         <Keyword name="CH5HATFL"  value="395.75" />
         <Keyword name="CH5FLNMS"  value="PC5.5" />
         <Keyword name="CH5AS"  value="2" />
         <Keyword name="CH5HS"  value="8" />
         <Keyword name="CH5FL"  value="True" />
         <Keyword name="CH5THUS"  value="False" />
         <Keyword name="CH5DELTA"  value="24" />
         <Keyword name="CH5DELAY"  value="0" />
         <Keyword name="CH5USH"  value="True" />
         <Keyword name="CH5GAIN"  value="10" />
         <Keyword name="CH5TR"  value="64" />
         <Keyword name="CH5TH"  value="10000" />
         <Keyword name="CH5DA"  value="20" />
         <Keyword name="CH5AD"  value="12" />
         <Keyword name="CH5NM"  value="PC5.5" />
         <Keyword name="CH5ID"  value="FL3" />
         <Keyword name="CH4HAVAL"  value="6875000" />
         <Keyword name="CH4AATFL"  value="5017.5" />
         <Keyword name="CH4HATFL"  value="544.375" />
         <Keyword name="CH4FLNMS"  value="PI" />
         <Keyword name="CH4AS"  value="2" />
         <Keyword name="CH4HS"  value="8" />
         <Keyword name="CH4FL"  value="True" />
         <Keyword name="CH4THUS"  value="False" />
         <Keyword name="CH4DELTA"  value="24" />
         <Keyword name="CH4DELAY"  value="0" />
         <Keyword name="CH4USH"  value="True" />
         <Keyword name="CH4GAIN"  value="10" />
         <Keyword name="CH4TR"  value="64" />
         <Keyword name="CH4TH"  value="10000" />
         <Keyword name="CH4DA"  value="18" />
         <Keyword name="CH4AD"  value="10" />
         <Keyword name="CH4NM"  value="PI" />
         <Keyword name="CH4ID"  value="FL2" />
         <Keyword name="CH3HAVAL"  value="6875000" />
         <Keyword name="CH3AATFL"  value="5514.5" />
         <Keyword name="CH3HATFL"  value="553.75" />
         <Keyword name="CH3FLNMS"  value="FITC" />
         <Keyword name="CH3AS"  value="2" />
         <Keyword name="CH3HS"  value="8" />
         <Keyword name="CH3FL"  value="True" />
         <Keyword name="CH3THUS"  value="False" />
         <Keyword name="CH3DELTA"  value="24" />
         <Keyword name="CH3DELAY"  value="0" />
         <Keyword name="CH3USH"  value="True" />
         <Keyword name="CH3GAIN"  value="10" />
         <Keyword name="CH3TR"  value="64" />
         <Keyword name="CH3TH"  value="10000" />
         <Keyword name="CH3DA"  value="19" />
         <Keyword name="CH3AD"  value="11" />
         <Keyword name="CH3NM"  value="FITC" />
         <Keyword name="CH3ID"  value="FL1" />
         <Keyword name="CH2HAVAL"  value="1250000" />
         <Keyword name="CH2AATFL"  value="4736.5" />
         <Keyword name="CH2HATFL"  value="431.125" />
         <Keyword name="CH2FLNMS"  value="SSC" />
         <Keyword name="CH2AS"  value="2" />
         <Keyword name="CH2HS"  value="8" />
         <Keyword name="CH2FL"  value="False" />
         <Keyword name="CH2THUS"  value="False" />
         <Keyword name="CH2DELTA"  value="24" />
         <Keyword name="CH2DELAY"  value="0" />
         <Keyword name="CH2USH"  value="True" />
         <Keyword name="CH2GAIN"  value="69" />
         <Keyword name="CH2TR"  value="64" />
         <Keyword name="CH2TH"  value="10000" />
         <Keyword name="CH2DA"  value="16" />
         <Keyword name="CH2AD"  value="8" />
         <Keyword name="CH2NM"  value="SSC" />
         <Keyword name="CH2ID"  value="SSC" />
         <Keyword name="CH1HAVAL"  value="1250000" />
         <Keyword name="CH1AATFL"  value="3815.5" />
         <Keyword name="CH1HATFL"  value="294.875" />
         <Keyword name="CH1AS"  value="2" />
         <Keyword name="CH1HS"  value="8" />
         <Keyword name="CH1FL"  value="False" />
         <Keyword name="CH1THUS"  value="False" />
         <Keyword name="CH1DELTA"  value="24" />
         <Keyword name="CH1DELAY"  value="0" />
         <Keyword name="CH1USH"  value="True" />
         <Keyword name="CH1GAIN"  value="28" />
         <Keyword name="CH1TR"  value="64" />
         <Keyword name="CH1TH"  value="10000" />
         <Keyword name="CH1DA"  value="22" />
         <Keyword name="CH1AD"  value="14" />
         <Keyword name="CH1NM"  value="FSC" />
         <Keyword name="CH1ID"  value="FSC" />
         <Keyword name="CHAR"  value="8" />
         <Keyword name="FLDSM"  value="30" />
         <Keyword name="$CYTSN"  value="BC42321" />
         <Keyword name="SN"  value="BC42321" />
         <Keyword name="COMPGAINA"  value="10101041610378" />
         <Keyword name="COMPA"  value="10.01400000.121000000.0451000000100000010000001" />
         <Keyword name="COMPAFA"  value="000000" />
         <Keyword name="COMPBGA"  value="5514.55017.54247409249274616" />
         <Keyword name="COMPCHA"  value="FITCPIPC5.5PC7APCAPC-A750" />
         <Keyword name="COMPGAINH"  value="10101041610378" />
         <Keyword name="COMPH"  value="100000010000001000000100000010000001" />
         <Keyword name="COMPAFH"  value="000000" />
         <Keyword name="COMPBGH"  value="553.75544.375395.75396.625420.375391.375" />
         <Keyword name="COMPCHH"  value="FITCPIPC5.5PC7APCAPC-A750" />
         <Keyword name="AHCOMPSYNC"  value="False" />
         <Keyword name="USCOMP"  value="True" />
         <Keyword name="DURTIM"  value="2.265960" />
         <Keyword name="$OP"  value="cytoflex" />
         <Keyword name="$VOL"  value="1132.98" />
         <Keyword name="RCD"  value="True" />
         <Keyword name="FLLW"  value="True" />
         <Keyword name="IMPTTB"  value="False" />
         <Keyword name="$ABRT"  value="431" />
         <Keyword name="$LOST"  value="0" />
         <Keyword name="P18DISPLAY"  value="LIN" />
         <Keyword name="$P18G"  value="1.0" />
         <Keyword name="$P18E"  value="0,0" />
         <Keyword name="$P18B"  value="32" />
         <Keyword name="$P18R"  value="900000000" />
         <Keyword name="$P18S"  value="Time" />
         <Keyword name="$P18N"  value="Time" />
         <Keyword name="P17DISPLAY"  value="LIN" />
         <Keyword name="$P17G"  value="1.0" />
         <Keyword name="$P17E"  value="0,0" />
         <Keyword name="$P17B"  value="32" />
         <Keyword name="$P17R"  value="10000" />
         <Keyword name="$P17S"  value="FSC-Width" />
         <Keyword name="$P17N"  value="FSC-Width" />
         <Keyword name="P16DISPLAY"  value="LOG" />
         <Keyword name="$P16G"  value="1.0" />
         <Keyword name="$P16E"  value="0,0" />
         <Keyword name="$P16B"  value="32" />
         <Keyword name="$P16R"  value="16777216" />
         <Keyword name="$P16S"  value="APC-A750-A" />
         <Keyword name="$P16N"  value="FL6-A" />
         <Keyword name="P15DISPLAY"  value="LOG" />
         <Keyword name="$P15G"  value="1.0" />
         <Keyword name="$P15E"  value="0,0" />
         <Keyword name="$P15B"  value="32" />
         <Keyword name="$P15R"  value="16777216" />
         <Keyword name="$P15S"  value="APC-A750-H" />
         <Keyword name="$P15N"  value="FL6-H" />
         <Keyword name="P14DISPLAY"  value="LOG" />
         <Keyword name="$P14G"  value="1.0" />
         <Keyword name="$P14E"  value="0,0" />
         <Keyword name="$P14B"  value="32" />
         <Keyword name="$P14R"  value="16777216" />
         <Keyword name="$P14S"  value="APC-A" />
         <Keyword name="$P14N"  value="FL5-A" />
         <Keyword name="P13DISPLAY"  value="LOG" />
         <Keyword name="$P13G"  value="1.0" />
         <Keyword name="$P13E"  value="0,0" />
         <Keyword name="$P13B"  value="32" />
         <Keyword name="$P13R"  value="16777216" />
         <Keyword name="$P13S"  value="APC-H" />
         <Keyword name="$P13N"  value="FL5-H" />
         <Keyword name="P12DISPLAY"  value="LOG" />
         <Keyword name="$P12G"  value="1.0" />
         <Keyword name="$P12E"  value="0,0" />
         <Keyword name="$P12B"  value="32" />
         <Keyword name="$P12R"  value="16777216" />
         <Keyword name="$P12S"  value="PC7-A" />
         <Keyword name="$P12N"  value="FL4-A" />
         <Keyword name="P11DISPLAY"  value="LOG" />
         <Keyword name="$P11G"  value="1.0" />
         <Keyword name="$P11E"  value="0,0" />
         <Keyword name="$P11B"  value="32" />
         <Keyword name="$P11R"  value="16777216" />
         <Keyword name="$P11S"  value="PC7-H" />
         <Keyword name="$P11N"  value="FL4-H" />
         <Keyword name="P10DISPLAY"  value="LOG" />
         <Keyword name="$P10G"  value="1.0" />
         <Keyword name="$P10E"  value="0,0" />
         <Keyword name="$P10B"  value="32" />
         <Keyword name="$P10R"  value="16777216" />
         <Keyword name="$P10S"  value="PC5.5-A" />
         <Keyword name="$P10N"  value="FL3-A" />
         <Keyword name="P9DISPLAY"  value="LOG" />
         <Keyword name="$P9G"  value="1.0" />
         <Keyword name="$P9E"  value="0,0" />
         <Keyword name="$P9B"  value="32" />
         <Keyword name="$P9R"  value="16777216" />
         <Keyword name="$P9S"  value="PC5.5-H" />
         <Keyword name="$P9N"  value="FL3-H" />
         <Keyword name="P8DISPLAY"  value="LOG" />
         <Keyword name="$P8G"  value="1.0" />
         <Keyword name="$P8E"  value="0,0" />
         <Keyword name="$P8B"  value="32" />
         <Keyword name="$P8R"  value="16777216" />
         <Keyword name="$P8S"  value="PI-A" />
         <Keyword name="$P8N"  value="FL2-A" />
         <Keyword name="P7DISPLAY"  value="LOG" />
         <Keyword name="$P7G"  value="1.0" />
         <Keyword name="$P7E"  value="0,0" />
         <Keyword name="$P7B"  value="32" />
         <Keyword name="$P7R"  value="16777216" />
         <Keyword name="$P7S"  value="PI-H" />
         <Keyword name="$P7N"  value="FL2-H" />
         <Keyword name="P6DISPLAY"  value="LOG" />
         <Keyword name="$P6G"  value="1.0" />
         <Keyword name="$P6E"  value="0,0" />
         <Keyword name="$P6B"  value="32" />
         <Keyword name="$P6R"  value="16777216" />
         <Keyword name="$P6S"  value="FITC-A" />
         <Keyword name="$P6N"  value="FL1-A" />
         <Keyword name="P5DISPLAY"  value="LOG" />
         <Keyword name="$P5G"  value="1.0" />
         <Keyword name="$P5E"  value="0,0" />
         <Keyword name="$P5B"  value="32" />
         <Keyword name="$P5R"  value="16777216" />
         <Keyword name="$P5S"  value="FITC-H" />
         <Keyword name="$P5N"  value="FL1-H" />
         <Keyword name="P4DISPLAY"  value="LIN" />
         <Keyword name="$P4G"  value="1.0" />
         <Keyword name="$P4E"  value="0,0" />
         <Keyword name="$P4B"  value="32" />
         <Keyword name="$P4R"  value="16777216" />
         <Keyword name="$P4S"  value="SSC-A" />
         <Keyword name="$P4N"  value="SSC-A" />
         <Keyword name="P3DISPLAY"  value="LIN" />
         <Keyword name="$P3G"  value="1.0" />
         <Keyword name="$P3E"  value="0,0" />
         <Keyword name="$P3B"  value="32" />
         <Keyword name="$P3R"  value="16777216" />
         <Keyword name="$P3S"  value="SSC-H" />
         <Keyword name="$P3N"  value="SSC-H" />
         <Keyword name="P2DISPLAY"  value="LIN" />
         <Keyword name="$P2G"  value="1.0" />
         <Keyword name="$P2E"  value="0,0" />
         <Keyword name="$P2B"  value="32" />
         <Keyword name="$P2R"  value="16777216" />
         <Keyword name="$P2S"  value="FSC-A" />
         <Keyword name="$P2N"  value="FSC-A" />
         <Keyword name="P1DISPLAY"  value="LIN" />
         <Keyword name="$P1G"  value="1.0" />
         <Keyword name="$P1E"  value="0,0" />
         <Keyword name="$P1B"  value="32" />
         <Keyword name="$P1R"  value="16777216" />
         <Keyword name="$P1S"  value="FSC-H" />
         <Keyword name="$P1N"  value="FSC-H" />
         <Keyword name="$TIMESTEP"  value="0.00002" />
         <Keyword name="USRCVOL"  value="False" />
         <Keyword name="RCVOL"  value="10" />
         <Keyword name="$SPILLOVER"  value="12,FL1-H,FL2-H,FL3-H,FL4-H,FL5-H,FL6-H,FL1-A,FL2-A,FL3-A,FL4-A,FL5-A,FL6-A,1,0,0,0,0,0,0,0,0,0,0,0,0,1,0,0,0,0,0,0,0,0,0,0,0,0,1,0,0,0,0,0,0,0,0,0,0,0,0,1,0,0,0,0,0,0,0,0,0,0,0,0,1,0,0,0,0,0,0,0,0,0,0,0,0,1,0,0,0,0,0,0,0,0,0,0,0,0,1,0.12,0,0,0,0,0,0,0,0,0,0,0.014,1,0.045,0,0,0,0,0,0,0,0,0,0,0,1,0,0,0,0,0,0,0,0,0,0,0,0,1,0,0,0,0,0,0,0,0,0,0,0,0,1,0,0,0,0,0,0,0,0,0,0,0,0,1" />
         <Keyword name="USRCTIM"  value="True" />
         <Keyword name="RCTIM"  value="600" />
         <Keyword name="CGNM"  value="All Events " />
         <Keyword name="USRCTOT"  value="True" />
         <Keyword name="RCTOT"  value="10000" />
         <Keyword name="$CYT"  value="CytoFLEX" />
         <Keyword name="$DATE"  value="09-Aug-2021" />
         <Keyword name="$ETIM"  value="16:14:30" />
         <Keyword name="$BTIM"  value="16:14:27" />
         <Keyword name="$PAR"  value="18" />
         <Keyword name="TBNM"  value="M1" />
         <Keyword name="TBID"  value="786d165e-47d7-48a7-bcbd-c9f0ad5cae4a" />
         <Keyword name="CYTEXPERTFIL"  value="True" />
         <Keyword name="$NEXTDATA"  value="0" />
         <Keyword name="$DATATYPE"  value="F" />
         <Keyword name="$BYTEORD"  value="1,2,3,4" />
         <Keyword name="$MODE"  value="L" />
         <Keyword name="$SYS"  value="Microsoft Windows NT 6.2.9200.0" />
         <Keyword name="$FIL"  value="M1.fcs" />
         <Keyword name="FILVER"  value="1" />
         <Keyword name="$TOT"  value="0000000000010000" />
         <Keyword name="$ENDANALYSIS"  value="0" />
         <Keyword name="$BEGINANALYSIS"  value="0" />
         <Keyword name="$ENDDATA"  value="0000000000725999" />
         <Keyword name="$BEGINDATA"  value="0000000000006000" />
         <Keyword name="$ENDSTEXT"  value="0" />
         <Keyword name="$BEGINSTEXT"  value="0" />
         <Keyword name="FJ_FCS_VERSION"  value="3" />
         <Keyword name="$P19N"  value="Comp-FL1-H" />
         <Keyword name="$P19S"  value="FITC-H" />
         <Keyword name="$P19R"  value="16777215" />
         <Keyword name="$P20N"  value="Comp-FL2-H" />
         <Keyword name="$P20S"  value="PI-H" />
         <Keyword name="$P20R"  value="16777215" />
         <Keyword name="$P21N"  value="Comp-FL3-H" />
         <Keyword name="$P21S"  value="PC5.5-H" />
         <Keyword name="$P21R"  value="16777215" />
         <Keyword name="$P22N"  value="Comp-FL4-H" />
         <Keyword name="$P22S"  value="PC7-H" />
         <Keyword name="$P22R"  value="16777215" />
         <Keyword name="$P23N"  value="Comp-FL5-H" />
         <Keyword name="$P23S"  value="APC-H" />
         <Keyword name="$P23R"  value="16777215" />
         <Keyword name="$P24N"  value="Comp-FL6-H" />
         <Keyword name="$P24S"  value="APC-A750-H" />
         <Keyword name="$P24R"  value="16777215" />
         <Keyword name="$P25N"  value="Comp-FL1-A" />
         <Keyword name="$P25S"  value="FITC-A" />
         <Keyword name="$P25R"  value="16777215" />
         <Keyword name="$P26N"  value="Comp-FL2-A" />
         <Keyword name="$P26S"  value="PI-A" />
         <Keyword name="$P26R"  value="530542" />
         <Keyword name="$P27N"  value="Comp-FL3-A" />
         <Keyword name="$P27S"  value="PC5.5-A" />
         <Keyword name="$P27R"  value="167772" />
         <Keyword name="$P28N"  value="Comp-FL4-A" />
         <Keyword name="$P28S"  value="PC7-A" />
         <Keyword name="$P28R"  value="16777215" />
         <Keyword name="$P29N"  value="Comp-FL5-A" />
         <Keyword name="$P29S"  value="APC-A" />
         <Keyword name="$P29R"  value="16777215" />
         <Keyword name="$P30N"  value="Comp-FL6-A" />
         <Keyword name="$P30S"  value="APC-A750-A" />
         <Keyword name="$P30R"  value="16777215" />
       </Keywords>
       <SampleNode name="Fig.3 Untransduced T cells subtype test 12d.fcs"  annotation=""  owningGroup=""  expanded="1"  sortPriority="10"  count="10000"  sampleID="18" >
         <Graph smoothing="0"  backColor="#ffffff"  foreColor="#000000"  type="Pseudocolor"  fast="1" >
           <Axis dimension="x"  name="FSC-H"  label=""  auto="auto" />
           <Axis dimension="y"  name="SSC-H"  label=""  auto="auto" />
           <GraphSettings level="5%"  smoothingHighResolution="1"  contourHighResolution="1"  histogramSmoothingCount="0"  graphResolution="256"  showOutliers="0"  drawLargeDots="0"  dotsToDraw="8000"  tint="le.chartfill.tinted.40"  lineWeight="le.lineweight.normal"  lineStyle="le.linestyle.solid" />
           <GraphEnvironment showGrid="0"  showAxes="tnlTNL"  showGates="1"  showFreqOnPlots="1"  showGateNameOnPlots="1"  showMedians="0"  showUncomped="0"  addEventParam="0"  lastYAxisName="" >
             <TextTraits font="SansSerif"  size="11"  name="Labels"  style="plain"  color="#000000"  background="#00ffffff"  just="left" />
             <TextTraits font="SansSerif"  size="11"  name="LayoutGates"  style="plain"  color="#000000"  background="#00ffffff"  just="left" />
             <TextTraits font="SansSerif"  size="9"  name="Numbers"  style="plain"  color="#000000"  background="#00ffffff"  just="left" />
             <TextTraits font="SansSerif"  size="9"  name="Legend"  style="plain"  color="#000000"  background="#00ffffff"  just="left" />
           </GraphEnvironment>
         </Graph>
         <Subpopulations>
           <Population name="APC-A, SSC-H subset"  annotation=""  owningGroup=""  expanded="1"  sortPriority="10"  count="8331" >
             <Graph smoothing="0"  backColor="#ffffff"  foreColor="#000000"  heatMapStatParameter="FL1-H"  type="Pseudocolor"  fast="1" >
               <Axis dimension="x"  name="Comp-FL2-A"  label=""  auto="auto" />
               <Axis dimension="y"  name="Comp-FL3-A"  label=""  auto="auto" />
               <GraphSettings level="5%"  smoothingHighResolution="1"  contourHighResolution="1"  histogramSmoothingCount="0"  graphResolution="256"  showOutliers="0"  drawLargeDots="0"  dotsToDraw="8000"  tint="le.chartfill.tinted.40"  lineWeight="le.lineweight.normal"  lineStyle="le.linestyle.solid" />
               <GraphEnvironment showGrid="0"  showAxes="tnlTNL"  showGates="1"  showFreqOnPlots="1"  showGateNameOnPlots="1"  showMedians="0"  showUncomped="0"  addEventParam="0"  lastYAxisName="" >
                 <TextTraits font="SansSerif"  size="11"  name="Labels"  style="plain"  color="#000000"  background="#00ffffff"  just="left" />
                 <TextTraits font="SansSerif"  size="11"  name="LayoutGates"  style="plain"  color="#000000"  background="#00ffffff"  just="left" />
                 <TextTraits font="SansSerif"  size="9"  name="Numbers"  style="plain"  color="#000000"  background="#00ffffff"  just="left" />
                 <TextTraits font="SansSerif"  size="9"  name="Legend"  style="plain"  color="#000000"  background="#00ffffff"  just="left" />
                 <WindowPosition x="620"  y="20"  width="390"  height="622"  displayed="1"  panelState="---" />
               </GraphEnvironment>
             </Graph>
             <Gate gating:id="ID1487096617" >
               <gating:RectangleGate eventsInside="1"  annoOffsetX="20"  annoOffsetY="-63"  tint="#000000"  isTinted="0"  lineWeight="Normal"  userDefined="1"  percentX="0"  percentY="0" >
                 <gating:dimension gating:min="768.3263807032926"  gating:max="1016469.8384933923" >
                   <data-type:fcs-dimension data-type:name="FL5-A" />
                 </gating:dimension>
                 <gating:dimension gating:min="2977.1503677538462"  gating:max="838356.5341294665" >
                   <data-type:fcs-dimension data-type:name="SSC-H" />
                 </gating:dimension>
               </gating:RectangleGate>
             </Gate>
             <Subpopulations>
               <Population name="Q1: PI-A- , PC5.5-A+"  annotation=""  owningGroup=""  expanded="1"  sortPriority="10"  count="4543" >
                 <Graph smoothing="0"  backColor="#ffffff"  foreColor="#000000"  heatMapStatParameter="FL1-H"  type="Pseudocolor"  fast="1" >
                   <Axis dimension="x"  name="Comp-FL2-A"  label=""  auto="auto" />
                   <Axis dimension="y"  name="Comp-FL3-A"  label=""  auto="auto" />
                   <GraphSettings level="5%"  smoothingHighResolution="1"  contourHighResolution="1"  histogramSmoothingCount="0"  graphResolution="256"  showOutliers="0"  drawLargeDots="0"  dotsToDraw="8000"  tint="le.chartfill.tinted.40"  lineWeight="le.lineweight.normal"  lineStyle="le.linestyle.solid" />
                   <GraphEnvironment showGrid="0"  showAxes="tnlTNL"  showGates="1"  showFreqOnPlots="1"  showGateNameOnPlots="1"  showMedians="0"  showUncomped="0"  addEventParam="0"  lastYAxisName="" >
                     <TextTraits font="SansSerif"  size="11"  name="Labels"  style="plain"  color="#000000"  background="#00ffffff"  just="left" />
                     <TextTraits font="SansSerif"  size="11"  name="LayoutGates"  style="plain"  color="#000000"  background="#00ffffff"  just="left" />
                     <TextTraits font="SansSerif"  size="9"  name="Numbers"  style="plain"  color="#000000"  background="#00ffffff"  just="left" />
                     <TextTraits font="SansSerif"  size="9"  name="Legend"  style="plain"  color="#000000"  background="#00ffffff"  just="left" />
                     <WindowPosition x="620"  y="20"  width="390"  height="622"  displayed="1"  panelState="---" />
                   </GraphEnvironment>
                 </Graph>
                 <Gate gating:id="ID840908111"  gating:parent_id="ID1487096617" >
                   <gating:RectangleGate eventsInside="1"  annoOffsetX="0"  annoOffsetY="0"  tint="#000000"  isTinted="0"  lineWeight="Normal"  userDefined="1"  percentX="0"  percentY="0" >
                     <gating:dimension gating:max="5398.112975026162" >
                       <data-type:fcs-dimension data-type:name="Comp-FL2-A" />
                     </gating:dimension>
                     <gating:dimension gating:min="1123.1227984041282" >
                       <data-type:fcs-dimension data-type:name="Comp-FL3-A" />
                     </gating:dimension>
                   </gating:RectangleGate>
                 </Gate>
               </Population>
               <Population name="Q2: PI-A+ , PC5.5-A+"  annotation=""  owningGroup=""  expanded="1"  sortPriority="10"  count="264" >
                 <Graph smoothing="0"  backColor="#ffffff"  foreColor="#000000"  heatMapStatParameter="FL1-H"  type="Pseudocolor"  fast="1" >
                   <Axis dimension="x"  name="Comp-FL2-A"  label=""  auto="auto" />
                   <Axis dimension="y"  name="Comp-FL3-A"  label=""  auto="auto" />
                   <GraphSettings level="5%"  smoothingHighResolution="1"  contourHighResolution="1"  histogramSmoothingCount="0"  graphResolution="256"  showOutliers="0"  drawLargeDots="0"  dotsToDraw="8000"  tint="le.chartfill.tinted.40"  lineWeight="le.lineweight.normal"  lineStyle="le.linestyle.solid" />
                   <GraphEnvironment showGrid="0"  showAxes="tnlTNL"  showGates="1"  showFreqOnPlots="1"  showGateNameOnPlots="1"  showMedians="0"  showUncomped="0"  addEventParam="0"  lastYAxisName="" >
                     <TextTraits font="SansSerif"  size="11"  name="Labels"  style="plain"  color="#000000"  background="#00ffffff"  just="left" />
                     <TextTraits font="SansSerif"  size="11"  name="LayoutGates"  style="plain"  color="#000000"  background="#00ffffff"  just="left" />
                     <TextTraits font="SansSerif"  size="9"  name="Numbers"  style="plain"  color="#000000"  background="#00ffffff"  just="left" />
                     <TextTraits font="SansSerif"  size="9"  name="Legend"  style="plain"  color="#000000"  background="#00ffffff"  just="left" />
                     <WindowPosition x="620"  y="20"  width="390"  height="622"  displayed="1"  panelState="---" />
                   </GraphEnvironment>
                 </Graph>
                 <Gate gating:id="ID1852584121"  gating:parent_id="ID1487096617" >
                   <gating:RectangleGate eventsInside="1"  annoOffsetX="0"  annoOffsetY="0"  tint="#000000"  isTinted="0"  lineWeight="Normal"  userDefined="1"  percentX="0"  percentY="0" >
                     <gating:dimension gating:min="5398.112975026162" >
                       <data-type:fcs-dimension data-type:name="Comp-FL2-A" />
                     </gating:dimension>
                     <gating:dimension gating:min="1123.1227984041282" >
                       <data-type:fcs-dimension data-type:name="Comp-FL3-A" />
                     </gating:dimension>
                   </gating:RectangleGate>
                 </Gate>
               </Population>
               <Population name="Q3: PI-A+ , PC5.5-A-"  annotation=""  owningGroup=""  expanded="1"  sortPriority="10"  count="3263" >
                 <Graph smoothing="0"  backColor="#ffffff"  foreColor="#000000"  heatMapStatParameter="FL1-H"  type="Pseudocolor"  fast="1" >
                   <Axis dimension="x"  name="Comp-FL2-A"  label=""  auto="auto" />
                   <Axis dimension="y"  name="Comp-FL3-A"  label=""  auto="auto" />
                   <GraphSettings level="5%"  smoothingHighResolution="1"  contourHighResolution="1"  histogramSmoothingCount="0"  graphResolution="256"  showOutliers="0"  drawLargeDots="0"  dotsToDraw="8000"  tint="le.chartfill.tinted.40"  lineWeight="le.lineweight.normal"  lineStyle="le.linestyle.solid" />
                   <GraphEnvironment showGrid="0"  showAxes="tnlTNL"  showGates="1"  showFreqOnPlots="1"  showGateNameOnPlots="1"  showMedians="0"  showUncomped="0"  addEventParam="0"  lastYAxisName="" >
                     <TextTraits font="SansSerif"  size="11"  name="Labels"  style="plain"  color="#000000"  background="#00ffffff"  just="left" />
                     <TextTraits font="SansSerif"  size="11"  name="LayoutGates"  style="plain"  color="#000000"  background="#00ffffff"  just="left" />
                     <TextTraits font="SansSerif"  size="9"  name="Numbers"  style="plain"  color="#000000"  background="#00ffffff"  just="left" />
                     <TextTraits font="SansSerif"  size="9"  name="Legend"  style="plain"  color="#000000"  background="#00ffffff"  just="left" />
                     <WindowPosition x="620"  y="20"  width="390"  height="622"  displayed="1"  panelState="---" />
                   </GraphEnvironment>
                 </Graph>
                 <Gate gating:id="ID1955276330"  gating:parent_id="ID1487096617" >
                   <gating:RectangleGate eventsInside="1"  annoOffsetX="0"  annoOffsetY="0"  tint="#000000"  isTinted="0"  lineWeight="Normal"  userDefined="1"  percentX="0"  percentY="0" >
                     <gating:dimension gating:min="5398.112975026162" >
                       <data-type:fcs-dimension data-type:name="Comp-FL2-A" />
                     </gating:dimension>
                     <gating:dimension gating:max="1123.1227984041282" >
                       <data-type:fcs-dimension data-type:name="Comp-FL3-A" />
                     </gating:dimension>
                   </gating:RectangleGate>
                 </Gate>
               </Population>
               <Population name="Q4: PI-A- , PC5.5-A-"  annotation=""  owningGroup=""  expanded="1"  sortPriority="10"  count="261" >
                 <Graph smoothing="0"  backColor="#ffffff"  foreColor="#000000"  heatMapStatParameter="FL1-H"  type="Pseudocolor"  fast="1" >
                   <Axis dimension="x"  name="Comp-FL2-A"  label=""  auto="auto" />
                   <Axis dimension="y"  name="Comp-FL3-A"  label=""  auto="auto" />
                   <GraphSettings level="5%"  smoothingHighResolution="1"  contourHighResolution="1"  histogramSmoothingCount="0"  graphResolution="256"  showOutliers="0"  drawLargeDots="0"  dotsToDraw="8000"  tint="le.chartfill.tinted.40"  lineWeight="le.lineweight.normal"  lineStyle="le.linestyle.solid" />
                   <GraphEnvironment showGrid="0"  showAxes="tnlTNL"  showGates="1"  showFreqOnPlots="1"  showGateNameOnPlots="1"  showMedians="0"  showUncomped="0"  addEventParam="0"  lastYAxisName="" >
                     <TextTraits font="SansSerif"  size="11"  name="Labels"  style="plain"  color="#000000"  background="#00ffffff"  just="left" />
                     <TextTraits font="SansSerif"  size="11"  name="LayoutGates"  style="plain"  color="#000000"  background="#00ffffff"  just="left" />
                     <TextTraits font="SansSerif"  size="9"  name="Numbers"  style="plain"  color="#000000"  background="#00ffffff"  just="left" />
                     <TextTraits font="SansSerif"  size="9"  name="Legend"  style="plain"  color="#000000"  background="#00ffffff"  just="left" />
                     <WindowPosition x="620"  y="20"  width="390"  height="622"  displayed="1"  panelState="---" />
                   </GraphEnvironment>
                 </Graph>
                 <Gate gating:id="ID342760716"  gating:parent_id="ID1487096617" >
                   <gating:RectangleGate eventsInside="1"  annoOffsetX="0"  annoOffsetY="0"  tint="#000000"  isTinted="0"  lineWeight="Normal"  userDefined="1"  percentX="0"  percentY="0" >
                     <gating:dimension gating:max="5398.112975026162" >
                       <data-type:fcs-dimension data-type:name="Comp-FL2-A" />
                     </gating:dimension>
                     <gating:dimension gating:max="1123.1227984041282" >
                       <data-type:fcs-dimension data-type:name="Comp-FL3-A" />
                     </gating:dimension>
                   </gating:RectangleGate>
                 </Gate>
               </Population>
             </Subpopulations>
           </Population>
         </Subpopulations>
       </SampleNode>
     </Sample>
     <Sample>
       <DataSet uri="file:/C:/Users/Lenovo/Desktop/流式数据/新建文件夹/流式数据/2020.8.9/Fig.3%20Untransduced%20T%20cells%20subtype%20test%207d.fcs"  sampleID="19" />
       <transforms:spilloverMatrix prefix="Comp-"  name="采集定义"  editable="0"  color="#c0c0c0"  version="FlowJo-10.4"  status="FINALIZED"  transforms:id="a05c2180-edff-448b-b0e8-ec9a8d7f4064"  suffix="" >
         <data-type:parameters>
           <data-type:parameter data-type:name="FL1-H" />
           <data-type:parameter data-type:name="FL2-H" />
           <data-type:parameter data-type:name="FL3-H" />
           <data-type:parameter data-type:name="FL4-H" />
           <data-type:parameter data-type:name="FL5-H" />
           <data-type:parameter data-type:name="FL6-H" />
           <data-type:parameter data-type:name="FL1-A" />
           <data-type:parameter data-type:name="FL2-A" />
           <data-type:parameter data-type:name="FL3-A" />
           <data-type:parameter data-type:name="FL4-A" />
           <data-type:parameter data-type:name="FL5-A" />
           <data-type:parameter data-type:name="FL6-A" />
         </data-type:parameters>
         <transforms:spillover data-type:parameter="FL1-H" >
           <transforms:coefficient data-type:parameter="FL1-H"  transforms:value="1" />
           <transforms:coefficient data-type:parameter="FL2-H"  transforms:value="0" />
           <transforms:coefficient data-type:parameter="FL3-H"  transforms:value="0" />
           <transforms:coefficient data-type:parameter="FL4-H"  transforms:value="0" />
           <transforms:coefficient data-type:parameter="FL5-H"  transforms:value="0" />
           <transforms:coefficient data-type:parameter="FL6-H"  transforms:value="0" />
           <transforms:coefficient data-type:parameter="FL1-A"  transforms:value="0" />
           <transforms:coefficient data-type:parameter="FL2-A"  transforms:value="0" />
           <transforms:coefficient data-type:parameter="FL3-A"  transforms:value="0" />
           <transforms:coefficient data-type:parameter="FL4-A"  transforms:value="0" />
           <transforms:coefficient data-type:parameter="FL5-A"  transforms:value="0" />
           <transforms:coefficient data-type:parameter="FL6-A"  transforms:value="0" />
         </transforms:spillover>
         <transforms:spillover data-type:parameter="FL2-H" >
           <transforms:coefficient data-type:parameter="FL1-H"  transforms:value="0" />
           <transforms:coefficient data-type:parameter="FL2-H"  transforms:value="1" />
           <transforms:coefficient data-type:parameter="FL3-H"  transforms:value="0" />
           <transforms:coefficient data-type:parameter="FL4-H"  transforms:value="0" />
           <transforms:coefficient data-type:parameter="FL5-H"  transforms:value="0" />
           <transforms:coefficient data-type:parameter="FL6-H"  transforms:value="0" />
           <transforms:coefficient data-type:parameter="FL1-A"  transforms:value="0" />
           <transforms:coefficient data-type:parameter="FL2-A"  transforms:value="0" />
           <transforms:coefficient data-type:parameter="FL3-A"  transforms:value="0" />
           <transforms:coefficient data-type:parameter="FL4-A"  transforms:value="0" />
           <transforms:coefficient data-type:parameter="FL5-A"  transforms:value="0" />
           <transforms:coefficient data-type:parameter="FL6-A"  transforms:value="0" />
         </transforms:spillover>
         <transforms:spillover data-type:parameter="FL3-H" >
           <transforms:coefficient data-type:parameter="FL1-H"  transforms:value="0" />
           <transforms:coefficient data-type:parameter="FL2-H"  transforms:value="0" />
           <transforms:coefficient data-type:parameter="FL3-H"  transforms:value="1" />
           <transforms:coefficient data-type:parameter="FL4-H"  transforms:value="0" />
           <transforms:coefficient data-type:parameter="FL5-H"  transforms:value="0" />
           <transforms:coefficient data-type:parameter="FL6-H"  transforms:value="0" />
           <transforms:coefficient data-type:parameter="FL1-A"  transforms:value="0" />
           <transforms:coefficient data-type:parameter="FL2-A"  transforms:value="0" />
           <transforms:coefficient data-type:parameter="FL3-A"  transforms:value="0" />
           <transforms:coefficient data-type:parameter="FL4-A"  transforms:value="0" />
           <transforms:coefficient data-type:parameter="FL5-A"  transforms:value="0" />
           <transforms:coefficient data-type:parameter="FL6-A"  transforms:value="0" />
         </transforms:spillover>
         <transforms:spillover data-type:parameter="FL4-H" >
           <transforms:coefficient data-type:parameter="FL1-H"  transforms:value="0" />
           <transforms:coefficient data-type:parameter="FL2-H"  transforms:value="0" />
           <transforms:coefficient data-type:parameter="FL3-H"  transforms:value="0" />
           <transforms:coefficient data-type:parameter="FL4-H"  transforms:value="1" />
           <transforms:coefficient data-type:parameter="FL5-H"  transforms:value="0" />
           <transforms:coefficient data-type:parameter="FL6-H"  transforms:value="0" />
           <transforms:coefficient data-type:parameter="FL1-A"  transforms:value="0" />
           <transforms:coefficient data-type:parameter="FL2-A"  transforms:value="0" />
           <transforms:coefficient data-type:parameter="FL3-A"  transforms:value="0" />
           <transforms:coefficient data-type:parameter="FL4-A"  transforms:value="0" />
           <transforms:coefficient data-type:parameter="FL5-A"  transforms:value="0" />
           <transforms:coefficient data-type:parameter="FL6-A"  transforms:value="0" />
         </transforms:spillover>
         <transforms:spillover data-type:parameter="FL5-H" >
           <transforms:coefficient data-type:parameter="FL1-H"  transforms:value="0" />
           <transforms:coefficient data-type:parameter="FL2-H"  transforms:value="0" />
           <transforms:coefficient data-type:parameter="FL3-H"  transforms:value="0" />
           <transforms:coefficient data-type:parameter="FL4-H"  transforms:value="0" />
           <transforms:coefficient data-type:parameter="FL5-H"  transforms:value="1" />
           <transforms:coefficient data-type:parameter="FL6-H"  transforms:value="0" />
           <transforms:coefficient data-type:parameter="FL1-A"  transforms:value="0" />
           <transforms:coefficient data-type:parameter="FL2-A"  transforms:value="0" />
           <transforms:coefficient data-type:parameter="FL3-A"  transforms:value="0" />
           <transforms:coefficient data-type:parameter="FL4-A"  transforms:value="0" />
           <transforms:coefficient data-type:parameter="FL5-A"  transforms:value="0" />
           <transforms:coefficient data-type:parameter="FL6-A"  transforms:value="0" />
         </transforms:spillover>
         <transforms:spillover data-type:parameter="FL6-H" >
           <transforms:coefficient data-type:parameter="FL1-H"  transforms:value="0" />
           <transforms:coefficient data-type:parameter="FL2-H"  transforms:value="0" />
           <transforms:coefficient data-type:parameter="FL3-H"  transforms:value="0" />
           <transforms:coefficient data-type:parameter="FL4-H"  transforms:value="0" />
           <transforms:coefficient data-type:parameter="FL5-H"  transforms:value="0" />
           <transforms:coefficient data-type:parameter="FL6-H"  transforms:value="1" />
           <transforms:coefficient data-type:parameter="FL1-A"  transforms:value="0" />
           <transforms:coefficient data-type:parameter="FL2-A"  transforms:value="0" />
           <transforms:coefficient data-type:parameter="FL3-A"  transforms:value="0" />
           <transforms:coefficient data-type:parameter="FL4-A"  transforms:value="0" />
           <transforms:coefficient data-type:parameter="FL5-A"  transforms:value="0" />
           <transforms:coefficient data-type:parameter="FL6-A"  transforms:value="0" />
         </transforms:spillover>
         <transforms:spillover data-type:parameter="FL1-A" >
           <transforms:coefficient data-type:parameter="FL1-H"  transforms:value="0" />
           <transforms:coefficient data-type:parameter="FL2-H"  transforms:value="0" />
           <transforms:coefficient data-type:parameter="FL3-H"  transforms:value="0" />
           <transforms:coefficient data-type:parameter="FL4-H"  transforms:value="0" />
           <transforms:coefficient data-type:parameter="FL5-H"  transforms:value="0" />
           <transforms:coefficient data-type:parameter="FL6-H"  transforms:value="0" />
           <transforms:coefficient data-type:parameter="FL1-A"  transforms:value="1" />
           <transforms:coefficient data-type:parameter="FL2-A"  transforms:value="0.1199999973" />
           <transforms:coefficient data-type:parameter="FL3-A"  transforms:value="0" />
           <transforms:coefficient data-type:parameter="FL4-A"  transforms:value="0" />
           <transforms:coefficient data-type:parameter="FL5-A"  transforms:value="0" />
           <transforms:coefficient data-type:parameter="FL6-A"  transforms:value="0" />
         </transforms:spillover>
         <transforms:spillover data-type:parameter="FL2-A" >
           <transforms:coefficient data-type:parameter="FL1-H"  transforms:value="0" />
           <transforms:coefficient data-type:parameter="FL2-H"  transforms:value="0" />
           <transforms:coefficient data-type:parameter="FL3-H"  transforms:value="0" />
           <transforms:coefficient data-type:parameter="FL4-H"  transforms:value="0" />
           <transforms:coefficient data-type:parameter="FL5-H"  transforms:value="0" />
           <transforms:coefficient data-type:parameter="FL6-H"  transforms:value="0" />
           <transforms:coefficient data-type:parameter="FL1-A"  transforms:value="0.0140000004" />
           <transforms:coefficient data-type:parameter="FL2-A"  transforms:value="1" />
           <transforms:coefficient data-type:parameter="FL3-A"  transforms:value="0.0450000018" />
           <transforms:coefficient data-type:parameter="FL4-A"  transforms:value="0" />
           <transforms:coefficient data-type:parameter="FL5-A"  transforms:value="0" />
           <transforms:coefficient data-type:parameter="FL6-A"  transforms:value="0" />
         </transforms:spillover>
         <transforms:spillover data-type:parameter="FL3-A" >
           <transforms:coefficient data-type:parameter="FL1-H"  transforms:value="0" />
           <transforms:coefficient data-type:parameter="FL2-H"  transforms:value="0" />
           <transforms:coefficient data-type:parameter="FL3-H"  transforms:value="0" />
           <transforms:coefficient data-type:parameter="FL4-H"  transforms:value="0" />
           <transforms:coefficient data-type:parameter="FL5-H"  transforms:value="0" />
           <transforms:coefficient data-type:parameter="FL6-H"  transforms:value="0" />
           <transforms:coefficient data-type:parameter="FL1-A"  transforms:value="0" />
           <transforms:coefficient data-type:parameter="FL2-A"  transforms:value="0" />
           <transforms:coefficient data-type:parameter="FL3-A"  transforms:value="1" />
           <transforms:coefficient data-type:parameter="FL4-A"  transforms:value="0" />
           <transforms:coefficient data-type:parameter="FL5-A"  transforms:value="0" />
           <transforms:coefficient data-type:parameter="FL6-A"  transforms:value="0" />
         </transforms:spillover>
         <transforms:spillover data-type:parameter="FL4-A" >
           <transforms:coefficient data-type:parameter="FL1-H"  transforms:value="0" />
           <transforms:coefficient data-type:parameter="FL2-H"  transforms:value="0" />
           <transforms:coefficient data-type:parameter="FL3-H"  transforms:value="0" />
           <transforms:coefficient data-type:parameter="FL4-H"  transforms:value="0" />
           <transforms:coefficient data-type:parameter="FL5-H"  transforms:value="0" />
           <transforms:coefficient data-type:parameter="FL6-H"  transforms:value="0" />
           <transforms:coefficient data-type:parameter="FL1-A"  transforms:value="0" />
           <transforms:coefficient data-type:parameter="FL2-A"  transforms:value="0" />
           <transforms:coefficient data-type:parameter="FL3-A"  transforms:value="0" />
           <transforms:coefficient data-type:parameter="FL4-A"  transforms:value="1" />
           <transforms:coefficient data-type:parameter="FL5-A"  transforms:value="0" />
           <transforms:coefficient data-type:parameter="FL6-A"  transforms:value="0" />
         </transforms:spillover>
         <transforms:spillover data-type:parameter="FL5-A" >
           <transforms:coefficient data-type:parameter="FL1-H"  transforms:value="0" />
           <transforms:coefficient data-type:parameter="FL2-H"  transforms:value="0" />
           <transforms:coefficient data-type:parameter="FL3-H"  transforms:value="0" />
           <transforms:coefficient data-type:parameter="FL4-H"  transforms:value="0" />
           <transforms:coefficient data-type:parameter="FL5-H"  transforms:value="0" />
           <transforms:coefficient data-type:parameter="FL6-H"  transforms:value="0" />
           <transforms:coefficient data-type:parameter="FL1-A"  transforms:value="0" />
           <transforms:coefficient data-type:parameter="FL2-A"  transforms:value="0" />
           <transforms:coefficient data-type:parameter="FL3-A"  transforms:value="0" />
           <transforms:coefficient data-type:parameter="FL4-A"  transforms:value="0" />
           <transforms:coefficient data-type:parameter="FL5-A"  transforms:value="1" />
           <transforms:coefficient data-type:parameter="FL6-A"  transforms:value="0" />
         </transforms:spillover>
         <transforms:spillover data-type:parameter="FL6-A" >
           <transforms:coefficient data-type:parameter="FL1-H"  transforms:value="0" />
           <transforms:coefficient data-type:parameter="FL2-H"  transforms:value="0" />
           <transforms:coefficient data-type:parameter="FL3-H"  transforms:value="0" />
           <transforms:coefficient data-type:parameter="FL4-H"  transforms:value="0" />
           <transforms:coefficient data-type:parameter="FL5-H"  transforms:value="0" />
           <transforms:coefficient data-type:parameter="FL6-H"  transforms:value="0" />
           <transforms:coefficient data-type:parameter="FL1-A"  transforms:value="0" />
           <transforms:coefficient data-type:parameter="FL2-A"  transforms:value="0" />
           <transforms:coefficient data-type:parameter="FL3-A"  transforms:value="0" />
           <transforms:coefficient data-type:parameter="FL4-A"  transforms:value="0" />
           <transforms:coefficient data-type:parameter="FL5-A"  transforms:value="0" />
           <transforms:coefficient data-type:parameter="FL6-A"  transforms:value="1" />
         </transforms:spillover>
       </transforms:spilloverMatrix>
       <Transformations>
         <transforms:log transforms:offset="100"  transforms:decades="5.2247198959" >
           <data-type:parameter data-type:name="FSC-H" />
         </transforms:log>
         <transforms:log transforms:offset="100"  transforms:decades="5.2247198959" >
           <data-type:parameter data-type:name="FSC-A" />
         </transforms:log>
         <transforms:log transforms:offset="100"  transforms:decades="5.2247198959" >
           <data-type:parameter data-type:name="SSC-H" />
         </transforms:log>
         <transforms:log transforms:offset="100"  transforms:decades="5.2247198959" >
           <data-type:parameter data-type:name="SSC-A" />
         </transforms:log>
         <transforms:log transforms:offset="100"  transforms:decades="5.2247198959" >
           <data-type:parameter data-type:name="FL1-H" />
         </transforms:log>
         <transforms:log transforms:offset="100"  transforms:decades="5.2247198959" >
           <data-type:parameter data-type:name="FL1-A" />
         </transforms:log>
         <transforms:log transforms:offset="100"  transforms:decades="5.2247198959" >
           <data-type:parameter data-type:name="FL2-H" />
         </transforms:log>
         <transforms:log transforms:offset="3.1622776602"  transforms:decades="5.2247198959" >
           <data-type:parameter data-type:name="FL2-A" />
         </transforms:log>
         <transforms:log transforms:offset="100"  transforms:decades="5.2247198959" >
           <data-type:parameter data-type:name="FL3-H" />
         </transforms:log>
         <transforms:log transforms:offset="0.316227766"  transforms:decades="5.7247198959" >
           <data-type:parameter data-type:name="FL3-A" />
         </transforms:log>
         <transforms:log transforms:offset="100"  transforms:decades="5.2247198959" >
           <data-type:parameter data-type:name="FL4-H" />
         </transforms:log>
         <transforms:log transforms:offset="100"  transforms:decades="5.2247198959" >
           <data-type:parameter data-type:name="FL4-A" />
         </transforms:log>
         <transforms:log transforms:offset="100"  transforms:decades="5.2247198959" >
           <data-type:parameter data-type:name="FL5-H" />
         </transforms:log>
         <transforms:log transforms:offset="100"  transforms:decades="5.2247198959" >
           <data-type:parameter data-type:name="FL5-A" />
         </transforms:log>
         <transforms:log transforms:offset="100"  transforms:decades="5.2247198959" >
           <data-type:parameter data-type:name="FL6-H" />
         </transforms:log>
         <transforms:log transforms:offset="100"  transforms:decades="5.2247198959" >
           <data-type:parameter data-type:name="FL6-A" />
         </transforms:log>
         <transforms:linear transforms:minRange="0"  transforms:maxRange="10000"  gain="1" >
           <data-type:parameter data-type:name="FSC-Width" />
         </transforms:linear>
         <transforms:linear transforms:minRange="0"  transforms:maxRange="16"  gain="0.0000203225" >
           <data-type:parameter data-type:name="Time" />
         </transforms:linear>
         <transforms:log transforms:offset="100"  transforms:decades="5.2247198959" >
           <data-type:parameter data-type:name="Comp-FL1-H" />
         </transforms:log>
         <transforms:log transforms:offset="100"  transforms:decades="5.2247198959" >
           <data-type:parameter data-type:name="Comp-FL2-H" />
         </transforms:log>
         <transforms:log transforms:offset="100"  transforms:decades="5.2247198959" >
           <data-type:parameter data-type:name="Comp-FL3-H" />
         </transforms:log>
         <transforms:log transforms:offset="100"  transforms:decades="5.2247198959" >
           <data-type:parameter data-type:name="Comp-FL4-H" />
         </transforms:log>
         <transforms:log transforms:offset="100"  transforms:decades="5.2247198959" >
           <data-type:parameter data-type:name="Comp-FL5-H" />
         </transforms:log>
         <transforms:log transforms:offset="100"  transforms:decades="5.2247198959" >
           <data-type:parameter data-type:name="Comp-FL6-H" />
         </transforms:log>
         <transforms:log transforms:offset="100"  transforms:decades="5.2247198959" >
           <data-type:parameter data-type:name="Comp-FL1-A" />
         </transforms:log>
         <transforms:log transforms:offset="3.1622776602"  transforms:decades="5.2247198959" >
           <data-type:parameter data-type:name="Comp-FL2-A" />
         </transforms:log>
         <transforms:log transforms:offset="0.316227766"  transforms:decades="5.7247198959" >
           <data-type:parameter data-type:name="Comp-FL3-A" />
         </transforms:log>
         <transforms:log transforms:offset="100"  transforms:decades="5.2247198959" >
           <data-type:parameter data-type:name="Comp-FL4-A" />
         </transforms:log>
         <transforms:log transforms:offset="100"  transforms:decades="5.2247198959" >
           <data-type:parameter data-type:name="Comp-FL5-A" />
         </transforms:log>
         <transforms:log transforms:offset="100"  transforms:decades="5.2247198959" >
           <data-type:parameter data-type:name="Comp-FL6-A" />
         </transforms:log>
       </Transformations>
       <Keywords>
         <Keyword name="SWVER"  value="CytExpert 2.3.1.22" />
         <Keyword name="DGAIN"  value="1" />
         <Keyword name="WCH"  value="FSC" />
         <Keyword name="TRLGC"  value="None" />
         <Keyword name="PCHTP"  value="AutoThreshold" />
         <Keyword name="PCHID"  value="FSC" />
         <Keyword name="CH8HAVAL"  value="6875000" />
         <Keyword name="CH8AATFL"  value="4616" />
         <Keyword name="CH8HATFL"  value="391.375" />
         <Keyword name="CH8FLNMS"  value="APC-A750" />
         <Keyword name="CH8AS"  value="2" />
         <Keyword name="CH8HS"  value="8" />
         <Keyword name="CH8FL"  value="True" />
         <Keyword name="CH8THUS"  value="False" />
         <Keyword name="CH8DELTA"  value="24" />
         <Keyword name="CH8DELAY"  value="-44.96" />
         <Keyword name="CH8USH"  value="True" />
         <Keyword name="CH8GAIN"  value="378" />
         <Keyword name="CH8TR"  value="64" />
         <Keyword name="CH8TH"  value="10000" />
         <Keyword name="CH8DA"  value="0" />
         <Keyword name="CH8AD"  value="0" />
         <Keyword name="CH8NM"  value="APC-A750" />
         <Keyword name="CH8ID"  value="FL6" />
         <Keyword name="CH7HAVAL"  value="6875000" />
         <Keyword name="CH7AATFL"  value="4927" />
         <Keyword name="CH7HATFL"  value="420.375" />
         <Keyword name="CH7FLNMS"  value="APC" />
         <Keyword name="CH7AS"  value="2" />
         <Keyword name="CH7HS"  value="8" />
         <Keyword name="CH7FL"  value="True" />
         <Keyword name="CH7THUS"  value="False" />
         <Keyword name="CH7DELTA"  value="24" />
         <Keyword name="CH7DELAY"  value="-44.96" />
         <Keyword name="CH7USH"  value="True" />
         <Keyword name="CH7GAIN"  value="10" />
         <Keyword name="CH7TR"  value="64" />
         <Keyword name="CH7TH"  value="10000" />
         <Keyword name="CH7DA"  value="1" />
         <Keyword name="CH7AD"  value="1" />
         <Keyword name="CH7NM"  value="APC" />
         <Keyword name="CH7ID"  value="FL5" />
         <Keyword name="CH6HAVAL"  value="6875000" />
         <Keyword name="CH6AATFL"  value="4092" />
         <Keyword name="CH6HATFL"  value="396.625" />
         <Keyword name="CH6FLNMS"  value="PC7" />
         <Keyword name="CH6AS"  value="2" />
         <Keyword name="CH6HS"  value="8" />
         <Keyword name="CH6FL"  value="True" />
         <Keyword name="CH6THUS"  value="False" />
         <Keyword name="CH6DELTA"  value="24" />
         <Keyword name="CH6DELAY"  value="0" />
         <Keyword name="CH6USH"  value="True" />
         <Keyword name="CH6GAIN"  value="416" />
         <Keyword name="CH6TR"  value="64" />
         <Keyword name="CH6TH"  value="10000" />
         <Keyword name="CH6DA"  value="21" />
         <Keyword name="CH6AD"  value="13" />
         <Keyword name="CH6NM"  value="PC7" />
         <Keyword name="CH6ID"  value="FL4" />
         <Keyword name="CH5HAVAL"  value="6875000" />
         <Keyword name="CH5AATFL"  value="4247" />
         <Keyword name="CH5HATFL"  value="395.75" />
         <Keyword name="CH5FLNMS"  value="PC5.5" />
         <Keyword name="CH5AS"  value="2" />
         <Keyword name="CH5HS"  value="8" />
         <Keyword name="CH5FL"  value="True" />
         <Keyword name="CH5THUS"  value="False" />
         <Keyword name="CH5DELTA"  value="24" />
         <Keyword name="CH5DELAY"  value="0" />
         <Keyword name="CH5USH"  value="True" />
         <Keyword name="CH5GAIN"  value="10" />
         <Keyword name="CH5TR"  value="64" />
         <Keyword name="CH5TH"  value="10000" />
         <Keyword name="CH5DA"  value="20" />
         <Keyword name="CH5AD"  value="12" />
         <Keyword name="CH5NM"  value="PC5.5" />
         <Keyword name="CH5ID"  value="FL3" />
         <Keyword name="CH4HAVAL"  value="6875000" />
         <Keyword name="CH4AATFL"  value="5017.5" />
         <Keyword name="CH4HATFL"  value="544.375" />
         <Keyword name="CH4FLNMS"  value="PI" />
         <Keyword name="CH4AS"  value="2" />
         <Keyword name="CH4HS"  value="8" />
         <Keyword name="CH4FL"  value="True" />
         <Keyword name="CH4THUS"  value="False" />
         <Keyword name="CH4DELTA"  value="24" />
         <Keyword name="CH4DELAY"  value="0" />
         <Keyword name="CH4USH"  value="True" />
         <Keyword name="CH4GAIN"  value="10" />
         <Keyword name="CH4TR"  value="64" />
         <Keyword name="CH4TH"  value="10000" />
         <Keyword name="CH4DA"  value="18" />
         <Keyword name="CH4AD"  value="10" />
         <Keyword name="CH4NM"  value="PI" />
         <Keyword name="CH4ID"  value="FL2" />
         <Keyword name="CH3HAVAL"  value="6875000" />
         <Keyword name="CH3AATFL"  value="5514.5" />
         <Keyword name="CH3HATFL"  value="553.75" />
         <Keyword name="CH3FLNMS"  value="FITC" />
         <Keyword name="CH3AS"  value="2" />
         <Keyword name="CH3HS"  value="8" />
         <Keyword name="CH3FL"  value="True" />
         <Keyword name="CH3THUS"  value="False" />
         <Keyword name="CH3DELTA"  value="24" />
         <Keyword name="CH3DELAY"  value="0" />
         <Keyword name="CH3USH"  value="True" />
         <Keyword name="CH3GAIN"  value="10" />
         <Keyword name="CH3TR"  value="64" />
         <Keyword name="CH3TH"  value="10000" />
         <Keyword name="CH3DA"  value="19" />
         <Keyword name="CH3AD"  value="11" />
         <Keyword name="CH3NM"  value="FITC" />
         <Keyword name="CH3ID"  value="FL1" />
         <Keyword name="CH2HAVAL"  value="1250000" />
         <Keyword name="CH2AATFL"  value="4736.5" />
         <Keyword name="CH2HATFL"  value="431.125" />
         <Keyword name="CH2FLNMS"  value="SSC" />
         <Keyword name="CH2AS"  value="2" />
         <Keyword name="CH2HS"  value="8" />
         <Keyword name="CH2FL"  value="False" />
         <Keyword name="CH2THUS"  value="False" />
         <Keyword name="CH2DELTA"  value="24" />
         <Keyword name="CH2DELAY"  value="0" />
         <Keyword name="CH2USH"  value="True" />
         <Keyword name="CH2GAIN"  value="69" />
         <Keyword name="CH2TR"  value="64" />
         <Keyword name="CH2TH"  value="10000" />
         <Keyword name="CH2DA"  value="16" />
         <Keyword name="CH2AD"  value="8" />
         <Keyword name="CH2NM"  value="SSC" />
         <Keyword name="CH2ID"  value="SSC" />
         <Keyword name="CH1HAVAL"  value="1250000" />
         <Keyword name="CH1AATFL"  value="3815.5" />
         <Keyword name="CH1HATFL"  value="294.875" />
         <Keyword name="CH1AS"  value="2" />
         <Keyword name="CH1HS"  value="8" />
         <Keyword name="CH1FL"  value="False" />
         <Keyword name="CH1THUS"  value="False" />
         <Keyword name="CH1DELTA"  value="24" />
         <Keyword name="CH1DELAY"  value="0" />
         <Keyword name="CH1USH"  value="True" />
         <Keyword name="CH1GAIN"  value="28" />
         <Keyword name="CH1TR"  value="64" />
         <Keyword name="CH1TH"  value="10000" />
         <Keyword name="CH1DA"  value="22" />
         <Keyword name="CH1AD"  value="14" />
         <Keyword name="CH1NM"  value="FSC" />
         <Keyword name="CH1ID"  value="FSC" />
         <Keyword name="CHAR"  value="8" />
         <Keyword name="FLDSM"  value="30" />
         <Keyword name="$CYTSN"  value="BC42321" />
         <Keyword name="SN"  value="BC42321" />
         <Keyword name="COMPGAINA"  value="10101041610378" />
         <Keyword name="COMPA"  value="10.01400000.121000000.0451000000100000010000001" />
         <Keyword name="COMPAFA"  value="000000" />
         <Keyword name="COMPBGA"  value="5514.55017.54247409249274616" />
         <Keyword name="COMPCHA"  value="FITCPIPC5.5PC7APCAPC-A750" />
         <Keyword name="COMPGAINH"  value="10101041610378" />
         <Keyword name="COMPH"  value="100000010000001000000100000010000001" />
         <Keyword name="COMPAFH"  value="000000" />
         <Keyword name="COMPBGH"  value="553.75544.375395.75396.625420.375391.375" />
         <Keyword name="COMPCHH"  value="FITCPIPC5.5PC7APCAPC-A750" />
         <Keyword name="AHCOMPSYNC"  value="False" />
         <Keyword name="USCOMP"  value="True" />
         <Keyword name="DURTIM"  value="15.746100" />
         <Keyword name="$OP"  value="cytoflex" />
         <Keyword name="$VOL"  value="7873.047" />
         <Keyword name="RCD"  value="True" />
         <Keyword name="FLLW"  value="True" />
         <Keyword name="IMPTTB"  value="False" />
         <Keyword name="$ABRT"  value="69" />
         <Keyword name="$LOST"  value="0" />
         <Keyword name="P18DISPLAY"  value="LIN" />
         <Keyword name="$P18G"  value="1.0" />
         <Keyword name="$P18E"  value="0,0" />
         <Keyword name="$P18B"  value="32" />
         <Keyword name="$P18R"  value="900000000" />
         <Keyword name="$P18S"  value="Time" />
         <Keyword name="$P18N"  value="Time" />
         <Keyword name="P17DISPLAY"  value="LIN" />
         <Keyword name="$P17G"  value="1.0" />
         <Keyword name="$P17E"  value="0,0" />
         <Keyword name="$P17B"  value="32" />
         <Keyword name="$P17R"  value="10000" />
         <Keyword name="$P17S"  value="FSC-Width" />
         <Keyword name="$P17N"  value="FSC-Width" />
         <Keyword name="P16DISPLAY"  value="LOG" />
         <Keyword name="$P16G"  value="1.0" />
         <Keyword name="$P16E"  value="0,0" />
         <Keyword name="$P16B"  value="32" />
         <Keyword name="$P16R"  value="16777216" />
         <Keyword name="$P16S"  value="APC-A750-A" />
         <Keyword name="$P16N"  value="FL6-A" />
         <Keyword name="P15DISPLAY"  value="LOG" />
         <Keyword name="$P15G"  value="1.0" />
         <Keyword name="$P15E"  value="0,0" />
         <Keyword name="$P15B"  value="32" />
         <Keyword name="$P15R"  value="16777216" />
         <Keyword name="$P15S"  value="APC-A750-H" />
         <Keyword name="$P15N"  value="FL6-H" />
         <Keyword name="P14DISPLAY"  value="LOG" />
         <Keyword name="$P14G"  value="1.0" />
         <Keyword name="$P14E"  value="0,0" />
         <Keyword name="$P14B"  value="32" />
         <Keyword name="$P14R"  value="16777216" />
         <Keyword name="$P14S"  value="APC-A" />
         <Keyword name="$P14N"  value="FL5-A" />
         <Keyword name="P13DISPLAY"  value="LOG" />
         <Keyword name="$P13G"  value="1.0" />
         <Keyword name="$P13E"  value="0,0" />
         <Keyword name="$P13B"  value="32" />
         <Keyword name="$P13R"  value="16777216" />
         <Keyword name="$P13S"  value="APC-H" />
         <Keyword name="$P13N"  value="FL5-H" />
         <Keyword name="P12DISPLAY"  value="LOG" />
         <Keyword name="$P12G"  value="1.0" />
         <Keyword name="$P12E"  value="0,0" />
         <Keyword name="$P12B"  value="32" />
         <Keyword name="$P12R"  value="16777216" />
         <Keyword name="$P12S"  value="PC7-A" />
         <Keyword name="$P12N"  value="FL4-A" />
         <Keyword name="P11DISPLAY"  value="LOG" />
         <Keyword name="$P11G"  value="1.0" />
         <Keyword name="$P11E"  value="0,0" />
         <Keyword name="$P11B"  value="32" />
         <Keyword name="$P11R"  value="16777216" />
         <Keyword name="$P11S"  value="PC7-H" />
         <Keyword name="$P11N"  value="FL4-H" />
         <Keyword name="P10DISPLAY"  value="LOG" />
         <Keyword name="$P10G"  value="1.0" />
         <Keyword name="$P10E"  value="0,0" />
         <Keyword name="$P10B"  value="32" />
         <Keyword name="$P10R"  value="16777216" />
         <Keyword name="$P10S"  value="PC5.5-A" />
         <Keyword name="$P10N"  value="FL3-A" />
         <Keyword name="P9DISPLAY"  value="LOG" />
         <Keyword name="$P9G"  value="1.0" />
         <Keyword name="$P9E"  value="0,0" />
         <Keyword name="$P9B"  value="32" />
         <Keyword name="$P9R"  value="16777216" />
         <Keyword name="$P9S"  value="PC5.5-H" />
         <Keyword name="$P9N"  value="FL3-H" />
         <Keyword name="P8DISPLAY"  value="LOG" />
         <Keyword name="$P8G"  value="1.0" />
         <Keyword name="$P8E"  value="0,0" />
         <Keyword name="$P8B"  value="32" />
         <Keyword name="$P8R"  value="16777216" />
         <Keyword name="$P8S"  value="PI-A" />
         <Keyword name="$P8N"  value="FL2-A" />
         <Keyword name="P7DISPLAY"  value="LOG" />
         <Keyword name="$P7G"  value="1.0" />
         <Keyword name="$P7E"  value="0,0" />
         <Keyword name="$P7B"  value="32" />
         <Keyword name="$P7R"  value="16777216" />
         <Keyword name="$P7S"  value="PI-H" />
         <Keyword name="$P7N"  value="FL2-H" />
         <Keyword name="P6DISPLAY"  value="LOG" />
         <Keyword name="$P6G"  value="1.0" />
         <Keyword name="$P6E"  value="0,0" />
         <Keyword name="$P6B"  value="32" />
         <Keyword name="$P6R"  value="16777216" />
         <Keyword name="$P6S"  value="FITC-A" />
         <Keyword name="$P6N"  value="FL1-A" />
         <Keyword name="P5DISPLAY"  value="LOG" />
         <Keyword name="$P5G"  value="1.0" />
         <Keyword name="$P5E"  value="0,0" />
         <Keyword name="$P5B"  value="32" />
         <Keyword name="$P5R"  value="16777216" />
         <Keyword name="$P5S"  value="FITC-H" />
         <Keyword name="$P5N"  value="FL1-H" />
         <Keyword name="P4DISPLAY"  value="LIN" />
         <Keyword name="$P4G"  value="1.0" />
         <Keyword name="$P4E"  value="0,0" />
         <Keyword name="$P4B"  value="32" />
         <Keyword name="$P4R"  value="16777216" />
         <Keyword name="$P4S"  value="SSC-A" />
         <Keyword name="$P4N"  value="SSC-A" />
         <Keyword name="P3DISPLAY"  value="LIN" />
         <Keyword name="$P3G"  value="1.0" />
         <Keyword name="$P3E"  value="0,0" />
         <Keyword name="$P3B"  value="32" />
         <Keyword name="$P3R"  value="16777216" />
         <Keyword name="$P3S"  value="SSC-H" />
         <Keyword name="$P3N"  value="SSC-H" />
         <Keyword name="P2DISPLAY"  value="LIN" />
         <Keyword name="$P2G"  value="1.0" />
         <Keyword name="$P2E"  value="0,0" />
         <Keyword name="$P2B"  value="32" />
         <Keyword name="$P2R"  value="16777216" />
         <Keyword name="$P2S"  value="FSC-A" />
         <Keyword name="$P2N"  value="FSC-A" />
         <Keyword name="P1DISPLAY"  value="LIN" />
         <Keyword name="$P1G"  value="1.0" />
         <Keyword name="$P1E"  value="0,0" />
         <Keyword name="$P1B"  value="32" />
         <Keyword name="$P1R"  value="16777216" />
         <Keyword name="$P1S"  value="FSC-H" />
         <Keyword name="$P1N"  value="FSC-H" />
         <Keyword name="$TIMESTEP"  value="0.00002" />
         <Keyword name="USRCVOL"  value="False" />
         <Keyword name="RCVOL"  value="10" />
         <Keyword name="$SPILLOVER"  value="12,FL1-H,FL2-H,FL3-H,FL4-H,FL5-H,FL6-H,FL1-A,FL2-A,FL3-A,FL4-A,FL5-A,FL6-A,1,0,0,0,0,0,0,0,0,0,0,0,0,1,0,0,0,0,0,0,0,0,0,0,0,0,1,0,0,0,0,0,0,0,0,0,0,0,0,1,0,0,0,0,0,0,0,0,0,0,0,0,1,0,0,0,0,0,0,0,0,0,0,0,0,1,0,0,0,0,0,0,0,0,0,0,0,0,1,0.12,0,0,0,0,0,0,0,0,0,0,0.014,1,0.045,0,0,0,0,0,0,0,0,0,0,0,1,0,0,0,0,0,0,0,0,0,0,0,0,1,0,0,0,0,0,0,0,0,0,0,0,0,1,0,0,0,0,0,0,0,0,0,0,0,0,1" />
         <Keyword name="USRCTIM"  value="True" />
         <Keyword name="RCTIM"  value="600" />
         <Keyword name="CGNM"  value="All Events " />
         <Keyword name="USRCTOT"  value="True" />
         <Keyword name="RCTOT"  value="10000" />
         <Keyword name="$CYT"  value="CytoFLEX" />
         <Keyword name="$DATE"  value="09-Aug-2021" />
         <Keyword name="$ETIM"  value="16:11:32" />
         <Keyword name="$BTIM"  value="16:11:16" />
         <Keyword name="$PAR"  value="18" />
         <Keyword name="TBNM"  value="T1" />
         <Keyword name="TBID"  value="87c204e3-fde6-49af-b0ca-4e113957a0c3" />
         <Keyword name="CYTEXPERTFIL"  value="True" />
         <Keyword name="$NEXTDATA"  value="0" />
         <Keyword name="$DATATYPE"  value="F" />
         <Keyword name="$BYTEORD"  value="1,2,3,4" />
         <Keyword name="$MODE"  value="L" />
         <Keyword name="$SYS"  value="Microsoft Windows NT 6.2.9200.0" />
         <Keyword name="$FIL"  value="T1.fcs" />
         <Keyword name="FILVER"  value="1" />
         <Keyword name="$TOT"  value="0000000000010000" />
         <Keyword name="$ENDANALYSIS"  value="0" />
         <Keyword name="$BEGINANALYSIS"  value="0" />
         <Keyword name="$ENDDATA"  value="0000000000725999" />
         <Keyword name="$BEGINDATA"  value="0000000000006000" />
         <Keyword name="$ENDSTEXT"  value="0" />
         <Keyword name="$BEGINSTEXT"  value="0" />
         <Keyword name="FJ_FCS_VERSION"  value="3" />
         <Keyword name="$P19N"  value="Comp-FL1-H" />
         <Keyword name="$P19S"  value="FITC-H" />
         <Keyword name="$P19R"  value="16777215" />
         <Keyword name="$P20N"  value="Comp-FL2-H" />
         <Keyword name="$P20S"  value="PI-H" />
         <Keyword name="$P20R"  value="16777215" />
         <Keyword name="$P21N"  value="Comp-FL3-H" />
         <Keyword name="$P21S"  value="PC5.5-H" />
         <Keyword name="$P21R"  value="16777215" />
         <Keyword name="$P22N"  value="Comp-FL4-H" />
         <Keyword name="$P22S"  value="PC7-H" />
         <Keyword name="$P22R"  value="16777215" />
         <Keyword name="$P23N"  value="Comp-FL5-H" />
         <Keyword name="$P23S"  value="APC-H" />
         <Keyword name="$P23R"  value="16777215" />
         <Keyword name="$P24N"  value="Comp-FL6-H" />
         <Keyword name="$P24S"  value="APC-A750-H" />
         <Keyword name="$P24R"  value="16777215" />
         <Keyword name="$P25N"  value="Comp-FL1-A" />
         <Keyword name="$P25S"  value="FITC-A" />
         <Keyword name="$P25R"  value="16777215" />
         <Keyword name="$P26N"  value="Comp-FL2-A" />
         <Keyword name="$P26S"  value="PI-A" />
         <Keyword name="$P26R"  value="530542" />
         <Keyword name="$P27N"  value="Comp-FL3-A" />
         <Keyword name="$P27S"  value="PC5.5-A" />
         <Keyword name="$P27R"  value="167772" />
         <Keyword name="$P28N"  value="Comp-FL4-A" />
         <Keyword name="$P28S"  value="PC7-A" />
         <Keyword name="$P28R"  value="16777215" />
         <Keyword name="$P29N"  value="Comp-FL5-A" />
         <Keyword name="$P29S"  value="APC-A" />
         <Keyword name="$P29R"  value="16777215" />
         <Keyword name="$P30N"  value="Comp-FL6-A" />
         <Keyword name="$P30S"  value="APC-A750-A" />
         <Keyword name="$P30R"  value="16777215" />
       </Keywords>
       <SampleNode name="Fig.3 Untransduced T cells subtype test 7d.fcs"  annotation=""  owningGroup=""  expanded="1"  sortPriority="10"  count="10000"  sampleID="19" >
         <Graph smoothing="0"  backColor="#ffffff"  foreColor="#000000"  heatMapStatParameter="Comp-FL1-H"  type="Pseudocolor"  fast="1" >
           <Axis dimension="x"  name="FSC-H"  label=""  auto="auto" />
           <Axis dimension="y"  name="SSC-H"  label=""  auto="auto" />
           <GraphSettings level="5%"  smoothingHighResolution="1"  contourHighResolution="1"  histogramSmoothingCount="0"  graphResolution="256"  showOutliers="0"  drawLargeDots="0"  dotsToDraw="8000"  tint="le.chartfill.tinted.40"  lineWeight="le.lineweight.normal"  lineStyle="le.linestyle.solid" />
           <GraphEnvironment showGrid="0"  showAxes="tnlTNL"  showGates="1"  showFreqOnPlots="1"  showGateNameOnPlots="1"  showMedians="0"  showUncomped="0"  addEventParam="0"  lastYAxisName="" >
             <TextTraits font="SansSerif"  size="11"  name="Labels"  style="plain"  color="#000000"  background="#00ffffff"  just="left" />
             <TextTraits font="SansSerif"  size="11"  name="LayoutGates"  style="plain"  color="#000000"  background="#00ffffff"  just="left" />
             <TextTraits font="SansSerif"  size="9"  name="Numbers"  style="plain"  color="#000000"  background="#00ffffff"  just="left" />
             <TextTraits font="SansSerif"  size="9"  name="Legend"  style="plain"  color="#000000"  background="#00ffffff"  just="left" />
             <WindowPosition x="620"  y="20"  width="390"  height="622"  displayed="0"  panelState="---" />
           </GraphEnvironment>
         </Graph>
         <Subpopulations>
           <Population name="APC-A, SSC-H subset"  annotation=""  owningGroup=""  expanded="1"  sortPriority="10"  count="6024" >
             <Graph smoothing="0"  backColor="#ffffff"  foreColor="#000000"  heatMapStatParameter="FL1-H"  type="Pseudocolor"  fast="1" >
               <Axis dimension="x"  name="Comp-FL2-A"  label=""  auto="auto" />
               <Axis dimension="y"  name="Comp-FL3-A"  label=""  auto="auto" />
               <GraphSettings level="5%"  smoothingHighResolution="1"  contourHighResolution="1"  histogramSmoothingCount="0"  graphResolution="256"  showOutliers="0"  drawLargeDots="0"  dotsToDraw="8000"  tint="le.chartfill.tinted.40"  lineWeight="le.lineweight.normal"  lineStyle="le.linestyle.solid" />
               <GraphEnvironment showGrid="0"  showAxes="tnlTNL"  showGates="1"  showFreqOnPlots="1"  showGateNameOnPlots="1"  showMedians="0"  showUncomped="0"  addEventParam="0"  lastYAxisName="" >
                 <TextTraits font="SansSerif"  size="11"  name="Labels"  style="plain"  color="#000000"  background="#00ffffff"  just="left" />
                 <TextTraits font="SansSerif"  size="11"  name="LayoutGates"  style="plain"  color="#000000"  background="#00ffffff"  just="left" />
                 <TextTraits font="SansSerif"  size="9"  name="Numbers"  style="plain"  color="#000000"  background="#00ffffff"  just="left" />
                 <TextTraits font="SansSerif"  size="9"  name="Legend"  style="plain"  color="#000000"  background="#00ffffff"  just="left" />
                 <WindowPosition x="620"  y="20"  width="390"  height="622"  displayed="0"  panelState="---" />
               </GraphEnvironment>
             </Graph>
             <Gate gating:id="ID795940203" >
               <gating:RectangleGate eventsInside="1"  annoOffsetX="20"  annoOffsetY="-63"  tint="#000000"  isTinted="0"  lineWeight="Normal"  userDefined="1"  percentX="0"  percentY="0" >
                 <gating:dimension gating:min="768.3263807032926"  gating:max="1016469.8384933923" >
                   <data-type:fcs-dimension data-type:name="FL5-A" />
                 </gating:dimension>
                 <gating:dimension gating:min="2977.1503677538462"  gating:max="838356.5341294665" >
                   <data-type:fcs-dimension data-type:name="SSC-H" />
                 </gating:dimension>
               </gating:RectangleGate>
             </Gate>
             <Subpopulations>
               <Population name="Q1: PI-A- , PC5.5-A+"  annotation=""  owningGroup=""  expanded="1"  sortPriority="10"  count="2152" >
                 <Graph smoothing="0"  backColor="#ffffff"  foreColor="#000000"  heatMapStatParameter="FL1-H"  type="Pseudocolor"  fast="1" >
                   <Axis dimension="x"  name="Comp-FL2-A"  label=""  auto="auto" />
                   <Axis dimension="y"  name="Comp-FL3-A"  label=""  auto="auto" />
                   <GraphSettings level="5%"  smoothingHighResolution="1"  contourHighResolution="1"  histogramSmoothingCount="0"  graphResolution="256"  showOutliers="0"  drawLargeDots="0"  dotsToDraw="8000"  tint="le.chartfill.tinted.40"  lineWeight="le.lineweight.normal"  lineStyle="le.linestyle.solid" />
                   <GraphEnvironment showGrid="0"  showAxes="tnlTNL"  showGates="1"  showFreqOnPlots="1"  showGateNameOnPlots="1"  showMedians="0"  showUncomped="0"  addEventParam="0"  lastYAxisName="" >
                     <TextTraits font="SansSerif"  size="11"  name="Labels"  style="plain"  color="#000000"  background="#00ffffff"  just="left" />
                     <TextTraits font="SansSerif"  size="11"  name="LayoutGates"  style="plain"  color="#000000"  background="#00ffffff"  just="left" />
                     <TextTraits font="SansSerif"  size="9"  name="Numbers"  style="plain"  color="#000000"  background="#00ffffff"  just="left" />
                     <TextTraits font="SansSerif"  size="9"  name="Legend"  style="plain"  color="#000000"  background="#00ffffff"  just="left" />
                     <WindowPosition x="620"  y="20"  width="390"  height="622"  displayed="1"  panelState="---" />
                   </GraphEnvironment>
                 </Graph>
                 <Gate gating:id="ID980544760"  gating:parent_id="ID795940203" >
                   <gating:RectangleGate eventsInside="1"  annoOffsetX="0"  annoOffsetY="0"  tint="#000000"  isTinted="0"  lineWeight="Normal"  userDefined="1"  percentX="0"  percentY="0" >
                     <gating:dimension gating:max="5680.422161752675" >
                       <data-type:fcs-dimension data-type:name="Comp-FL2-A" />
                     </gating:dimension>
                     <gating:dimension gating:min="928.6651919451889" >
                       <data-type:fcs-dimension data-type:name="Comp-FL3-A" />
                     </gating:dimension>
                   </gating:RectangleGate>
                 </Gate>
               </Population>
               <Population name="Q2: PI-A+ , PC5.5-A+"  annotation=""  owningGroup=""  expanded="1"  sortPriority="10"  count="191" >
                 <Graph smoothing="0"  backColor="#ffffff"  foreColor="#000000"  heatMapStatParameter="FL1-H"  type="Pseudocolor"  fast="1" >
                   <Axis dimension="x"  name="Comp-FL2-A"  label=""  auto="auto" />
                   <Axis dimension="y"  name="Comp-FL3-A"  label=""  auto="auto" />
                   <GraphSettings level="5%"  smoothingHighResolution="1"  contourHighResolution="1"  histogramSmoothingCount="0"  graphResolution="256"  showOutliers="0"  drawLargeDots="0"  dotsToDraw="8000"  tint="le.chartfill.tinted.40"  lineWeight="le.lineweight.normal"  lineStyle="le.linestyle.solid" />
                   <GraphEnvironment showGrid="0"  showAxes="tnlTNL"  showGates="1"  showFreqOnPlots="1"  showGateNameOnPlots="1"  showMedians="0"  showUncomped="0"  addEventParam="0"  lastYAxisName="" >
                     <TextTraits font="SansSerif"  size="11"  name="Labels"  style="plain"  color="#000000"  background="#00ffffff"  just="left" />
                     <TextTraits font="SansSerif"  size="11"  name="LayoutGates"  style="plain"  color="#000000"  background="#00ffffff"  just="left" />
                     <TextTraits font="SansSerif"  size="9"  name="Numbers"  style="plain"  color="#000000"  background="#00ffffff"  just="left" />
                     <TextTraits font="SansSerif"  size="9"  name="Legend"  style="plain"  color="#000000"  background="#00ffffff"  just="left" />
                     <WindowPosition x="620"  y="20"  width="390"  height="622"  displayed="1"  panelState="---" />
                   </GraphEnvironment>
                 </Graph>
                 <Gate gating:id="ID1278888543"  gating:parent_id="ID795940203" >
                   <gating:RectangleGate eventsInside="1"  annoOffsetX="0"  annoOffsetY="0"  tint="#000000"  isTinted="0"  lineWeight="Normal"  userDefined="1"  percentX="0"  percentY="0" >
                     <gating:dimension gating:min="5680.422161752675" >
                       <data-type:fcs-dimension data-type:name="Comp-FL2-A" />
                     </gating:dimension>
                     <gating:dimension gating:min="928.6651919451889" >
                       <data-type:fcs-dimension data-type:name="Comp-FL3-A" />
                     </gating:dimension>
                   </gating:RectangleGate>
                 </Gate>
               </Population>
               <Population name="Q3: PI-A+ , PC5.5-A-"  annotation=""  owningGroup=""  expanded="1"  sortPriority="10"  count="2888" >
                 <Graph smoothing="0"  backColor="#ffffff"  foreColor="#000000"  heatMapStatParameter="FL1-H"  type="Pseudocolor"  fast="1" >
                   <Axis dimension="x"  name="Comp-FL2-A"  label=""  auto="auto" />
                   <Axis dimension="y"  name="Comp-FL3-A"  label=""  auto="auto" />
                   <GraphSettings level="5%"  smoothingHighResolution="1"  contourHighResolution="1"  histogramSmoothingCount="0"  graphResolution="256"  showOutliers="0"  drawLargeDots="0"  dotsToDraw="8000"  tint="le.chartfill.tinted.40"  lineWeight="le.lineweight.normal"  lineStyle="le.linestyle.solid" />
                   <GraphEnvironment showGrid="0"  showAxes="tnlTNL"  showGates="1"  showFreqOnPlots="1"  showGateNameOnPlots="1"  showMedians="0"  showUncomped="0"  addEventParam="0"  lastYAxisName="" >
                     <TextTraits font="SansSerif"  size="11"  name="Labels"  style="plain"  color="#000000"  background="#00ffffff"  just="left" />
                     <TextTraits font="SansSerif"  size="11"  name="LayoutGates"  style="plain"  color="#000000"  background="#00ffffff"  just="left" />
                     <TextTraits font="SansSerif"  size="9"  name="Numbers"  style="plain"  color="#000000"  background="#00ffffff"  just="left" />
                     <TextTraits font="SansSerif"  size="9"  name="Legend"  style="plain"  color="#000000"  background="#00ffffff"  just="left" />
                     <WindowPosition x="620"  y="20"  width="390"  height="622"  displayed="1"  panelState="---" />
                   </GraphEnvironment>
                 </Graph>
                 <Gate gating:id="ID719905114"  gating:parent_id="ID795940203" >
                   <gating:RectangleGate eventsInside="1"  annoOffsetX="0"  annoOffsetY="0"  tint="#000000"  isTinted="0"  lineWeight="Normal"  userDefined="1"  percentX="0"  percentY="0" >
                     <gating:dimension gating:min="5680.422161752675" >
                       <data-type:fcs-dimension data-type:name="Comp-FL2-A" />
                     </gating:dimension>
                     <gating:dimension gating:max="928.6651919451889" >
                       <data-type:fcs-dimension data-type:name="Comp-FL3-A" />
                     </gating:dimension>
                   </gating:RectangleGate>
                 </Gate>
               </Population>
               <Population name="Q4: PI-A- , PC5.5-A-"  annotation=""  owningGroup=""  expanded="1"  sortPriority="10"  count="793" >
                 <Graph smoothing="0"  backColor="#ffffff"  foreColor="#000000"  heatMapStatParameter="FL1-H"  type="Pseudocolor"  fast="1" >
                   <Axis dimension="x"  name="Comp-FL2-A"  label=""  auto="auto" />
                   <Axis dimension="y"  name="Comp-FL3-A"  label=""  auto="auto" />
                   <GraphSettings level="5%"  smoothingHighResolution="1"  contourHighResolution="1"  histogramSmoothingCount="0"  graphResolution="256"  showOutliers="0"  drawLargeDots="0"  dotsToDraw="8000"  tint="le.chartfill.tinted.40"  lineWeight="le.lineweight.normal"  lineStyle="le.linestyle.solid" />
                   <GraphEnvironment showGrid="0"  showAxes="tnlTNL"  showGates="1"  showFreqOnPlots="1"  showGateNameOnPlots="1"  showMedians="0"  showUncomped="0"  addEventParam="0"  lastYAxisName="" >
                     <TextTraits font="SansSerif"  size="11"  name="Labels"  style="plain"  color="#000000"  background="#00ffffff"  just="left" />
                     <TextTraits font="SansSerif"  size="11"  name="LayoutGates"  style="plain"  color="#000000"  background="#00ffffff"  just="left" />
                     <TextTraits font="SansSerif"  size="9"  name="Numbers"  style="plain"  color="#000000"  background="#00ffffff"  just="left" />
                     <TextTraits font="SansSerif"  size="9"  name="Legend"  style="plain"  color="#000000"  background="#00ffffff"  just="left" />
                     <WindowPosition x="620"  y="20"  width="390"  height="622"  displayed="1"  panelState="---" />
                   </GraphEnvironment>
                 </Graph>
                 <Gate gating:id="ID1498834683"  gating:parent_id="ID795940203" >
                   <gating:RectangleGate eventsInside="1"  annoOffsetX="0"  annoOffsetY="0"  tint="#000000"  isTinted="0"  lineWeight="Normal"  userDefined="1"  percentX="0"  percentY="0" >
                     <gating:dimension gating:max="5680.422161752675" >
                       <data-type:fcs-dimension data-type:name="Comp-FL2-A" />
                     </gating:dimension>
                     <gating:dimension gating:max="928.6651919451889" >
                       <data-type:fcs-dimension data-type:name="Comp-FL3-A" />
                     </gating:dimension>
                   </gating:RectangleGate>
                 </Gate>
               </Population>
             </Subpopulations>
           </Population>
         </Subpopulations>
       </SampleNode>
     </Sample>
     <Sample>
       <DataSet uri="file:/C:/Users/Lenovo/Desktop/流式数据/新建文件夹/流式数据/2020.8.9/Fig.3%20FITC%20single%20postive%20control%20of%20Untransduced%20T%20cells.fcs"  sampleID="20" />
       <transforms:spilloverMatrix prefix="Comp-"  name="采集定义"  editable="0"  color="#c0c0c0"  version="FlowJo-10.4"  status="FINALIZED"  transforms:id="46bf1083-a2fd-4d44-bf5d-766b2106f37a"  suffix="" >
         <data-type:parameters>
           <data-type:parameter data-type:name="FL1-H" />
           <data-type:parameter data-type:name="FL2-H" />
           <data-type:parameter data-type:name="FL3-H" />
           <data-type:parameter data-type:name="FL4-H" />
           <data-type:parameter data-type:name="FL5-H" />
           <data-type:parameter data-type:name="FL6-H" />
           <data-type:parameter data-type:name="FL1-A" />
           <data-type:parameter data-type:name="FL2-A" />
           <data-type:parameter data-type:name="FL3-A" />
           <data-type:parameter data-type:name="FL4-A" />
           <data-type:parameter data-type:name="FL5-A" />
           <data-type:parameter data-type:name="FL6-A" />
         </data-type:parameters>
         <transforms:spillover data-type:parameter="FL1-H" >
           <transforms:coefficient data-type:parameter="FL1-H"  transforms:value="1" />
           <transforms:coefficient data-type:parameter="FL2-H"  transforms:value="0" />
           <transforms:coefficient data-type:parameter="FL3-H"  transforms:value="0" />
           <transforms:coefficient data-type:parameter="FL4-H"  transforms:value="0" />
           <transforms:coefficient data-type:parameter="FL5-H"  transforms:value="0" />
           <transforms:coefficient data-type:parameter="FL6-H"  transforms:value="0" />
           <transforms:coefficient data-type:parameter="FL1-A"  transforms:value="0" />
           <transforms:coefficient data-type:parameter="FL2-A"  transforms:value="0" />
           <transforms:coefficient data-type:parameter="FL3-A"  transforms:value="0" />
           <transforms:coefficient data-type:parameter="FL4-A"  transforms:value="0" />
           <transforms:coefficient data-type:parameter="FL5-A"  transforms:value="0" />
           <transforms:coefficient data-type:parameter="FL6-A"  transforms:value="0" />
         </transforms:spillover>
         <transforms:spillover data-type:parameter="FL2-H" >
           <transforms:coefficient data-type:parameter="FL1-H"  transforms:value="0" />
           <transforms:coefficient data-type:parameter="FL2-H"  transforms:value="1" />
           <transforms:coefficient data-type:parameter="FL3-H"  transforms:value="0" />
           <transforms:coefficient data-type:parameter="FL4-H"  transforms:value="0" />
           <transforms:coefficient data-type:parameter="FL5-H"  transforms:value="0" />
           <transforms:coefficient data-type:parameter="FL6-H"  transforms:value="0" />
           <transforms:coefficient data-type:parameter="FL1-A"  transforms:value="0" />
           <transforms:coefficient data-type:parameter="FL2-A"  transforms:value="0" />
           <transforms:coefficient data-type:parameter="FL3-A"  transforms:value="0" />
           <transforms:coefficient data-type:parameter="FL4-A"  transforms:value="0" />
           <transforms:coefficient data-type:parameter="FL5-A"  transforms:value="0" />
           <transforms:coefficient data-type:parameter="FL6-A"  transforms:value="0" />
         </transforms:spillover>
         <transforms:spillover data-type:parameter="FL3-H" >
           <transforms:coefficient data-type:parameter="FL1-H"  transforms:value="0" />
           <transforms:coefficient data-type:parameter="FL2-H"  transforms:value="0" />
           <transforms:coefficient data-type:parameter="FL3-H"  transforms:value="1" />
           <transforms:coefficient data-type:parameter="FL4-H"  transforms:value="0" />
           <transforms:coefficient data-type:parameter="FL5-H"  transforms:value="0" />
           <transforms:coefficient data-type:parameter="FL6-H"  transforms:value="0" />
           <transforms:coefficient data-type:parameter="FL1-A"  transforms:value="0" />
           <transforms:coefficient data-type:parameter="FL2-A"  transforms:value="0" />
           <transforms:coefficient data-type:parameter="FL3-A"  transforms:value="0" />
           <transforms:coefficient data-type:parameter="FL4-A"  transforms:value="0" />
           <transforms:coefficient data-type:parameter="FL5-A"  transforms:value="0" />
           <transforms:coefficient data-type:parameter="FL6-A"  transforms:value="0" />
         </transforms:spillover>
         <transforms:spillover data-type:parameter="FL4-H" >
           <transforms:coefficient data-type:parameter="FL1-H"  transforms:value="0" />
           <transforms:coefficient data-type:parameter="FL2-H"  transforms:value="0" />
           <transforms:coefficient data-type:parameter="FL3-H"  transforms:value="0" />
           <transforms:coefficient data-type:parameter="FL4-H"  transforms:value="1" />
           <transforms:coefficient data-type:parameter="FL5-H"  transforms:value="0" />
           <transforms:coefficient data-type:parameter="FL6-H"  transforms:value="0" />
           <transforms:coefficient data-type:parameter="FL1-A"  transforms:value="0" />
           <transforms:coefficient data-type:parameter="FL2-A"  transforms:value="0" />
           <transforms:coefficient data-type:parameter="FL3-A"  transforms:value="0" />
           <transforms:coefficient data-type:parameter="FL4-A"  transforms:value="0" />
           <transforms:coefficient data-type:parameter="FL5-A"  transforms:value="0" />
           <transforms:coefficient data-type:parameter="FL6-A"  transforms:value="0" />
         </transforms:spillover>
         <transforms:spillover data-type:parameter="FL5-H" >
           <transforms:coefficient data-type:parameter="FL1-H"  transforms:value="0" />
           <transforms:coefficient data-type:parameter="FL2-H"  transforms:value="0" />
           <transforms:coefficient data-type:parameter="FL3-H"  transforms:value="0" />
           <transforms:coefficient data-type:parameter="FL4-H"  transforms:value="0" />
           <transforms:coefficient data-type:parameter="FL5-H"  transforms:value="1" />
           <transforms:coefficient data-type:parameter="FL6-H"  transforms:value="0" />
           <transforms:coefficient data-type:parameter="FL1-A"  transforms:value="0" />
           <transforms:coefficient data-type:parameter="FL2-A"  transforms:value="0" />
           <transforms:coefficient data-type:parameter="FL3-A"  transforms:value="0" />
           <transforms:coefficient data-type:parameter="FL4-A"  transforms:value="0" />
           <transforms:coefficient data-type:parameter="FL5-A"  transforms:value="0" />
           <transforms:coefficient data-type:parameter="FL6-A"  transforms:value="0" />
         </transforms:spillover>
         <transforms:spillover data-type:parameter="FL6-H" >
           <transforms:coefficient data-type:parameter="FL1-H"  transforms:value="0" />
           <transforms:coefficient data-type:parameter="FL2-H"  transforms:value="0" />
           <transforms:coefficient data-type:parameter="FL3-H"  transforms:value="0" />
           <transforms:coefficient data-type:parameter="FL4-H"  transforms:value="0" />
           <transforms:coefficient data-type:parameter="FL5-H"  transforms:value="0" />
           <transforms:coefficient data-type:parameter="FL6-H"  transforms:value="1" />
           <transforms:coefficient data-type:parameter="FL1-A"  transforms:value="0" />
           <transforms:coefficient data-type:parameter="FL2-A"  transforms:value="0" />
           <transforms:coefficient data-type:parameter="FL3-A"  transforms:value="0" />
           <transforms:coefficient data-type:parameter="FL4-A"  transforms:value="0" />
           <transforms:coefficient data-type:parameter="FL5-A"  transforms:value="0" />
           <transforms:coefficient data-type:parameter="FL6-A"  transforms:value="0" />
         </transforms:spillover>
         <transforms:spillover data-type:parameter="FL1-A" >
           <transforms:coefficient data-type:parameter="FL1-H"  transforms:value="0" />
           <transforms:coefficient data-type:parameter="FL2-H"  transforms:value="0" />
           <transforms:coefficient data-type:parameter="FL3-H"  transforms:value="0" />
           <transforms:coefficient data-type:parameter="FL4-H"  transforms:value="0" />
           <transforms:coefficient data-type:parameter="FL5-H"  transforms:value="0" />
           <transforms:coefficient data-type:parameter="FL6-H"  transforms:value="0" />
           <transforms:coefficient data-type:parameter="FL1-A"  transforms:value="1" />
           <transforms:coefficient data-type:parameter="FL2-A"  transforms:value="0.1199999973" />
           <transforms:coefficient data-type:parameter="FL3-A"  transforms:value="0" />
           <transforms:coefficient data-type:parameter="FL4-A"  transforms:value="0" />
           <transforms:coefficient data-type:parameter="FL5-A"  transforms:value="0" />
           <transforms:coefficient data-type:parameter="FL6-A"  transforms:value="0" />
         </transforms:spillover>
         <transforms:spillover data-type:parameter="FL2-A" >
           <transforms:coefficient data-type:parameter="FL1-H"  transforms:value="0" />
           <transforms:coefficient data-type:parameter="FL2-H"  transforms:value="0" />
           <transforms:coefficient data-type:parameter="FL3-H"  transforms:value="0" />
           <transforms:coefficient data-type:parameter="FL4-H"  transforms:value="0" />
           <transforms:coefficient data-type:parameter="FL5-H"  transforms:value="0" />
           <transforms:coefficient data-type:parameter="FL6-H"  transforms:value="0" />
           <transforms:coefficient data-type:parameter="FL1-A"  transforms:value="0" />
           <transforms:coefficient data-type:parameter="FL2-A"  transforms:value="1" />
           <transforms:coefficient data-type:parameter="FL3-A"  transforms:value="0" />
           <transforms:coefficient data-type:parameter="FL4-A"  transforms:value="0" />
           <transforms:coefficient data-type:parameter="FL5-A"  transforms:value="0" />
           <transforms:coefficient data-type:parameter="FL6-A"  transforms:value="0" />
         </transforms:spillover>
         <transforms:spillover data-type:parameter="FL3-A" >
           <transforms:coefficient data-type:parameter="FL1-H"  transforms:value="0" />
           <transforms:coefficient data-type:parameter="FL2-H"  transforms:value="0" />
           <transforms:coefficient data-type:parameter="FL3-H"  transforms:value="0" />
           <transforms:coefficient data-type:parameter="FL4-H"  transforms:value="0" />
           <transforms:coefficient data-type:parameter="FL5-H"  transforms:value="0" />
           <transforms:coefficient data-type:parameter="FL6-H"  transforms:value="0" />
           <transforms:coefficient data-type:parameter="FL1-A"  transforms:value="0" />
           <transforms:coefficient data-type:parameter="FL2-A"  transforms:value="0" />
           <transforms:coefficient data-type:parameter="FL3-A"  transforms:value="1" />
           <transforms:coefficient data-type:parameter="FL4-A"  transforms:value="0" />
           <transforms:coefficient data-type:parameter="FL5-A"  transforms:value="0" />
           <transforms:coefficient data-type:parameter="FL6-A"  transforms:value="0" />
         </transforms:spillover>
         <transforms:spillover data-type:parameter="FL4-A" >
           <transforms:coefficient data-type:parameter="FL1-H"  transforms:value="0" />
           <transforms:coefficient data-type:parameter="FL2-H"  transforms:value="0" />
           <transforms:coefficient data-type:parameter="FL3-H"  transforms:value="0" />
           <transforms:coefficient data-type:parameter="FL4-H"  transforms:value="0" />
           <transforms:coefficient data-type:parameter="FL5-H"  transforms:value="0" />
           <transforms:coefficient data-type:parameter="FL6-H"  transforms:value="0" />
           <transforms:coefficient data-type:parameter="FL1-A"  transforms:value="0" />
           <transforms:coefficient data-type:parameter="FL2-A"  transforms:value="0" />
           <transforms:coefficient data-type:parameter="FL3-A"  transforms:value="0" />
           <transforms:coefficient data-type:parameter="FL4-A"  transforms:value="1" />
           <transforms:coefficient data-type:parameter="FL5-A"  transforms:value="0" />
           <transforms:coefficient data-type:parameter="FL6-A"  transforms:value="0" />
         </transforms:spillover>
         <transforms:spillover data-type:parameter="FL5-A" >
           <transforms:coefficient data-type:parameter="FL1-H"  transforms:value="0" />
           <transforms:coefficient data-type:parameter="FL2-H"  transforms:value="0" />
           <transforms:coefficient data-type:parameter="FL3-H"  transforms:value="0" />
           <transforms:coefficient data-type:parameter="FL4-H"  transforms:value="0" />
           <transforms:coefficient data-type:parameter="FL5-H"  transforms:value="0" />
           <transforms:coefficient data-type:parameter="FL6-H"  transforms:value="0" />
           <transforms:coefficient data-type:parameter="FL1-A"  transforms:value="0" />
           <transforms:coefficient data-type:parameter="FL2-A"  transforms:value="0" />
           <transforms:coefficient data-type:parameter="FL3-A"  transforms:value="0" />
           <transforms:coefficient data-type:parameter="FL4-A"  transforms:value="0" />
           <transforms:coefficient data-type:parameter="FL5-A"  transforms:value="1" />
           <transforms:coefficient data-type:parameter="FL6-A"  transforms:value="0" />
         </transforms:spillover>
         <transforms:spillover data-type:parameter="FL6-A" >
           <transforms:coefficient data-type:parameter="FL1-H"  transforms:value="0" />
           <transforms:coefficient data-type:parameter="FL2-H"  transforms:value="0" />
           <transforms:coefficient data-type:parameter="FL3-H"  transforms:value="0" />
           <transforms:coefficient data-type:parameter="FL4-H"  transforms:value="0" />
           <transforms:coefficient data-type:parameter="FL5-H"  transforms:value="0" />
           <transforms:coefficient data-type:parameter="FL6-H"  transforms:value="0" />
           <transforms:coefficient data-type:parameter="FL1-A"  transforms:value="0" />
           <transforms:coefficient data-type:parameter="FL2-A"  transforms:value="0" />
           <transforms:coefficient data-type:parameter="FL3-A"  transforms:value="0" />
           <transforms:coefficient data-type:parameter="FL4-A"  transforms:value="0" />
           <transforms:coefficient data-type:parameter="FL5-A"  transforms:value="0" />
           <transforms:coefficient data-type:parameter="FL6-A"  transforms:value="1" />
         </transforms:spillover>
       </transforms:spilloverMatrix>
       <Transformations>
         <transforms:linear transforms:minRange="0"  transforms:maxRange="16777216"  gain="1" >
           <data-type:parameter data-type:name="FSC-H" />
         </transforms:linear>
         <transforms:linear transforms:minRange="0"  transforms:maxRange="16777216"  gain="1" >
           <data-type:parameter data-type:name="FSC-A" />
         </transforms:linear>
         <transforms:log transforms:offset="100"  transforms:decades="5.2247198959" >
           <data-type:parameter data-type:name="SSC-H" />
         </transforms:log>
         <transforms:linear transforms:minRange="0"  transforms:maxRange="16777216"  gain="1" >
           <data-type:parameter data-type:name="SSC-A" />
         </transforms:linear>
         <transforms:log transforms:offset="100"  transforms:decades="5.2247198959" >
           <data-type:parameter data-type:name="FL1-H" />
         </transforms:log>
         <transforms:log transforms:offset="100"  transforms:decades="5.2247198959" >
           <data-type:parameter data-type:name="FL1-A" />
         </transforms:log>
         <transforms:log transforms:offset="100"  transforms:decades="5.2247198959" >
           <data-type:parameter data-type:name="FL2-H" />
         </transforms:log>
         <transforms:log transforms:offset="100"  transforms:decades="5.2247198959" >
           <data-type:parameter data-type:name="FL2-A" />
         </transforms:log>
         <transforms:log transforms:offset="100"  transforms:decades="5.2247198959" >
           <data-type:parameter data-type:name="FL3-H" />
         </transforms:log>
         <transforms:log transforms:offset="100"  transforms:decades="5.2247198959" >
           <data-type:parameter data-type:name="FL3-A" />
         </transforms:log>
         <transforms:log transforms:offset="100"  transforms:decades="5.2247198959" >
           <data-type:parameter data-type:name="FL4-H" />
         </transforms:log>
         <transforms:log transforms:offset="100"  transforms:decades="5.2247198959" >
           <data-type:parameter data-type:name="FL4-A" />
         </transforms:log>
         <transforms:log transforms:offset="100"  transforms:decades="5.2247198959" >
           <data-type:parameter data-type:name="FL5-H" />
         </transforms:log>
         <transforms:log transforms:offset="100"  transforms:decades="5.2247198959" >
           <data-type:parameter data-type:name="FL5-A" />
         </transforms:log>
         <transforms:log transforms:offset="100"  transforms:decades="5.2247198959" >
           <data-type:parameter data-type:name="FL6-H" />
         </transforms:log>
         <transforms:log transforms:offset="100"  transforms:decades="5.2247198959" >
           <data-type:parameter data-type:name="FL6-A" />
         </transforms:log>
         <transforms:linear transforms:minRange="0"  transforms:maxRange="10000"  gain="1" >
           <data-type:parameter data-type:name="FSC-Width" />
         </transforms:linear>
         <transforms:linear transforms:minRange="0"  transforms:maxRange="14"  gain="0.0000190788" >
           <data-type:parameter data-type:name="Time" />
         </transforms:linear>
         <transforms:log transforms:offset="100"  transforms:decades="5.2247198959" >
           <data-type:parameter data-type:name="Comp-FL1-H" />
         </transforms:log>
         <transforms:log transforms:offset="100"  transforms:decades="5.2247198959" >
           <data-type:parameter data-type:name="Comp-FL2-H" />
         </transforms:log>
         <transforms:log transforms:offset="100"  transforms:decades="5.2247198959" >
           <data-type:parameter data-type:name="Comp-FL3-H" />
         </transforms:log>
         <transforms:log transforms:offset="100"  transforms:decades="5.2247198959" >
           <data-type:parameter data-type:name="Comp-FL4-H" />
         </transforms:log>
         <transforms:log transforms:offset="100"  transforms:decades="5.2247198959" >
           <data-type:parameter data-type:name="Comp-FL5-H" />
         </transforms:log>
         <transforms:log transforms:offset="100"  transforms:decades="5.2247198959" >
           <data-type:parameter data-type:name="Comp-FL6-H" />
         </transforms:log>
         <transforms:log transforms:offset="100"  transforms:decades="5.2247198959" >
           <data-type:parameter data-type:name="Comp-FL1-A" />
         </transforms:log>
         <transforms:log transforms:offset="100"  transforms:decades="5.2247198959" >
           <data-type:parameter data-type:name="Comp-FL2-A" />
         </transforms:log>
         <transforms:log transforms:offset="100"  transforms:decades="5.2247198959" >
           <data-type:parameter data-type:name="Comp-FL3-A" />
         </transforms:log>
         <transforms:log transforms:offset="100"  transforms:decades="5.2247198959" >
           <data-type:parameter data-type:name="Comp-FL4-A" />
         </transforms:log>
         <transforms:log transforms:offset="100"  transforms:decades="5.2247198959" >
           <data-type:parameter data-type:name="Comp-FL5-A" />
         </transforms:log>
         <transforms:log transforms:offset="100"  transforms:decades="5.2247198959" >
           <data-type:parameter data-type:name="Comp-FL6-A" />
         </transforms:log>
       </Transformations>
       <Keywords>
         <Keyword name="SWVER"  value="CytExpert 2.3.1.22" />
         <Keyword name="DGAIN"  value="1" />
         <Keyword name="WCH"  value="FSC" />
         <Keyword name="TRLGC"  value="None" />
         <Keyword name="PCHTP"  value="AutoThreshold" />
         <Keyword name="PCHID"  value="FSC" />
         <Keyword name="CH8HAVAL"  value="6875000" />
         <Keyword name="CH8AATFL"  value="4616" />
         <Keyword name="CH8HATFL"  value="391.375" />
         <Keyword name="CH8FLNMS"  value="APC-A750" />
         <Keyword name="CH8AS"  value="2" />
         <Keyword name="CH8HS"  value="8" />
         <Keyword name="CH8FL"  value="True" />
         <Keyword name="CH8THUS"  value="False" />
         <Keyword name="CH8DELTA"  value="24" />
         <Keyword name="CH8DELAY"  value="-44.96" />
         <Keyword name="CH8USH"  value="True" />
         <Keyword name="CH8GAIN"  value="378" />
         <Keyword name="CH8TR"  value="64" />
         <Keyword name="CH8TH"  value="10000" />
         <Keyword name="CH8DA"  value="0" />
         <Keyword name="CH8AD"  value="0" />
         <Keyword name="CH8NM"  value="APC-A750" />
         <Keyword name="CH8ID"  value="FL6" />
         <Keyword name="CH7HAVAL"  value="6875000" />
         <Keyword name="CH7AATFL"  value="4927" />
         <Keyword name="CH7HATFL"  value="420.375" />
         <Keyword name="CH7FLNMS"  value="APC" />
         <Keyword name="CH7AS"  value="2" />
         <Keyword name="CH7HS"  value="8" />
         <Keyword name="CH7FL"  value="True" />
         <Keyword name="CH7THUS"  value="False" />
         <Keyword name="CH7DELTA"  value="24" />
         <Keyword name="CH7DELAY"  value="-44.96" />
         <Keyword name="CH7USH"  value="True" />
         <Keyword name="CH7GAIN"  value="10" />
         <Keyword name="CH7TR"  value="64" />
         <Keyword name="CH7TH"  value="10000" />
         <Keyword name="CH7DA"  value="1" />
         <Keyword name="CH7AD"  value="1" />
         <Keyword name="CH7NM"  value="APC" />
         <Keyword name="CH7ID"  value="FL5" />
         <Keyword name="CH6HAVAL"  value="6875000" />
         <Keyword name="CH6AATFL"  value="4092" />
         <Keyword name="CH6HATFL"  value="396.625" />
         <Keyword name="CH6FLNMS"  value="PC7" />
         <Keyword name="CH6AS"  value="2" />
         <Keyword name="CH6HS"  value="8" />
         <Keyword name="CH6FL"  value="True" />
         <Keyword name="CH6THUS"  value="False" />
         <Keyword name="CH6DELTA"  value="24" />
         <Keyword name="CH6DELAY"  value="0" />
         <Keyword name="CH6USH"  value="True" />
         <Keyword name="CH6GAIN"  value="416" />
         <Keyword name="CH6TR"  value="64" />
         <Keyword name="CH6TH"  value="10000" />
         <Keyword name="CH6DA"  value="21" />
         <Keyword name="CH6AD"  value="13" />
         <Keyword name="CH6NM"  value="PC7" />
         <Keyword name="CH6ID"  value="FL4" />
         <Keyword name="CH5HAVAL"  value="6875000" />
         <Keyword name="CH5AATFL"  value="4247" />
         <Keyword name="CH5HATFL"  value="395.75" />
         <Keyword name="CH5FLNMS"  value="PC5.5" />
         <Keyword name="CH5AS"  value="2" />
         <Keyword name="CH5HS"  value="8" />
         <Keyword name="CH5FL"  value="True" />
         <Keyword name="CH5THUS"  value="False" />
         <Keyword name="CH5DELTA"  value="24" />
         <Keyword name="CH5DELAY"  value="0" />
         <Keyword name="CH5USH"  value="True" />
         <Keyword name="CH5GAIN"  value="10" />
         <Keyword name="CH5TR"  value="64" />
         <Keyword name="CH5TH"  value="10000" />
         <Keyword name="CH5DA"  value="20" />
         <Keyword name="CH5AD"  value="12" />
         <Keyword name="CH5NM"  value="PC5.5" />
         <Keyword name="CH5ID"  value="FL3" />
         <Keyword name="CH4HAVAL"  value="6875000" />
         <Keyword name="CH4AATFL"  value="5017.5" />
         <Keyword name="CH4HATFL"  value="544.375" />
         <Keyword name="CH4FLNMS"  value="PI" />
         <Keyword name="CH4AS"  value="2" />
         <Keyword name="CH4HS"  value="8" />
         <Keyword name="CH4FL"  value="True" />
         <Keyword name="CH4THUS"  value="False" />
         <Keyword name="CH4DELTA"  value="24" />
         <Keyword name="CH4DELAY"  value="0" />
         <Keyword name="CH4USH"  value="True" />
         <Keyword name="CH4GAIN"  value="10" />
         <Keyword name="CH4TR"  value="64" />
         <Keyword name="CH4TH"  value="10000" />
         <Keyword name="CH4DA"  value="18" />
         <Keyword name="CH4AD"  value="10" />
         <Keyword name="CH4NM"  value="PI" />
         <Keyword name="CH4ID"  value="FL2" />
         <Keyword name="CH3HAVAL"  value="6875000" />
         <Keyword name="CH3AATFL"  value="5514.5" />
         <Keyword name="CH3HATFL"  value="553.75" />
         <Keyword name="CH3FLNMS"  value="FITC" />
         <Keyword name="CH3AS"  value="2" />
         <Keyword name="CH3HS"  value="8" />
         <Keyword name="CH3FL"  value="True" />
         <Keyword name="CH3THUS"  value="False" />
         <Keyword name="CH3DELTA"  value="24" />
         <Keyword name="CH3DELAY"  value="0" />
         <Keyword name="CH3USH"  value="True" />
         <Keyword name="CH3GAIN"  value="10" />
         <Keyword name="CH3TR"  value="64" />
         <Keyword name="CH3TH"  value="10000" />
         <Keyword name="CH3DA"  value="19" />
         <Keyword name="CH3AD"  value="11" />
         <Keyword name="CH3NM"  value="FITC" />
         <Keyword name="CH3ID"  value="FL1" />
         <Keyword name="CH2HAVAL"  value="1250000" />
         <Keyword name="CH2AATFL"  value="4736.5" />
         <Keyword name="CH2HATFL"  value="431.125" />
         <Keyword name="CH2FLNMS"  value="SSC" />
         <Keyword name="CH2AS"  value="2" />
         <Keyword name="CH2HS"  value="8" />
         <Keyword name="CH2FL"  value="False" />
         <Keyword name="CH2THUS"  value="False" />
         <Keyword name="CH2DELTA"  value="24" />
         <Keyword name="CH2DELAY"  value="0" />
         <Keyword name="CH2USH"  value="True" />
         <Keyword name="CH2GAIN"  value="69" />
         <Keyword name="CH2TR"  value="64" />
         <Keyword name="CH2TH"  value="10000" />
         <Keyword name="CH2DA"  value="16" />
         <Keyword name="CH2AD"  value="8" />
         <Keyword name="CH2NM"  value="SSC" />
         <Keyword name="CH2ID"  value="SSC" />
         <Keyword name="CH1HAVAL"  value="1250000" />
         <Keyword name="CH1AATFL"  value="3815.5" />
         <Keyword name="CH1HATFL"  value="294.875" />
         <Keyword name="CH1AS"  value="2" />
         <Keyword name="CH1HS"  value="8" />
         <Keyword name="CH1FL"  value="False" />
         <Keyword name="CH1THUS"  value="False" />
         <Keyword name="CH1DELTA"  value="24" />
         <Keyword name="CH1DELAY"  value="0" />
         <Keyword name="CH1USH"  value="True" />
         <Keyword name="CH1GAIN"  value="28" />
         <Keyword name="CH1TR"  value="64" />
         <Keyword name="CH1TH"  value="10000" />
         <Keyword name="CH1DA"  value="22" />
         <Keyword name="CH1AD"  value="14" />
         <Keyword name="CH1NM"  value="FSC" />
         <Keyword name="CH1ID"  value="FSC" />
         <Keyword name="CHAR"  value="8" />
         <Keyword name="FLDSM"  value="10" />
         <Keyword name="$CYTSN"  value="BC42321" />
         <Keyword name="SN"  value="BC42321" />
         <Keyword name="COMPGAINA"  value="10101041610378" />
         <Keyword name="COMPA"  value="1000000.1210000001000000100000010000001" />
         <Keyword name="COMPAFA"  value="000000" />
         <Keyword name="COMPBGA"  value="5514.55017.54247409249274616" />
         <Keyword name="COMPCHA"  value="FITCPIPC5.5PC7APCAPC-A750" />
         <Keyword name="COMPGAINH"  value="10101041610378" />
         <Keyword name="COMPH"  value="100000010000001000000100000010000001" />
         <Keyword name="COMPAFH"  value="000000" />
         <Keyword name="COMPBGH"  value="553.75544.375395.75396.625420.375391.375" />
         <Keyword name="COMPCHH"  value="FITCPIPC5.5PC7APCAPC-A750" />
         <Keyword name="AHCOMPSYNC"  value="False" />
         <Keyword name="USCOMP"  value="True" />
         <Keyword name="DURTIM"  value="14.676000" />
         <Keyword name="$OP"  value="cytoflex" />
         <Keyword name="$VOL"  value="2446" />
         <Keyword name="RCD"  value="True" />
         <Keyword name="FLLW"  value="True" />
         <Keyword name="IMPTTB"  value="False" />
         <Keyword name="$ABRT"  value="138" />
         <Keyword name="$LOST"  value="0" />
         <Keyword name="P18DISPLAY"  value="LIN" />
         <Keyword name="$P18G"  value="1.0" />
         <Keyword name="$P18E"  value="0,0" />
         <Keyword name="$P18B"  value="32" />
         <Keyword name="$P18R"  value="900000000" />
         <Keyword name="$P18S"  value="Time" />
         <Keyword name="$P18N"  value="Time" />
         <Keyword name="P17DISPLAY"  value="LIN" />
         <Keyword name="$P17G"  value="1.0" />
         <Keyword name="$P17E"  value="0,0" />
         <Keyword name="$P17B"  value="32" />
         <Keyword name="$P17R"  value="10000" />
         <Keyword name="$P17S"  value="FSC-Width" />
         <Keyword name="$P17N"  value="FSC-Width" />
         <Keyword name="P16DISPLAY"  value="LOG" />
         <Keyword name="$P16G"  value="1.0" />
         <Keyword name="$P16E"  value="0,0" />
         <Keyword name="$P16B"  value="32" />
         <Keyword name="$P16R"  value="16777216" />
         <Keyword name="$P16S"  value="APC-A750-A" />
         <Keyword name="$P16N"  value="FL6-A" />
         <Keyword name="P15DISPLAY"  value="LOG" />
         <Keyword name="$P15G"  value="1.0" />
         <Keyword name="$P15E"  value="0,0" />
         <Keyword name="$P15B"  value="32" />
         <Keyword name="$P15R"  value="16777216" />
         <Keyword name="$P15S"  value="APC-A750-H" />
         <Keyword name="$P15N"  value="FL6-H" />
         <Keyword name="P14DISPLAY"  value="LOG" />
         <Keyword name="$P14G"  value="1.0" />
         <Keyword name="$P14E"  value="0,0" />
         <Keyword name="$P14B"  value="32" />
         <Keyword name="$P14R"  value="16777216" />
         <Keyword name="$P14S"  value="APC-A" />
         <Keyword name="$P14N"  value="FL5-A" />
         <Keyword name="P13DISPLAY"  value="LOG" />
         <Keyword name="$P13G"  value="1.0" />
         <Keyword name="$P13E"  value="0,0" />
         <Keyword name="$P13B"  value="32" />
         <Keyword name="$P13R"  value="16777216" />
         <Keyword name="$P13S"  value="APC-H" />
         <Keyword name="$P13N"  value="FL5-H" />
         <Keyword name="P12DISPLAY"  value="LOG" />
         <Keyword name="$P12G"  value="1.0" />
         <Keyword name="$P12E"  value="0,0" />
         <Keyword name="$P12B"  value="32" />
         <Keyword name="$P12R"  value="16777216" />
         <Keyword name="$P12S"  value="PC7-A" />
         <Keyword name="$P12N"  value="FL4-A" />
         <Keyword name="P11DISPLAY"  value="LOG" />
         <Keyword name="$P11G"  value="1.0" />
         <Keyword name="$P11E"  value="0,0" />
         <Keyword name="$P11B"  value="32" />
         <Keyword name="$P11R"  value="16777216" />
         <Keyword name="$P11S"  value="PC7-H" />
         <Keyword name="$P11N"  value="FL4-H" />
         <Keyword name="P10DISPLAY"  value="LOG" />
         <Keyword name="$P10G"  value="1.0" />
         <Keyword name="$P10E"  value="0,0" />
         <Keyword name="$P10B"  value="32" />
         <Keyword name="$P10R"  value="16777216" />
         <Keyword name="$P10S"  value="PC5.5-A" />
         <Keyword name="$P10N"  value="FL3-A" />
         <Keyword name="P9DISPLAY"  value="LOG" />
         <Keyword name="$P9G"  value="1.0" />
         <Keyword name="$P9E"  value="0,0" />
         <Keyword name="$P9B"  value="32" />
         <Keyword name="$P9R"  value="16777216" />
         <Keyword name="$P9S"  value="PC5.5-H" />
         <Keyword name="$P9N"  value="FL3-H" />
         <Keyword name="P8DISPLAY"  value="LOG" />
         <Keyword name="$P8G"  value="1.0" />
         <Keyword name="$P8E"  value="0,0" />
         <Keyword name="$P8B"  value="32" />
         <Keyword name="$P8R"  value="16777216" />
         <Keyword name="$P8S"  value="PI-A" />
         <Keyword name="$P8N"  value="FL2-A" />
         <Keyword name="P7DISPLAY"  value="LOG" />
         <Keyword name="$P7G"  value="1.0" />
         <Keyword name="$P7E"  value="0,0" />
         <Keyword name="$P7B"  value="32" />
         <Keyword name="$P7R"  value="16777216" />
         <Keyword name="$P7S"  value="PI-H" />
         <Keyword name="$P7N"  value="FL2-H" />
         <Keyword name="P6DISPLAY"  value="LOG" />
         <Keyword name="$P6G"  value="1.0" />
         <Keyword name="$P6E"  value="0,0" />
         <Keyword name="$P6B"  value="32" />
         <Keyword name="$P6R"  value="16777216" />
         <Keyword name="$P6S"  value="FITC-A" />
         <Keyword name="$P6N"  value="FL1-A" />
         <Keyword name="P5DISPLAY"  value="LOG" />
         <Keyword name="$P5G"  value="1.0" />
         <Keyword name="$P5E"  value="0,0" />
         <Keyword name="$P5B"  value="32" />
         <Keyword name="$P5R"  value="16777216" />
         <Keyword name="$P5S"  value="FITC-H" />
         <Keyword name="$P5N"  value="FL1-H" />
         <Keyword name="P4DISPLAY"  value="LIN" />
         <Keyword name="$P4G"  value="1.0" />
         <Keyword name="$P4E"  value="0,0" />
         <Keyword name="$P4B"  value="32" />
         <Keyword name="$P4R"  value="16777216" />
         <Keyword name="$P4S"  value="SSC-A" />
         <Keyword name="$P4N"  value="SSC-A" />
         <Keyword name="P3DISPLAY"  value="LIN" />
         <Keyword name="$P3G"  value="1.0" />
         <Keyword name="$P3E"  value="0,0" />
         <Keyword name="$P3B"  value="32" />
         <Keyword name="$P3R"  value="16777216" />
         <Keyword name="$P3S"  value="SSC-H" />
         <Keyword name="$P3N"  value="SSC-H" />
         <Keyword name="P2DISPLAY"  value="LIN" />
         <Keyword name="$P2G"  value="1.0" />
         <Keyword name="$P2E"  value="0,0" />
         <Keyword name="$P2B"  value="32" />
         <Keyword name="$P2R"  value="16777216" />
         <Keyword name="$P2S"  value="FSC-A" />
         <Keyword name="$P2N"  value="FSC-A" />
         <Keyword name="P1DISPLAY"  value="LIN" />
         <Keyword name="$P1G"  value="1.0" />
         <Keyword name="$P1E"  value="0,0" />
         <Keyword name="$P1B"  value="32" />
         <Keyword name="$P1R"  value="16777216" />
         <Keyword name="$P1S"  value="FSC-H" />
         <Keyword name="$P1N"  value="FSC-H" />
         <Keyword name="$TIMESTEP"  value="0.00002" />
         <Keyword name="USRCVOL"  value="False" />
         <Keyword name="RCVOL"  value="10" />
         <Keyword name="$SPILLOVER"  value="12,FL1-H,FL2-H,FL3-H,FL4-H,FL5-H,FL6-H,FL1-A,FL2-A,FL3-A,FL4-A,FL5-A,FL6-A,1,0,0,0,0,0,0,0,0,0,0,0,0,1,0,0,0,0,0,0,0,0,0,0,0,0,1,0,0,0,0,0,0,0,0,0,0,0,0,1,0,0,0,0,0,0,0,0,0,0,0,0,1,0,0,0,0,0,0,0,0,0,0,0,0,1,0,0,0,0,0,0,0,0,0,0,0,0,1,0.12,0,0,0,0,0,0,0,0,0,0,0,1,0,0,0,0,0,0,0,0,0,0,0,0,1,0,0,0,0,0,0,0,0,0,0,0,0,1,0,0,0,0,0,0,0,0,0,0,0,0,1,0,0,0,0,0,0,0,0,0,0,0,0,1" />
         <Keyword name="USRCTIM"  value="True" />
         <Keyword name="RCTIM"  value="600" />
         <Keyword name="CGNM"  value="All Events " />
         <Keyword name="USRCTOT"  value="True" />
         <Keyword name="RCTOT"  value="10000" />
         <Keyword name="$CYT"  value="CytoFLEX" />
         <Keyword name="$DATE"  value="09-Aug-2021" />
         <Keyword name="$ETIM"  value="15:57:13" />
         <Keyword name="$BTIM"  value="15:56:59" />
         <Keyword name="$PAR"  value="18" />
         <Keyword name="TBNM"  value="FITC-19" />
         <Keyword name="TBID"  value="22563fa8-7403-45d0-9f5c-f4c7404ed2e8" />
         <Keyword name="CYTEXPERTFIL"  value="True" />
         <Keyword name="$NEXTDATA"  value="0" />
         <Keyword name="$DATATYPE"  value="F" />
         <Keyword name="$BYTEORD"  value="1,2,3,4" />
         <Keyword name="$MODE"  value="L" />
         <Keyword name="$SYS"  value="Microsoft Windows NT 6.2.9200.0" />
         <Keyword name="$FIL"  value="FITC-19.fcs" />
         <Keyword name="FILVER"  value="1" />
         <Keyword name="$TOT"  value="0000000000010000" />
         <Keyword name="$ENDANALYSIS"  value="0" />
         <Keyword name="$BEGINANALYSIS"  value="0" />
         <Keyword name="$ENDDATA"  value="0000000000725983" />
         <Keyword name="$BEGINDATA"  value="0000000000005984" />
         <Keyword name="$ENDSTEXT"  value="0" />
         <Keyword name="$BEGINSTEXT"  value="0" />
         <Keyword name="FJ_FCS_VERSION"  value="3" />
         <Keyword name="$P19N"  value="Comp-FL1-H" />
         <Keyword name="$P19S"  value="FITC-H" />
         <Keyword name="$P19R"  value="16777215" />
         <Keyword name="$P20N"  value="Comp-FL2-H" />
         <Keyword name="$P20S"  value="PI-H" />
         <Keyword name="$P20R"  value="16777215" />
         <Keyword name="$P21N"  value="Comp-FL3-H" />
         <Keyword name="$P21S"  value="PC5.5-H" />
         <Keyword name="$P21R"  value="16777215" />
         <Keyword name="$P22N"  value="Comp-FL4-H" />
         <Keyword name="$P22S"  value="PC7-H" />
         <Keyword name="$P22R"  value="16777215" />
         <Keyword name="$P23N"  value="Comp-FL5-H" />
         <Keyword name="$P23S"  value="APC-H" />
         <Keyword name="$P23R"  value="16777215" />
         <Keyword name="$P24N"  value="Comp-FL6-H" />
         <Keyword name="$P24S"  value="APC-A750-H" />
         <Keyword name="$P24R"  value="16777215" />
         <Keyword name="$P25N"  value="Comp-FL1-A" />
         <Keyword name="$P25S"  value="FITC-A" />
         <Keyword name="$P25R"  value="16777215" />
         <Keyword name="$P26N"  value="Comp-FL2-A" />
         <Keyword name="$P26S"  value="PI-A" />
         <Keyword name="$P26R"  value="16777215" />
         <Keyword name="$P27N"  value="Comp-FL3-A" />
         <Keyword name="$P27S"  value="PC5.5-A" />
         <Keyword name="$P27R"  value="16777215" />
         <Keyword name="$P28N"  value="Comp-FL4-A" />
         <Keyword name="$P28S"  value="PC7-A" />
         <Keyword name="$P28R"  value="16777215" />
         <Keyword name="$P29N"  value="Comp-FL5-A" />
         <Keyword name="$P29S"  value="APC-A" />
         <Keyword name="$P29R"  value="16777215" />
         <Keyword name="$P30N"  value="Comp-FL6-A" />
         <Keyword name="$P30S"  value="APC-A750-A" />
         <Keyword name="$P30R"  value="16777215" />
       </Keywords>
       <SampleNode name="Fig.3 FITC single postive control of Untransduced T cells.fcs"  annotation=""  owningGroup=""  expanded="1"  sortPriority="10"  count="10000"  sampleID="20" >
         <Graph smoothing="0"  backColor="#ffffff"  foreColor="#000000"  type="Pseudocolor"  fast="1" >
           <Axis dimension="x"  name="FSC-H"  label=""  auto="auto" />
           <Axis dimension="y"  name="SSC-H"  label=""  auto="auto" />
           <GraphSettings level="5%"  smoothingHighResolution="1"  contourHighResolution="1"  histogramSmoothingCount="0"  graphResolution="256"  showOutliers="0"  drawLargeDots="0"  dotsToDraw="8000"  tint="le.chartfill.tinted.40"  lineWeight="le.lineweight.normal"  lineStyle="le.linestyle.solid" />
           <GraphEnvironment showGrid="0"  showAxes="tnlTNL"  showGates="1"  showFreqOnPlots="1"  showGateNameOnPlots="1"  showMedians="0"  showUncomped="0"  addEventParam="0"  lastYAxisName="" >
             <TextTraits font="SansSerif"  size="11"  name="Labels"  style="plain"  color="#000000"  background="#00ffffff"  just="left" />
             <TextTraits font="SansSerif"  size="11"  name="LayoutGates"  style="plain"  color="#000000"  background="#00ffffff"  just="left" />
             <TextTraits font="SansSerif"  size="9"  name="Numbers"  style="plain"  color="#000000"  background="#00ffffff"  just="left" />
             <TextTraits font="SansSerif"  size="9"  name="Legend"  style="plain"  color="#000000"  background="#00ffffff"  just="left" />
           </GraphEnvironment>
         </Graph>
         <Subpopulations/>
       </SampleNode>
     </Sample>
     <Sample>
       <DataSet uri="file:/C:/Users/Lenovo/Desktop/流式数据/新建文件夹/流式数据/2020.8.9/Fig.3%20PC5.5%20single%20postive%20control%20of%20Untransduced%20T%20cells.fcs"  sampleID="21" />
       <transforms:spilloverMatrix prefix="Comp-"  name="采集定义"  editable="0"  color="#c0c0c0"  version="FlowJo-10.4"  status="FINALIZED"  transforms:id="a05c2180-edff-448b-b0e8-ec9a8d7f4064"  suffix="" >
         <data-type:parameters>
           <data-type:parameter data-type:name="FL1-H" />
           <data-type:parameter data-type:name="FL2-H" />
           <data-type:parameter data-type:name="FL3-H" />
           <data-type:parameter data-type:name="FL4-H" />
           <data-type:parameter data-type:name="FL5-H" />
           <data-type:parameter data-type:name="FL6-H" />
           <data-type:parameter data-type:name="FL1-A" />
           <data-type:parameter data-type:name="FL2-A" />
           <data-type:parameter data-type:name="FL3-A" />
           <data-type:parameter data-type:name="FL4-A" />
           <data-type:parameter data-type:name="FL5-A" />
           <data-type:parameter data-type:name="FL6-A" />
         </data-type:parameters>
         <transforms:spillover data-type:parameter="FL1-H" >
           <transforms:coefficient data-type:parameter="FL1-H"  transforms:value="1" />
           <transforms:coefficient data-type:parameter="FL2-H"  transforms:value="0" />
           <transforms:coefficient data-type:parameter="FL3-H"  transforms:value="0" />
           <transforms:coefficient data-type:parameter="FL4-H"  transforms:value="0" />
           <transforms:coefficient data-type:parameter="FL5-H"  transforms:value="0" />
           <transforms:coefficient data-type:parameter="FL6-H"  transforms:value="0" />
           <transforms:coefficient data-type:parameter="FL1-A"  transforms:value="0" />
           <transforms:coefficient data-type:parameter="FL2-A"  transforms:value="0" />
           <transforms:coefficient data-type:parameter="FL3-A"  transforms:value="0" />
           <transforms:coefficient data-type:parameter="FL4-A"  transforms:value="0" />
           <transforms:coefficient data-type:parameter="FL5-A"  transforms:value="0" />
           <transforms:coefficient data-type:parameter="FL6-A"  transforms:value="0" />
         </transforms:spillover>
         <transforms:spillover data-type:parameter="FL2-H" >
           <transforms:coefficient data-type:parameter="FL1-H"  transforms:value="0" />
           <transforms:coefficient data-type:parameter="FL2-H"  transforms:value="1" />
           <transforms:coefficient data-type:parameter="FL3-H"  transforms:value="0" />
           <transforms:coefficient data-type:parameter="FL4-H"  transforms:value="0" />
           <transforms:coefficient data-type:parameter="FL5-H"  transforms:value="0" />
           <transforms:coefficient data-type:parameter="FL6-H"  transforms:value="0" />
           <transforms:coefficient data-type:parameter="FL1-A"  transforms:value="0" />
           <transforms:coefficient data-type:parameter="FL2-A"  transforms:value="0" />
           <transforms:coefficient data-type:parameter="FL3-A"  transforms:value="0" />
           <transforms:coefficient data-type:parameter="FL4-A"  transforms:value="0" />
           <transforms:coefficient data-type:parameter="FL5-A"  transforms:value="0" />
           <transforms:coefficient data-type:parameter="FL6-A"  transforms:value="0" />
         </transforms:spillover>
         <transforms:spillover data-type:parameter="FL3-H" >
           <transforms:coefficient data-type:parameter="FL1-H"  transforms:value="0" />
           <transforms:coefficient data-type:parameter="FL2-H"  transforms:value="0" />
           <transforms:coefficient data-type:parameter="FL3-H"  transforms:value="1" />
           <transforms:coefficient data-type:parameter="FL4-H"  transforms:value="0" />
           <transforms:coefficient data-type:parameter="FL5-H"  transforms:value="0" />
           <transforms:coefficient data-type:parameter="FL6-H"  transforms:value="0" />
           <transforms:coefficient data-type:parameter="FL1-A"  transforms:value="0" />
           <transforms:coefficient data-type:parameter="FL2-A"  transforms:value="0" />
           <transforms:coefficient data-type:parameter="FL3-A"  transforms:value="0" />
           <transforms:coefficient data-type:parameter="FL4-A"  transforms:value="0" />
           <transforms:coefficient data-type:parameter="FL5-A"  transforms:value="0" />
           <transforms:coefficient data-type:parameter="FL6-A"  transforms:value="0" />
         </transforms:spillover>
         <transforms:spillover data-type:parameter="FL4-H" >
           <transforms:coefficient data-type:parameter="FL1-H"  transforms:value="0" />
           <transforms:coefficient data-type:parameter="FL2-H"  transforms:value="0" />
           <transforms:coefficient data-type:parameter="FL3-H"  transforms:value="0" />
           <transforms:coefficient data-type:parameter="FL4-H"  transforms:value="1" />
           <transforms:coefficient data-type:parameter="FL5-H"  transforms:value="0" />
           <transforms:coefficient data-type:parameter="FL6-H"  transforms:value="0" />
           <transforms:coefficient data-type:parameter="FL1-A"  transforms:value="0" />
           <transforms:coefficient data-type:parameter="FL2-A"  transforms:value="0" />
           <transforms:coefficient data-type:parameter="FL3-A"  transforms:value="0" />
           <transforms:coefficient data-type:parameter="FL4-A"  transforms:value="0" />
           <transforms:coefficient data-type:parameter="FL5-A"  transforms:value="0" />
           <transforms:coefficient data-type:parameter="FL6-A"  transforms:value="0" />
         </transforms:spillover>
         <transforms:spillover data-type:parameter="FL5-H" >
           <transforms:coefficient data-type:parameter="FL1-H"  transforms:value="0" />
           <transforms:coefficient data-type:parameter="FL2-H"  transforms:value="0" />
           <transforms:coefficient data-type:parameter="FL3-H"  transforms:value="0" />
           <transforms:coefficient data-type:parameter="FL4-H"  transforms:value="0" />
           <transforms:coefficient data-type:parameter="FL5-H"  transforms:value="1" />
           <transforms:coefficient data-type:parameter="FL6-H"  transforms:value="0" />
           <transforms:coefficient data-type:parameter="FL1-A"  transforms:value="0" />
           <transforms:coefficient data-type:parameter="FL2-A"  transforms:value="0" />
           <transforms:coefficient data-type:parameter="FL3-A"  transforms:value="0" />
           <transforms:coefficient data-type:parameter="FL4-A"  transforms:value="0" />
           <transforms:coefficient data-type:parameter="FL5-A"  transforms:value="0" />
           <transforms:coefficient data-type:parameter="FL6-A"  transforms:value="0" />
         </transforms:spillover>
         <transforms:spillover data-type:parameter="FL6-H" >
           <transforms:coefficient data-type:parameter="FL1-H"  transforms:value="0" />
           <transforms:coefficient data-type:parameter="FL2-H"  transforms:value="0" />
           <transforms:coefficient data-type:parameter="FL3-H"  transforms:value="0" />
           <transforms:coefficient data-type:parameter="FL4-H"  transforms:value="0" />
           <transforms:coefficient data-type:parameter="FL5-H"  transforms:value="0" />
           <transforms:coefficient data-type:parameter="FL6-H"  transforms:value="1" />
           <transforms:coefficient data-type:parameter="FL1-A"  transforms:value="0" />
           <transforms:coefficient data-type:parameter="FL2-A"  transforms:value="0" />
           <transforms:coefficient data-type:parameter="FL3-A"  transforms:value="0" />
           <transforms:coefficient data-type:parameter="FL4-A"  transforms:value="0" />
           <transforms:coefficient data-type:parameter="FL5-A"  transforms:value="0" />
           <transforms:coefficient data-type:parameter="FL6-A"  transforms:value="0" />
         </transforms:spillover>
         <transforms:spillover data-type:parameter="FL1-A" >
           <transforms:coefficient data-type:parameter="FL1-H"  transforms:value="0" />
           <transforms:coefficient data-type:parameter="FL2-H"  transforms:value="0" />
           <transforms:coefficient data-type:parameter="FL3-H"  transforms:value="0" />
           <transforms:coefficient data-type:parameter="FL4-H"  transforms:value="0" />
           <transforms:coefficient data-type:parameter="FL5-H"  transforms:value="0" />
           <transforms:coefficient data-type:parameter="FL6-H"  transforms:value="0" />
           <transforms:coefficient data-type:parameter="FL1-A"  transforms:value="1" />
           <transforms:coefficient data-type:parameter="FL2-A"  transforms:value="0.1199999973" />
           <transforms:coefficient data-type:parameter="FL3-A"  transforms:value="0" />
           <transforms:coefficient data-type:parameter="FL4-A"  transforms:value="0" />
           <transforms:coefficient data-type:parameter="FL5-A"  transforms:value="0" />
           <transforms:coefficient data-type:parameter="FL6-A"  transforms:value="0" />
         </transforms:spillover>
         <transforms:spillover data-type:parameter="FL2-A" >
           <transforms:coefficient data-type:parameter="FL1-H"  transforms:value="0" />
           <transforms:coefficient data-type:parameter="FL2-H"  transforms:value="0" />
           <transforms:coefficient data-type:parameter="FL3-H"  transforms:value="0" />
           <transforms:coefficient data-type:parameter="FL4-H"  transforms:value="0" />
           <transforms:coefficient data-type:parameter="FL5-H"  transforms:value="0" />
           <transforms:coefficient data-type:parameter="FL6-H"  transforms:value="0" />
           <transforms:coefficient data-type:parameter="FL1-A"  transforms:value="0.0140000004" />
           <transforms:coefficient data-type:parameter="FL2-A"  transforms:value="1" />
           <transforms:coefficient data-type:parameter="FL3-A"  transforms:value="0.0450000018" />
           <transforms:coefficient data-type:parameter="FL4-A"  transforms:value="0" />
           <transforms:coefficient data-type:parameter="FL5-A"  transforms:value="0" />
           <transforms:coefficient data-type:parameter="FL6-A"  transforms:value="0" />
         </transforms:spillover>
         <transforms:spillover data-type:parameter="FL3-A" >
           <transforms:coefficient data-type:parameter="FL1-H"  transforms:value="0" />
           <transforms:coefficient data-type:parameter="FL2-H"  transforms:value="0" />
           <transforms:coefficient data-type:parameter="FL3-H"  transforms:value="0" />
           <transforms:coefficient data-type:parameter="FL4-H"  transforms:value="0" />
           <transforms:coefficient data-type:parameter="FL5-H"  transforms:value="0" />
           <transforms:coefficient data-type:parameter="FL6-H"  transforms:value="0" />
           <transforms:coefficient data-type:parameter="FL1-A"  transforms:value="0" />
           <transforms:coefficient data-type:parameter="FL2-A"  transforms:value="0" />
           <transforms:coefficient data-type:parameter="FL3-A"  transforms:value="1" />
           <transforms:coefficient data-type:parameter="FL4-A"  transforms:value="0" />
           <transforms:coefficient data-type:parameter="FL5-A"  transforms:value="0" />
           <transforms:coefficient data-type:parameter="FL6-A"  transforms:value="0" />
         </transforms:spillover>
         <transforms:spillover data-type:parameter="FL4-A" >
           <transforms:coefficient data-type:parameter="FL1-H"  transforms:value="0" />
           <transforms:coefficient data-type:parameter="FL2-H"  transforms:value="0" />
           <transforms:coefficient data-type:parameter="FL3-H"  transforms:value="0" />
           <transforms:coefficient data-type:parameter="FL4-H"  transforms:value="0" />
           <transforms:coefficient data-type:parameter="FL5-H"  transforms:value="0" />
           <transforms:coefficient data-type:parameter="FL6-H"  transforms:value="0" />
           <transforms:coefficient data-type:parameter="FL1-A"  transforms:value="0" />
           <transforms:coefficient data-type:parameter="FL2-A"  transforms:value="0" />
           <transforms:coefficient data-type:parameter="FL3-A"  transforms:value="0" />
           <transforms:coefficient data-type:parameter="FL4-A"  transforms:value="1" />
           <transforms:coefficient data-type:parameter="FL5-A"  transforms:value="0" />
           <transforms:coefficient data-type:parameter="FL6-A"  transforms:value="0" />
         </transforms:spillover>
         <transforms:spillover data-type:parameter="FL5-A" >
           <transforms:coefficient data-type:parameter="FL1-H"  transforms:value="0" />
           <transforms:coefficient data-type:parameter="FL2-H"  transforms:value="0" />
           <transforms:coefficient data-type:parameter="FL3-H"  transforms:value="0" />
           <transforms:coefficient data-type:parameter="FL4-H"  transforms:value="0" />
           <transforms:coefficient data-type:parameter="FL5-H"  transforms:value="0" />
           <transforms:coefficient data-type:parameter="FL6-H"  transforms:value="0" />
           <transforms:coefficient data-type:parameter="FL1-A"  transforms:value="0" />
           <transforms:coefficient data-type:parameter="FL2-A"  transforms:value="0" />
           <transforms:coefficient data-type:parameter="FL3-A"  transforms:value="0" />
           <transforms:coefficient data-type:parameter="FL4-A"  transforms:value="0" />
           <transforms:coefficient data-type:parameter="FL5-A"  transforms:value="1" />
           <transforms:coefficient data-type:parameter="FL6-A"  transforms:value="0" />
         </transforms:spillover>
         <transforms:spillover data-type:parameter="FL6-A" >
           <transforms:coefficient data-type:parameter="FL1-H"  transforms:value="0" />
           <transforms:coefficient data-type:parameter="FL2-H"  transforms:value="0" />
           <transforms:coefficient data-type:parameter="FL3-H"  transforms:value="0" />
           <transforms:coefficient data-type:parameter="FL4-H"  transforms:value="0" />
           <transforms:coefficient data-type:parameter="FL5-H"  transforms:value="0" />
           <transforms:coefficient data-type:parameter="FL6-H"  transforms:value="0" />
           <transforms:coefficient data-type:parameter="FL1-A"  transforms:value="0" />
           <transforms:coefficient data-type:parameter="FL2-A"  transforms:value="0" />
           <transforms:coefficient data-type:parameter="FL3-A"  transforms:value="0" />
           <transforms:coefficient data-type:parameter="FL4-A"  transforms:value="0" />
           <transforms:coefficient data-type:parameter="FL5-A"  transforms:value="0" />
           <transforms:coefficient data-type:parameter="FL6-A"  transforms:value="1" />
         </transforms:spillover>
       </transforms:spilloverMatrix>
       <Transformations>
         <transforms:log transforms:offset="100"  transforms:decades="5.2247198959" >
           <data-type:parameter data-type:name="FSC-H" />
         </transforms:log>
         <transforms:log transforms:offset="100"  transforms:decades="5.2247198959" >
           <data-type:parameter data-type:name="FSC-A" />
         </transforms:log>
         <transforms:log transforms:offset="100"  transforms:decades="5.2247198959" >
           <data-type:parameter data-type:name="SSC-H" />
         </transforms:log>
         <transforms:log transforms:offset="100"  transforms:decades="5.2247198959" >
           <data-type:parameter data-type:name="SSC-A" />
         </transforms:log>
         <transforms:log transforms:offset="100"  transforms:decades="5.2247198959" >
           <data-type:parameter data-type:name="FL1-H" />
         </transforms:log>
         <transforms:log transforms:offset="100"  transforms:decades="5.2247198959" >
           <data-type:parameter data-type:name="FL1-A" />
         </transforms:log>
         <transforms:log transforms:offset="100"  transforms:decades="5.2247198959" >
           <data-type:parameter data-type:name="FL2-H" />
         </transforms:log>
         <transforms:log transforms:offset="3.1622776602"  transforms:decades="5.2247198959" >
           <data-type:parameter data-type:name="FL2-A" />
         </transforms:log>
         <transforms:log transforms:offset="100"  transforms:decades="5.2247198959" >
           <data-type:parameter data-type:name="FL3-H" />
         </transforms:log>
         <transforms:log transforms:offset="0.316227766"  transforms:decades="5.7247198959" >
           <data-type:parameter data-type:name="FL3-A" />
         </transforms:log>
         <transforms:log transforms:offset="100"  transforms:decades="5.2247198959" >
           <data-type:parameter data-type:name="FL4-H" />
         </transforms:log>
         <transforms:log transforms:offset="100"  transforms:decades="5.2247198959" >
           <data-type:parameter data-type:name="FL4-A" />
         </transforms:log>
         <transforms:log transforms:offset="100"  transforms:decades="5.2247198959" >
           <data-type:parameter data-type:name="FL5-H" />
         </transforms:log>
         <transforms:log transforms:offset="100"  transforms:decades="5.2247198959" >
           <data-type:parameter data-type:name="FL5-A" />
         </transforms:log>
         <transforms:log transforms:offset="100"  transforms:decades="5.2247198959" >
           <data-type:parameter data-type:name="FL6-H" />
         </transforms:log>
         <transforms:log transforms:offset="100"  transforms:decades="5.2247198959" >
           <data-type:parameter data-type:name="FL6-A" />
         </transforms:log>
         <transforms:linear transforms:minRange="0"  transforms:maxRange="10000"  gain="1" >
           <data-type:parameter data-type:name="FSC-Width" />
         </transforms:linear>
         <transforms:linear transforms:minRange="0"  transforms:maxRange="161"  gain="0.0000200016" >
           <data-type:parameter data-type:name="Time" />
         </transforms:linear>
         <transforms:log transforms:offset="100"  transforms:decades="5.2247198959" >
           <data-type:parameter data-type:name="Comp-FL1-H" />
         </transforms:log>
         <transforms:log transforms:offset="100"  transforms:decades="5.2247198959" >
           <data-type:parameter data-type:name="Comp-FL2-H" />
         </transforms:log>
         <transforms:log transforms:offset="100"  transforms:decades="5.2247198959" >
           <data-type:parameter data-type:name="Comp-FL3-H" />
         </transforms:log>
         <transforms:log transforms:offset="100"  transforms:decades="5.2247198959" >
           <data-type:parameter data-type:name="Comp-FL4-H" />
         </transforms:log>
         <transforms:log transforms:offset="100"  transforms:decades="5.2247198959" >
           <data-type:parameter data-type:name="Comp-FL5-H" />
         </transforms:log>
         <transforms:log transforms:offset="100"  transforms:decades="5.2247198959" >
           <data-type:parameter data-type:name="Comp-FL6-H" />
         </transforms:log>
         <transforms:log transforms:offset="100"  transforms:decades="5.2247198959" >
           <data-type:parameter data-type:name="Comp-FL1-A" />
         </transforms:log>
         <transforms:log transforms:offset="3.1622776602"  transforms:decades="5.2247198959" >
           <data-type:parameter data-type:name="Comp-FL2-A" />
         </transforms:log>
         <transforms:log transforms:offset="0.316227766"  transforms:decades="5.7247198959" >
           <data-type:parameter data-type:name="Comp-FL3-A" />
         </transforms:log>
         <transforms:log transforms:offset="100"  transforms:decades="5.2247198959" >
           <data-type:parameter data-type:name="Comp-FL4-A" />
         </transforms:log>
         <transforms:log transforms:offset="100"  transforms:decades="5.2247198959" >
           <data-type:parameter data-type:name="Comp-FL5-A" />
         </transforms:log>
         <transforms:log transforms:offset="100"  transforms:decades="5.2247198959" >
           <data-type:parameter data-type:name="Comp-FL6-A" />
         </transforms:log>
       </Transformations>
       <Keywords>
         <Keyword name="SWVER"  value="CytExpert 2.3.1.22" />
         <Keyword name="DGAIN"  value="1" />
         <Keyword name="WCH"  value="FSC" />
         <Keyword name="TRLGC"  value="None" />
         <Keyword name="PCHTP"  value="AutoThreshold" />
         <Keyword name="PCHID"  value="FSC" />
         <Keyword name="CH8HAVAL"  value="6875000" />
         <Keyword name="CH8AATFL"  value="4616" />
         <Keyword name="CH8HATFL"  value="391.375" />
         <Keyword name="CH8FLNMS"  value="APC-A750" />
         <Keyword name="CH8AS"  value="2" />
         <Keyword name="CH8HS"  value="8" />
         <Keyword name="CH8FL"  value="True" />
         <Keyword name="CH8THUS"  value="False" />
         <Keyword name="CH8DELTA"  value="24" />
         <Keyword name="CH8DELAY"  value="-44.96" />
         <Keyword name="CH8USH"  value="True" />
         <Keyword name="CH8GAIN"  value="378" />
         <Keyword name="CH8TR"  value="64" />
         <Keyword name="CH8TH"  value="10000" />
         <Keyword name="CH8DA"  value="0" />
         <Keyword name="CH8AD"  value="0" />
         <Keyword name="CH8NM"  value="APC-A750" />
         <Keyword name="CH8ID"  value="FL6" />
         <Keyword name="CH7HAVAL"  value="6875000" />
         <Keyword name="CH7AATFL"  value="4927" />
         <Keyword name="CH7HATFL"  value="420.375" />
         <Keyword name="CH7FLNMS"  value="APC" />
         <Keyword name="CH7AS"  value="2" />
         <Keyword name="CH7HS"  value="8" />
         <Keyword name="CH7FL"  value="True" />
         <Keyword name="CH7THUS"  value="False" />
         <Keyword name="CH7DELTA"  value="24" />
         <Keyword name="CH7DELAY"  value="-44.96" />
         <Keyword name="CH7USH"  value="True" />
         <Keyword name="CH7GAIN"  value="10" />
         <Keyword name="CH7TR"  value="64" />
         <Keyword name="CH7TH"  value="10000" />
         <Keyword name="CH7DA"  value="1" />
         <Keyword name="CH7AD"  value="1" />
         <Keyword name="CH7NM"  value="APC" />
         <Keyword name="CH7ID"  value="FL5" />
         <Keyword name="CH6HAVAL"  value="6875000" />
         <Keyword name="CH6AATFL"  value="4092" />
         <Keyword name="CH6HATFL"  value="396.625" />
         <Keyword name="CH6FLNMS"  value="PC7" />
         <Keyword name="CH6AS"  value="2" />
         <Keyword name="CH6HS"  value="8" />
         <Keyword name="CH6FL"  value="True" />
         <Keyword name="CH6THUS"  value="False" />
         <Keyword name="CH6DELTA"  value="24" />
         <Keyword name="CH6DELAY"  value="0" />
         <Keyword name="CH6USH"  value="True" />
         <Keyword name="CH6GAIN"  value="416" />
         <Keyword name="CH6TR"  value="64" />
         <Keyword name="CH6TH"  value="10000" />
         <Keyword name="CH6DA"  value="21" />
         <Keyword name="CH6AD"  value="13" />
         <Keyword name="CH6NM"  value="PC7" />
         <Keyword name="CH6ID"  value="FL4" />
         <Keyword name="CH5HAVAL"  value="6875000" />
         <Keyword name="CH5AATFL"  value="4247" />
         <Keyword name="CH5HATFL"  value="395.75" />
         <Keyword name="CH5FLNMS"  value="PC5.5" />
         <Keyword name="CH5AS"  value="2" />
         <Keyword name="CH5HS"  value="8" />
         <Keyword name="CH5FL"  value="True" />
         <Keyword name="CH5THUS"  value="False" />
         <Keyword name="CH5DELTA"  value="24" />
         <Keyword name="CH5DELAY"  value="0" />
         <Keyword name="CH5USH"  value="True" />
         <Keyword name="CH5GAIN"  value="10" />
         <Keyword name="CH5TR"  value="64" />
         <Keyword name="CH5TH"  value="10000" />
         <Keyword name="CH5DA"  value="20" />
         <Keyword name="CH5AD"  value="12" />
         <Keyword name="CH5NM"  value="PC5.5" />
         <Keyword name="CH5ID"  value="FL3" />
         <Keyword name="CH4HAVAL"  value="6875000" />
         <Keyword name="CH4AATFL"  value="5017.5" />
         <Keyword name="CH4HATFL"  value="544.375" />
         <Keyword name="CH4FLNMS"  value="PI" />
         <Keyword name="CH4AS"  value="2" />
         <Keyword name="CH4HS"  value="8" />
         <Keyword name="CH4FL"  value="True" />
         <Keyword name="CH4THUS"  value="False" />
         <Keyword name="CH4DELTA"  value="24" />
         <Keyword name="CH4DELAY"  value="0" />
         <Keyword name="CH4USH"  value="True" />
         <Keyword name="CH4GAIN"  value="10" />
         <Keyword name="CH4TR"  value="64" />
         <Keyword name="CH4TH"  value="10000" />
         <Keyword name="CH4DA"  value="18" />
         <Keyword name="CH4AD"  value="10" />
         <Keyword name="CH4NM"  value="PI" />
         <Keyword name="CH4ID"  value="FL2" />
         <Keyword name="CH3HAVAL"  value="6875000" />
         <Keyword name="CH3AATFL"  value="5514.5" />
         <Keyword name="CH3HATFL"  value="553.75" />
         <Keyword name="CH3FLNMS"  value="FITC" />
         <Keyword name="CH3AS"  value="2" />
         <Keyword name="CH3HS"  value="8" />
         <Keyword name="CH3FL"  value="True" />
         <Keyword name="CH3THUS"  value="False" />
         <Keyword name="CH3DELTA"  value="24" />
         <Keyword name="CH3DELAY"  value="0" />
         <Keyword name="CH3USH"  value="True" />
         <Keyword name="CH3GAIN"  value="10" />
         <Keyword name="CH3TR"  value="64" />
         <Keyword name="CH3TH"  value="10000" />
         <Keyword name="CH3DA"  value="19" />
         <Keyword name="CH3AD"  value="11" />
         <Keyword name="CH3NM"  value="FITC" />
         <Keyword name="CH3ID"  value="FL1" />
         <Keyword name="CH2HAVAL"  value="1250000" />
         <Keyword name="CH2AATFL"  value="4736.5" />
         <Keyword name="CH2HATFL"  value="431.125" />
         <Keyword name="CH2FLNMS"  value="SSC" />
         <Keyword name="CH2AS"  value="2" />
         <Keyword name="CH2HS"  value="8" />
         <Keyword name="CH2FL"  value="False" />
         <Keyword name="CH2THUS"  value="False" />
         <Keyword name="CH2DELTA"  value="24" />
         <Keyword name="CH2DELAY"  value="0" />
         <Keyword name="CH2USH"  value="True" />
         <Keyword name="CH2GAIN"  value="69" />
         <Keyword name="CH2TR"  value="64" />
         <Keyword name="CH2TH"  value="10000" />
         <Keyword name="CH2DA"  value="16" />
         <Keyword name="CH2AD"  value="8" />
         <Keyword name="CH2NM"  value="SSC" />
         <Keyword name="CH2ID"  value="SSC" />
         <Keyword name="CH1HAVAL"  value="1250000" />
         <Keyword name="CH1AATFL"  value="3815.5" />
         <Keyword name="CH1HATFL"  value="294.875" />
         <Keyword name="CH1AS"  value="2" />
         <Keyword name="CH1HS"  value="8" />
         <Keyword name="CH1FL"  value="False" />
         <Keyword name="CH1THUS"  value="False" />
         <Keyword name="CH1DELTA"  value="24" />
         <Keyword name="CH1DELAY"  value="0" />
         <Keyword name="CH1USH"  value="True" />
         <Keyword name="CH1GAIN"  value="28" />
         <Keyword name="CH1TR"  value="64" />
         <Keyword name="CH1TH"  value="10000" />
         <Keyword name="CH1DA"  value="22" />
         <Keyword name="CH1AD"  value="14" />
         <Keyword name="CH1NM"  value="FSC" />
         <Keyword name="CH1ID"  value="FSC" />
         <Keyword name="CHAR"  value="8" />
         <Keyword name="FLDSM"  value="10" />
         <Keyword name="$CYTSN"  value="BC42321" />
         <Keyword name="SN"  value="BC42321" />
         <Keyword name="COMPGAINA"  value="10101041610378" />
         <Keyword name="COMPA"  value="10.01400000.121000000.0451000000100000010000001" />
         <Keyword name="COMPAFA"  value="000000" />
         <Keyword name="COMPBGA"  value="5514.55017.54247409249274616" />
         <Keyword name="COMPCHA"  value="FITCPIPC5.5PC7APCAPC-A750" />
         <Keyword name="COMPGAINH"  value="10101041610378" />
         <Keyword name="COMPH"  value="100000010000001000000100000010000001" />
         <Keyword name="COMPAFH"  value="000000" />
         <Keyword name="COMPBGH"  value="553.75544.375395.75396.625420.375391.375" />
         <Keyword name="COMPCHH"  value="FITCPIPC5.5PC7APCAPC-A750" />
         <Keyword name="AHCOMPSYNC"  value="False" />
         <Keyword name="USCOMP"  value="True" />
         <Keyword name="DURTIM"  value="160.987000" />
         <Keyword name="$OP"  value="cytoflex" />
         <Keyword name="$VOL"  value="26831.22" />
         <Keyword name="RCD"  value="True" />
         <Keyword name="FLLW"  value="True" />
         <Keyword name="IMPTTB"  value="False" />
         <Keyword name="$ABRT"  value="17" />
         <Keyword name="$LOST"  value="0" />
         <Keyword name="P18DISPLAY"  value="LIN" />
         <Keyword name="$P18G"  value="1.0" />
         <Keyword name="$P18E"  value="0,0" />
         <Keyword name="$P18B"  value="32" />
         <Keyword name="$P18R"  value="900000000" />
         <Keyword name="$P18S"  value="Time" />
         <Keyword name="$P18N"  value="Time" />
         <Keyword name="P17DISPLAY"  value="LIN" />
         <Keyword name="$P17G"  value="1.0" />
         <Keyword name="$P17E"  value="0,0" />
         <Keyword name="$P17B"  value="32" />
         <Keyword name="$P17R"  value="10000" />
         <Keyword name="$P17S"  value="FSC-Width" />
         <Keyword name="$P17N"  value="FSC-Width" />
         <Keyword name="P16DISPLAY"  value="LOG" />
         <Keyword name="$P16G"  value="1.0" />
         <Keyword name="$P16E"  value="0,0" />
         <Keyword name="$P16B"  value="32" />
         <Keyword name="$P16R"  value="16777216" />
         <Keyword name="$P16S"  value="APC-A750-A" />
         <Keyword name="$P16N"  value="FL6-A" />
         <Keyword name="P15DISPLAY"  value="LOG" />
         <Keyword name="$P15G"  value="1.0" />
         <Keyword name="$P15E"  value="0,0" />
         <Keyword name="$P15B"  value="32" />
         <Keyword name="$P15R"  value="16777216" />
         <Keyword name="$P15S"  value="APC-A750-H" />
         <Keyword name="$P15N"  value="FL6-H" />
         <Keyword name="P14DISPLAY"  value="LOG" />
         <Keyword name="$P14G"  value="1.0" />
         <Keyword name="$P14E"  value="0,0" />
         <Keyword name="$P14B"  value="32" />
         <Keyword name="$P14R"  value="16777216" />
         <Keyword name="$P14S"  value="APC-A" />
         <Keyword name="$P14N"  value="FL5-A" />
         <Keyword name="P13DISPLAY"  value="LOG" />
         <Keyword name="$P13G"  value="1.0" />
         <Keyword name="$P13E"  value="0,0" />
         <Keyword name="$P13B"  value="32" />
         <Keyword name="$P13R"  value="16777216" />
         <Keyword name="$P13S"  value="APC-H" />
         <Keyword name="$P13N"  value="FL5-H" />
         <Keyword name="P12DISPLAY"  value="LOG" />
         <Keyword name="$P12G"  value="1.0" />
         <Keyword name="$P12E"  value="0,0" />
         <Keyword name="$P12B"  value="32" />
         <Keyword name="$P12R"  value="16777216" />
         <Keyword name="$P12S"  value="PC7-A" />
         <Keyword name="$P12N"  value="FL4-A" />
         <Keyword name="P11DISPLAY"  value="LOG" />
         <Keyword name="$P11G"  value="1.0" />
         <Keyword name="$P11E"  value="0,0" />
         <Keyword name="$P11B"  value="32" />
         <Keyword name="$P11R"  value="16777216" />
         <Keyword name="$P11S"  value="PC7-H" />
         <Keyword name="$P11N"  value="FL4-H" />
         <Keyword name="P10DISPLAY"  value="LOG" />
         <Keyword name="$P10G"  value="1.0" />
         <Keyword name="$P10E"  value="0,0" />
         <Keyword name="$P10B"  value="32" />
         <Keyword name="$P10R"  value="16777216" />
         <Keyword name="$P10S"  value="PC5.5-A" />
         <Keyword name="$P10N"  value="FL3-A" />
         <Keyword name="P9DISPLAY"  value="LOG" />
         <Keyword name="$P9G"  value="1.0" />
         <Keyword name="$P9E"  value="0,0" />
         <Keyword name="$P9B"  value="32" />
         <Keyword name="$P9R"  value="16777216" />
         <Keyword name="$P9S"  value="PC5.5-H" />
         <Keyword name="$P9N"  value="FL3-H" />
         <Keyword name="P8DISPLAY"  value="LOG" />
         <Keyword name="$P8G"  value="1.0" />
         <Keyword name="$P8E"  value="0,0" />
         <Keyword name="$P8B"  value="32" />
         <Keyword name="$P8R"  value="16777216" />
         <Keyword name="$P8S"  value="PI-A" />
         <Keyword name="$P8N"  value="FL2-A" />
         <Keyword name="P7DISPLAY"  value="LOG" />
         <Keyword name="$P7G"  value="1.0" />
         <Keyword name="$P7E"  value="0,0" />
         <Keyword name="$P7B"  value="32" />
         <Keyword name="$P7R"  value="16777216" />
         <Keyword name="$P7S"  value="PI-H" />
         <Keyword name="$P7N"  value="FL2-H" />
         <Keyword name="P6DISPLAY"  value="LOG" />
         <Keyword name="$P6G"  value="1.0" />
         <Keyword name="$P6E"  value="0,0" />
         <Keyword name="$P6B"  value="32" />
         <Keyword name="$P6R"  value="16777216" />
         <Keyword name="$P6S"  value="FITC-A" />
         <Keyword name="$P6N"  value="FL1-A" />
         <Keyword name="P5DISPLAY"  value="LOG" />
         <Keyword name="$P5G"  value="1.0" />
         <Keyword name="$P5E"  value="0,0" />
         <Keyword name="$P5B"  value="32" />
         <Keyword name="$P5R"  value="16777216" />
         <Keyword name="$P5S"  value="FITC-H" />
         <Keyword name="$P5N"  value="FL1-H" />
         <Keyword name="P4DISPLAY"  value="LIN" />
         <Keyword name="$P4G"  value="1.0" />
         <Keyword name="$P4E"  value="0,0" />
         <Keyword name="$P4B"  value="32" />
         <Keyword name="$P4R"  value="16777216" />
         <Keyword name="$P4S"  value="SSC-A" />
         <Keyword name="$P4N"  value="SSC-A" />
         <Keyword name="P3DISPLAY"  value="LIN" />
         <Keyword name="$P3G"  value="1.0" />
         <Keyword name="$P3E"  value="0,0" />
         <Keyword name="$P3B"  value="32" />
         <Keyword name="$P3R"  value="16777216" />
         <Keyword name="$P3S"  value="SSC-H" />
         <Keyword name="$P3N"  value="SSC-H" />
         <Keyword name="P2DISPLAY"  value="LIN" />
         <Keyword name="$P2G"  value="1.0" />
         <Keyword name="$P2E"  value="0,0" />
         <Keyword name="$P2B"  value="32" />
         <Keyword name="$P2R"  value="16777216" />
         <Keyword name="$P2S"  value="FSC-A" />
         <Keyword name="$P2N"  value="FSC-A" />
         <Keyword name="P1DISPLAY"  value="LIN" />
         <Keyword name="$P1G"  value="1.0" />
         <Keyword name="$P1E"  value="0,0" />
         <Keyword name="$P1B"  value="32" />
         <Keyword name="$P1R"  value="16777216" />
         <Keyword name="$P1S"  value="FSC-H" />
         <Keyword name="$P1N"  value="FSC-H" />
         <Keyword name="$TIMESTEP"  value="0.00002" />
         <Keyword name="USRCVOL"  value="False" />
         <Keyword name="RCVOL"  value="10" />
         <Keyword name="$SPILLOVER"  value="12,FL1-H,FL2-H,FL3-H,FL4-H,FL5-H,FL6-H,FL1-A,FL2-A,FL3-A,FL4-A,FL5-A,FL6-A,1,0,0,0,0,0,0,0,0,0,0,0,0,1,0,0,0,0,0,0,0,0,0,0,0,0,1,0,0,0,0,0,0,0,0,0,0,0,0,1,0,0,0,0,0,0,0,0,0,0,0,0,1,0,0,0,0,0,0,0,0,0,0,0,0,1,0,0,0,0,0,0,0,0,0,0,0,0,1,0.12,0,0,0,0,0,0,0,0,0,0,0.014,1,0.045,0,0,0,0,0,0,0,0,0,0,0,1,0,0,0,0,0,0,0,0,0,0,0,0,1,0,0,0,0,0,0,0,0,0,0,0,0,1,0,0,0,0,0,0,0,0,0,0,0,0,1" />
         <Keyword name="USRCTIM"  value="True" />
         <Keyword name="RCTIM"  value="600" />
         <Keyword name="CGNM"  value="All Events " />
         <Keyword name="USRCTOT"  value="True" />
         <Keyword name="RCTOT"  value="10000" />
         <Keyword name="$CYT"  value="CytoFLEX" />
         <Keyword name="$DATE"  value="09-Aug-2021" />
         <Keyword name="$ETIM"  value="16:05:42" />
         <Keyword name="$BTIM"  value="16:03:01" />
         <Keyword name="$PAR"  value="18" />
         <Keyword name="TBNM"  value="5.5" />
         <Keyword name="TBID"  value="cf3655ac-4b0b-4626-b9a2-74a51d6e99f9" />
         <Keyword name="CYTEXPERTFIL"  value="True" />
         <Keyword name="$NEXTDATA"  value="0" />
         <Keyword name="$DATATYPE"  value="F" />
         <Keyword name="$BYTEORD"  value="1,2,3,4" />
         <Keyword name="$MODE"  value="L" />
         <Keyword name="$SYS"  value="Microsoft Windows NT 6.2.9200.0" />
         <Keyword name="$FIL"  value="5.5.fcs" />
         <Keyword name="FILVER"  value="1" />
         <Keyword name="$TOT"  value="0000000000010000" />
         <Keyword name="$ENDANALYSIS"  value="0" />
         <Keyword name="$BEGINANALYSIS"  value="0" />
         <Keyword name="$ENDDATA"  value="0000000000725999" />
         <Keyword name="$BEGINDATA"  value="0000000000006000" />
         <Keyword name="$ENDSTEXT"  value="0" />
         <Keyword name="$BEGINSTEXT"  value="0" />
         <Keyword name="FJ_FCS_VERSION"  value="3" />
         <Keyword name="$P19N"  value="Comp-FL1-H" />
         <Keyword name="$P19S"  value="FITC-H" />
         <Keyword name="$P19R"  value="16777215" />
         <Keyword name="$P20N"  value="Comp-FL2-H" />
         <Keyword name="$P20S"  value="PI-H" />
         <Keyword name="$P20R"  value="16777215" />
         <Keyword name="$P21N"  value="Comp-FL3-H" />
         <Keyword name="$P21S"  value="PC5.5-H" />
         <Keyword name="$P21R"  value="16777215" />
         <Keyword name="$P22N"  value="Comp-FL4-H" />
         <Keyword name="$P22S"  value="PC7-H" />
         <Keyword name="$P22R"  value="16777215" />
         <Keyword name="$P23N"  value="Comp-FL5-H" />
         <Keyword name="$P23S"  value="APC-H" />
         <Keyword name="$P23R"  value="16777215" />
         <Keyword name="$P24N"  value="Comp-FL6-H" />
         <Keyword name="$P24S"  value="APC-A750-H" />
         <Keyword name="$P24R"  value="16777215" />
         <Keyword name="$P25N"  value="Comp-FL1-A" />
         <Keyword name="$P25S"  value="FITC-A" />
         <Keyword name="$P25R"  value="16777215" />
         <Keyword name="$P26N"  value="Comp-FL2-A" />
         <Keyword name="$P26S"  value="PI-A" />
         <Keyword name="$P26R"  value="530542" />
         <Keyword name="$P27N"  value="Comp-FL3-A" />
         <Keyword name="$P27S"  value="PC5.5-A" />
         <Keyword name="$P27R"  value="167772" />
         <Keyword name="$P28N"  value="Comp-FL4-A" />
         <Keyword name="$P28S"  value="PC7-A" />
         <Keyword name="$P28R"  value="16777215" />
         <Keyword name="$P29N"  value="Comp-FL5-A" />
         <Keyword name="$P29S"  value="APC-A" />
         <Keyword name="$P29R"  value="16777215" />
         <Keyword name="$P30N"  value="Comp-FL6-A" />
         <Keyword name="$P30S"  value="APC-A750-A" />
         <Keyword name="$P30R"  value="16777215" />
       </Keywords>
       <SampleNode name="Fig.3 PC5.5 single postive control of Untransduced T cells.fcs"  annotation=""  owningGroup=""  expanded="1"  sortPriority="10"  count="10000"  sampleID="21" >
         <Graph smoothing="0"  backColor="#ffffff"  foreColor="#000000"  heatMapStatParameter="Comp-FL1-H"  type="Pseudocolor"  fast="1" >
           <Axis dimension="x"  name="FSC-A"  label=""  auto="auto" />
           <Axis dimension="y"  name="SSC-A"  label=""  auto="auto" />
           <GraphSettings level="5%"  smoothingHighResolution="1"  contourHighResolution="1"  histogramSmoothingCount="0"  graphResolution="256"  showOutliers="0"  drawLargeDots="0"  dotsToDraw="8000"  tint="le.chartfill.tinted.40"  lineWeight="le.lineweight.normal"  lineStyle="le.linestyle.solid" />
           <GraphEnvironment showGrid="0"  showAxes="tnlTNL"  showGates="1"  showFreqOnPlots="1"  showGateNameOnPlots="1"  showMedians="0"  showUncomped="0"  addEventParam="0"  lastYAxisName="" >
             <TextTraits font="SansSerif"  size="11"  name="Labels"  style="plain"  color="#000000"  background="#00ffffff"  just="left" />
             <TextTraits font="SansSerif"  size="11"  name="LayoutGates"  style="plain"  color="#000000"  background="#00ffffff"  just="left" />
             <TextTraits font="SansSerif"  size="9"  name="Numbers"  style="plain"  color="#000000"  background="#00ffffff"  just="left" />
             <TextTraits font="SansSerif"  size="9"  name="Legend"  style="plain"  color="#000000"  background="#00ffffff"  just="left" />
             <WindowPosition x="620"  y="20"  width="390"  height="622"  displayed="0"  panelState="---" />
           </GraphEnvironment>
         </Graph>
         <Subpopulations/>
       </SampleNode>
     </Sample>
   </SampleList>
   <TableEditor title="表FlowJo: 19亚型.wsp"  current="表" >
     <Table name="表"  outputFile="file:/C:/Users/Lenovo/Documents/表"  color="#00ffffff"  isBatch="0"  quickclose="0"  destination="toDisplay"  outputFormat="fj.document.type.table" >
       <PrintLayout flipPattern0="0"  rows="1"  columns="1"  padding="36"  header=""  footer=""  headerActive="0"  footerActive="0"  scalingMode="fj.print.scale.none"  scaling="1"  orientation="1"  width="595.2744"  height="841.8888"  imageableX="72"  imageableY="72"  imageableWidth="451.2744"  imageableHeight="697.8888" />
       <PageSection sectionName="header" >&lt;table width=&quot;100%&quot;&gt;&lt;tr&gt;&lt;td align=&quot;left&quot; valign=&quot;top&quot;&gt;&amp;NBSP&amp;NBSP&amp;NBSP&amp;NBSP&lt;IMG SRC=&quot;file:/D:/Program%20Files/FlowJo%20V10/images/fj_icon.png&quot;&gt;&lt;/IMG&gt;&lt;br/&gt;FlowJo, LLC&lt;/td&gt;&lt;td align=&quot;right&quot; valign=&quot;top&quot;&gt;Page &lt;PageNumber/&gt;&lt;/td&gt;&lt;/tr&gt;&lt;/table&gt;</PageSection>
       <PageSection sectionName="footer" >&lt;table width=&quot;100%&quot;&gt;&lt;tr&gt;&lt;td align=&quot;left&quot;  valign=&quot;bottom&quot;&gt;&lt;LongDate/&gt;&lt;/td&gt;&lt;td align=&quot;right&quot; valign=&quot;bottom&quot;&gt;&lt;Version/&gt;&lt;/td&gt;&lt;/tr&gt;&lt;/table&gt;</PageSection>
       <Iteration iterationType="SAMPLE"  iterationValue="11"  iterationKeyword=""  discriminator=""  panelSize="1"  groupName="workspaceSelection" />
     </Table>
   </TableEditor>
   <LayoutEditor title="FlowJo 布局: 19亚型.wsp"  current="布局"  showGrid="0"  showPageBreaks="0"  showGuides="0"  showDebugOutput="0" >
     <Layout name="布局"  outputFile="file:/C:/Users/Lenovo/Documents/布局"  color="#00ffffff"  isBatch="0"  showGrid="0"  showRulers="1"  showDebugOutput="0"  showGuides="0"  showPageBreaks="1"  scale="1" >
       <PrintLayout flipPattern0="0"  rows="1"  columns="1"  padding="36"  header=""  footer=""  headerActive="0"  footerActive="0"  scalingMode="fj.print.scale.none"  scaling="1"  orientation="1"  width="595.2744"  height="841.8888"  imageableX="72"  imageableY="72"  imageableWidth="451.2744"  imageableHeight="697.8888" />
       <PageSection sectionName="header" >&lt;table width=&quot;100%&quot;&gt;&lt;tr&gt;&lt;td align=&quot;left&quot; valign=&quot;top&quot;&gt;&amp;NBSP&amp;NBSP&amp;NBSP&amp;NBSP&lt;IMG SRC=&quot;file:/D:/Program%20Files/FlowJo%20V10/images/fj_icon.png&quot;&gt;&lt;/IMG&gt;&lt;br/&gt;FlowJo, LLC&lt;/td&gt;&lt;td align=&quot;right&quot; valign=&quot;top&quot;&gt;Page &lt;PageNumber/&gt;&lt;/td&gt;&lt;/tr&gt;&lt;/table&gt;</PageSection>
       <PageSection sectionName="footer" >&lt;table width=&quot;100%&quot;&gt;&lt;tr&gt;&lt;td align=&quot;left&quot;  valign=&quot;bottom&quot;&gt;&lt;LongDate/&gt;&lt;/td&gt;&lt;td align=&quot;right&quot; valign=&quot;bottom&quot;&gt;&lt;Version/&gt;&lt;/td&gt;&lt;/tr&gt;&lt;/table&gt;</PageSection>
       <Iteration iterationType="OFF"  iterationValue="11"  iterationKeyword=""  discriminator=""  panelSize="1"  groupName="workspaceSelection" />
       <BatchSettings useCurrentGroup="1"  length="3"  name=""  order="ACROSS"  direction="COLUMNS"  append="0"  destination="toLayout"  separatePages="0"  launchApp="1"  header="0"  footer="0"  commandLineBatch="0" />
       <FigList/>
     </Layout>
     <WindowPosition x="0"  y="0"  width="900"  height="600" />
   </LayoutEditor>
   <Scripts>
     <Script lang="text/javascript"  name="New Script    " />
   </Scripts>
   <Experiment>
     <PlateModel name="盘子"  color="#00ffffff"  rows="8"  columns="12"  plateID="00000"  expID="000-00000"  format="Plate"  showNEntries="1"  peHeatmap="1"  peShowEnums="1"  peThickBorders="1" >
       <PrintLayout flipPattern0="0"  rows="1"  columns="1"  padding="36"  header=""  footer=""  headerActive="0"  footerActive="0"  scalingMode="fj.print.scale.none"  scaling="1"  orientation="1"  width="595.2744"  height="841.8888"  imageableX="72"  imageableY="72"  imageableWidth="451.2744"  imageableHeight="697.8888" />
     </PlateModel>
     <PlateEditorState>
       <KeywordList>
         <Keyword attribute="Assay"  value="GFP Reporter" />
         <Keyword attribute="Time point"  value="24hr" />
         <Keyword attribute="Treatment &quot;Drug A&quot;"  value="10ug/L" />
       </KeywordList>
       <StagingArea>
         <StagingWell/>
         <StagingWell/>
         <StagingWell/>
         <StagingWell/>
       </StagingArea>
     </PlateEditorState>
   </Experiment>
   <Exports/>
   <SOPS/>
   <experiment/>
 </Workspace>
